# Supplementary material for: Longitudinal proteomic investigation of COVID-19 vaccination
Source: Protein Cell. 2023 Feb 6;14(9):668–82. doi: 10.1093/procel/pwad004 (PMC10501184; doi:10.1093/procel/pwad004)
Supplement: pwad004_suppl_Supplementary_Table_S1 [file pwad004_suppl_supplementary_table_s1.xlsx]

## Sheet: Clinical_information
Recipient number	Recruitment date a	Age	sex b	Hypertension	T2DM c	MAFLD d	Drug e	SBP f, mmHg (0d)	DBP g, mmHg (0d)	height, cm (0d)	weight, kg (0d)	BMI h (0d)	WBC count, 10^9/L (0d)	P-LCR i, % (0d)	Percentage of monocytes, % (0d)	Absolute number of monocytes, 10^9/L (0d)	RDW-CV j (0d)	Red blood cell distribution width (0d)	Red blood cell count, 10^9/L (0d)	hematocrit, % (0d)	Percentage of lymphocyte, % (0d)	Absolute number of lymphocyte, 10^9/L (0d)	Mean corpuscular volume, fl (0d)	Mean corpuscular hemoglobin content, pg (0d)	Mean corpuscular hemoglobin concentration, g/L (0d)	Percentage of basophils, % (0d)	Absolute value of basophils, 10^9/L (0d)	Percentage of eosinophils, % (0d)	Absolute value of eosinophil, 10^9/L (0d)	Platelet distribution width, fl (0d)	Platele count, 10^9/L (0d)	Mean platelet volume, fl (0d)	Thrombocytopenia, % (0d)	The percentage of neutrophils, % (0d)	Absolute number of neutrophils, 10^9/L (0d)	hemoglobin, g/L (0d)	Urid acid, μmol/L (0d)	γ-GGT k, (U/L) (0d)	DBIL l, μmol/L (0d)	IBIL m, μmol/L (0d)	AKP n , (U/L) (0d)	TBIL o, μmol/L (0d)	LDL p , mmol/L (0d)	HDL q, mmol/L (0d)	TC r, mmol/L (0d)	TG s, mmol/L (0d)	Glucose, mmol/L (0d)	Insulin, U/L (0d)	IR t, (0d)
1	1	45	2	0	0	0	0	113	69	157	54.4	22.0699	8	41	5.5	0.44	13.5	44.2	4.6	40.8	31.4	2.5	89	30	333	0.1	0.01	0.9	0.07	14.9	226	12	0.27	62.1	4.9	136	228	12	1.8	10.3	47	12.1	2.99	1.31	4.55	0.56	3.35	4.72	0.702756
2	1	53	1	1	0	0	1	135	95	174	67.8	22.394	6.6	37.1	5.1	0.34	14.7	43.1	6.4	51.5	28.5	1.9	81	26	320	1.1	0.39	5.9	0.07	16.1	147	11.2	0.17	59.4	4	165	368	25	4.6	16.2	75	20.8	3.66	1.21	5.58	1.56	3.67	6.9	1.12547
3	1	58	1	1	0	0	0	178	110	153	68.5	29.2622	8.1	41.4	4.8	0.39	12.2	41	5.5	50.1	30.8	2.5	91	31	343	0.9	0.07	6.2	0.5	15.3	250	11.9	0.3	57.3	4.6	172	366	30	3.5	13.7	86	17.2	3.23	1.06	5.17	1.94	3.6	7.82	1.2512
4	1	50	1	0	0	1	1	135	79	175	77.6	25.3388	7	42.7	6.6	0.46	12.7	42	5.7	52.1	38.3	2.7	92	31	338	0.3	0.02	0.4	0.03	15.7	190	12.1	0.23	54.4	3.8	176	507	32	5.9	26.1	96	32	4.25	1.23	6.23	1.66	3.58	27.07	4.30714
5	1	57	1	0	0	0	0	125	75	167.5	66.1	23.5598	7.5	28.7	9	0.68	13.2	42.2	4.9	42.8	30.7	2.3	88	29	332	0.3	0.02	4.3	0.32	12.4	231	10.5	0.24	55.7	4.2	142	278	22	4.2	14.6	78	18.8	2.72	1.63	4.7	0.77	3.9	2.31	0.4004
6	1	38	2	0	0	1	0	118	70	160	63.1	24.6484	5.6	28.1	7.5	0.42	13.1	41.6	4.9	42.3	36.4	2	87	29	336	1.1	0.06	2	0.11	12.4	252	10.4	0.26	53	3	142	273	28	4.7	14.4	51	19.1	2.28	1.34	3.83	0.46	3.83	9.66	1.64435
7	1	32	2	0	0	0	0	118	69	158	53.5	21.4309	5	48.7	4.6	0.23	12.8	42.1	4.7	42.5	32.5	1.6	90	29	320	0.6	0.03	2	0.1	16.4	193	12.9	0.25	60.3	3	136	266	52	3.5	15.2	53	18.7	2.85	1.37	4.62	0.88	3.83	9.89	1.6835
8	1	22	2	0	0	0	0	117	71	160	70	27.3438	5.4	60.4	4.8	0.26	12.8	42.6	4.8	43.4	27.3	1.5	91	30	325	0.6	0.03	0.7	0.04	22.6	255	14.5	0.37	66.6	3.6	141	331	17	1.6	13.3	75	14.9	4.32	2.38	8.61	0.47	3.56	6.61	1.04585
9	1	57	1	0	0	1	0	128	80	169	71.3	24.9641	8.3	44.3	5.8	0.48	12.3	39.8	5.9	52.3	19.4	1.6	89	31	346	0.4	0.03	1.2	0.1	15.7	214	12.3	0.26	73.2	6.1	181	338	28	6	20.2	120	26.2	3.72	1.04	5.54	1.72	5.63	11.33	2.83502
11	1	48	2	0	0	1	0	134	89	155	69.6	28.9698	6.6	49.8	7.4	0.49	15.1	44.3	4.6	37	34.7	2.3	81	24	300	0.6	0.04	1.8	0.12	17.5	292	12.9	0.38	55.5	3.7	111	213	18	2	9.8	87	11.8	3.25	1.09	5.22	1.94	5.2	11.77	2.72018
13	1	59	1	1	1	1	1	155	96	167	75.4	27.0357	5.3	40.4	6.1	0.32	12.9	41.2	5.2	45.3	32	1.7	87	29	329	0.4	0.02	1	0.05	16.3	155	11.9	0.18	60.5	3.2	149	221	42	4	21.3	96	25.3	5.42	1.67	7.49	0.89	8.04	6.29	2.24763
15	1	40	2	0	0	0	0	121	74	148.5	50.2	22.7641	4.1	41.8	9.3	0.38	13.2	45.6	4.2	40.2	33	1.4	96	32	336	0.5	0.02	0.5	0.02	15.2	213	11.8	0.25	56.7	2.3	135	251	12	5	23	33	28	2.73	2.36	5.34	0.56	4.3	4.66	0.890578
16	1	34	2	0	0	0	0	101	59	152	90	38.9543	5.1	44	4.4	0.22	12.8	41.2	4.5	39.3	32.9	1.7	88	30	346	0.2	0.01	1.8	0.09	16.1	180	12.2	0.22	60.7	3.1	136	241	16	2.9	10.5	42	13.4	2.49	1.04	3.82	0.64	3.85	8.61	1.47327
17	1	34	2	0	0	0	0	106	71	160	58	22.6562	4.1	38.2	5.2	0.21	12.2	39.2	4.7	42.1	43.1	1.8	89	31	342	0.5	0.02	1.7	0.07	14.6	276	11.7	0.32	49.5	2	144	322	15	6.7	25.2	46	31.9	3.93	1.91	6.08	0.52	4.2	6.13	1.14427
19	1	23	2	0	0	0	0	110	70	158	46.6	18.6669	4.8	37.1	5	0.24	12.2	40.4	4.5	41	35.8	1.7	91	30	327	0.4	0.02	1.2	0.06	13.7	203	11.4	0.23	57.6	2.8	134	282	46	3	12.7	55	15.7	2.85	1.65	4.83	0.72	3.56	12.2	1.93031
22	1	26	2	0	0	1	0	115	68	160	63.3	24.7266	4.7	24.6	8.5	0.4	12.9	42	4.5	40	36.5	1.7	90	30	330	0.2	0.01	1.7	0.08	11.6	354	10	0.35	53.1	2.5	132	292	85	1.6	8	96	9.6	3.64	1.28	5.41	1.08	4.06	14.32	2.58396
24	1	23	2	0	0	0	0	120	68	155	56.3	23.4339	4.9	35.5	5.3	0.26	12.8	41.1	4.8	42.1	41.8	2	88	30	342	0.6	0.03	4.5	0.22	14	249	11.4	0.28	47.8	2.3	144	352	15	3.3	12.7	71	16	3.21	1.48	5.09	0.89	3.64	9.77	1.58057
26	1	30	2	0	0	0	0	120	67	155	51.1	21.2695	6.4	43.2	5.3	0.34	13.3	42.3	4.9	42.4	35	2.2	87	29	335	0.5	0.03	0.5	0.03	16	248	12.2	0.3	58.7	3.7	142	204	16	3.2	13.8	79	17	3.27	0.95	4.92	1.54	3.63	19.39	3.12825
27	1	46	1	0	0	1	0	121	67	158	63.5	25.4366	8.9	24.4	4.7	0.42	12.7	41.5	5.2	47.1	25	2.2	90	30	335	0.1	0.01	0.7	0.06	11.7	274	10.1	0.28	69.5	6.2	158	235	37	3.7	11.3	62	15	3.72	1.05	5.1	0.73	5.41	9.88	2.37559
28	1	26	2	0	0	0	0	116	72	159	55.8	22.0719	6.5	0	6.3	0.41	19.5	57.4	4.8	38.2	19.8	1.3	80	26	322	0.3	0.02	0.8	0.05	0	322	0	0	72.8	4.7	123	251	12	4.4	15	71	19.4	1.98	1.99	4.21	0.53	3.53	8.29	1.30061
30	1	36	1	0	0	1	1	127	78	170	86.7	30	5.1	45.1	5.7	0.29	12.9	38.2	5.4	44.7	28.4	1.5	84	29	347	0.4	0.02	0.8	0.04	17.9	171	12.3	0.21	64.7	3.3	155	417	23	3.2	17	62	20.2	3.33	1.32	5.45	1.77	4.4	9.36	1.8304
31	1	26	2	0	0	0	0	122	74	168	67.7	23.9867	9	33.2	4.7	0.42	12.1	38.7	4.7	41.5	23.1	2.1	88	30	335	0.1	0.01	0.6	0.05	13.5	230	11	0.25	71.5	6.4	139	231	10	4.6	20	51	24.6	3.77	1.51	5.63	0.76	3.92	16.95	2.95307
32	1	46	2	0	0	0	0	115	63	163	65	24.46	4.8	31.9	8.9	0.43	16.8	44.1	4.3	31	31.9	1.5	72	22	310	0.2	0.01	0.6	0.03	13.9	263	10.7	0.28	58.4	2.8	96	215	14	1.6	9.2	45	10.8	2.62	0.84	4.08	1.36	4.28	6.75	1.284
33	1	50	2	0	0	0	0	128	67	165	62.3	22.8834	4.2	42.3	5.9	0.25	12	40.4	4.3	39.5	32.4	1.4	92	31	342	0.2	0.01	2.8	0.12	15.9	154	12	0.18	58.7	2.5	135	255	28	5	18.5	53	23.5	2.21	0.99	3.72	1.14	4.32	6.68	1.28256
34	1	40	2	0	0	0	0	135	78	165	71.1	26.1157	7.5	38.6	5.6	0.42	13	42	4.7	41.6	39.9	3	89	30	337	0.5	0.04	1.1	0.08	14.5	226	11.7	0.26	52.9	3.9	140	284	13	6.4	21.2	44	27.6	2.9	1.3	4.48	0.62	3.75	14.87	2.47833
36	1	58	2	0	0	1	0	130	79	152	72.2	31.25	6.4	30.1	5.5	0.35	12.5	39.7	4.7	41.8	42.3	2.7	89	29	333	0.5	0.03	0.9	0.06	12.8	237	10.6	0.25	50.8	3.2	139	353	21	3.3	16.2	71	19.5	4.02	1.53	6.22	1.47	4.4	18.15	3.54933
38	1	42	2	1	0	0	0	146	95	152	48.8	21.1219	7.7	41	4	0.31	12.3	38.9	4.8	41.8	27.4	2.1	87	30	347	0.5	0.04	2	0.15	15.6	249	11.9	0.3	66.1	5.1	145	285	69	4.4	17	66	21.4	2.65	1.02	3.93	0.57	4.09	7.22	1.31244
39	1	39	2	0	0	0	0	120	67	161	54.3	20.9483	5	33.8	4.6	0.23	13.4	43.4	4.9	42.9	24.4	1.2	88	29	326	0.6	0.03	4.4	0.22	13.2	230	11.1	0.25	66	3.3	140	259	13	3.9	13.8	42	17.7	2.44	1.19	3.83	0.43	3.8	7.04	1.18898
40	1	30	2	0	0	0	0	119	70	160	60	23.4375	7.1	29.1	4.5	0.32	11.9	39.9	4.9	45.1	35.4	2.5	92	31	341	0.7	0.05	6.3	0.45	12.3	374	10.6	0.4	53.1	3.8	154	251	20	2.8	15.6	40	18.4	4.1	1.22	6.07	1.64	3.6	12.54	2.0064
41	1	43	2	0	0	0	1	114	64	160	55.3	21.6016	6	21.9	4	0.24	12	38.1	4.7	41.3	31.5	1.9	89	30	341	0.3	0.02	2.2	0.13	11.1	307	9.6	0.29	62	3.7	141	224	17	0.9	7.5	62	8.4	2.79	0.99	4.63	1.87	3.97	13.4	2.36436
42	1	33	2	1	0	0	0	128	90	163	65.3	24.5775	4.5	42.4	4.9	0.22	12.9	42.1	4.5	40.6	29.9	1.4	90	30	328	0.4	0.02	6.9	0.31	14.8	324	12.1	0.39	57.9	2.6	133	261	19	3.6	12.7	74	16.3	3.03	1.55	4.92	0.75	3.86	14.91	2.55789
43	1	52	2	0	0	1	0	116	76	154	55	23.1911	7.2	30.2	7.8	0.56	13	42.5	5.1	45.4	33.7	2.4	90	30	339	0.8	0.06	3.6	0.26	12.5	307	10.7	0.33	54.1	3.9	154	403	22	2.9	12.5	79	15.4	3.85	1.47	5.78	1.01	3	8.48	1.13067
44	1	56	2	0	0	0	0	119	58	157	51.5	20.8933	4.3	36.2	6.3	0.27	13.1	45.5	4.3	41.2	52.5	2.2	97	32	335	0.7	0.03	1.9	0.08	13.5	271	11.4	0.31	38.6	1.7	138	278	12	2.9	13.4	73	16.3	2.9	1.53	4.88	0.99	4.22	9.04	1.6955
45	1	30	1	0	0	0	0	135	80	168	65.1	23.0655	7	33.6	4.7	0.33	12.7	40.6	5.3	45.7	36.8	2.6	87	30	339	0.4	0.03	0.9	0.06	13.1	271	11	0.3	57.2	4	155	434	34	6.5	17.5	87	24	3.04	1.49	4.8	0.59	3.65	10.17	1.6498
46	1	29	1	0	0	0	0	125	73	183	75.4	22.5149	6.7	38.2	5.3	0.36	12.3	40.9	5	46.1	38.6	2.6	92	31	341	0.3	0.02	0.6	0.04	15.4	270	11.6	0.31	55.2	3.7	157	259	16	2	8.7	56	10.7	2.96	1.47	5.05	1.37	3.52	5.22	0.81664
47	1	40	2	0	0	0	0	127	67	157	55	22.3133	6.8	34.7	5.8	0.39	12.8	42.4	4.5	40.9	19.4	1.3	91	32	347	0.3	0.02	1.2	0.08	13.4	236	11.2	0.26	73.3	5	142	268	32	4.8	20.7	76	25.5	3.04	1.49	4.86	0.73	4.06	6.43	1.16026
48	1	50	2	0	0	0	0	132	74	160	58.9	23.0078	5.8	28.6	4.1	0.24	12.6	44.2	4.6	44	39.6	2.3	96	32	336	0.7	0.04	8.6	0.5	11.8	244	10.5	0.26	47	2.7	148	266	19	3.1	18.9	47	22	3.79	1.9	6.02	0.73	4.46	4.6	0.911822
49	1	30	1	1	0	1	0	141	90	170	66	22.8374	6.4	36.7	9.2	0.59	13.2	44.4	4.8	44.6	40	2.6	92	32	343	0.3	0.02	1.2	0.08	14	203	11.2	0.23	49.3	3.2	153	499	38	2.1	13	71	15.1	4.44	1.21	6.6	2.09	3.38	18.66	2.80315
50	1	26	2	0	0	0	0	121	74	167	52.5	18.8246	5.5	46.6	6.5	0.36	15.2	47	4.4	37	38.1	2.1	85	27	322	1.1	0.06	0.7	0.04	17.6	269	12.6	0.34	53.6	3	119	255	11	2.8	10.7	44	13.5	2.02	1.9	4.22	0.65	3.2	5.22	0.7424
51	1	48	2	0	0	0	0	117	78	155	51.8	21.5609	6.6	41.2	4.8	0.32	13.2	43.8	5	45.6	33.9	2.2	92	29	316	0.6	0.04	5.7	0.38	16	269	12	0.32	55	3.6	144	189	40	1.5	9.2	95	10.7	4.28	1.36	6.49	1.87	3.92	15.4	2.68302
54	1	51	2	0	0	0	0	110	61	160	55.1	21.5234	5.2	36.4	6	0.31	12.1	41	4.5	41.8	33.8	1.8	93	31	328	0.4	0.02	1.7	0.09	14.2	218	11.3	0.25	58.1	3	137	327	15	3.6	15.3	88	18.9	2.83	1.65	4.72	0.52	4.36	7.62	1.47659
55	1	39	2	0	0	0	0	124	80	160	62.2	24.2969	5.7	52	4.6	0.26	13.1	43.9	4.2	38.2	39.4	2.2	92	30	330	0.2	0.01	2.5	0.14	18.5	163	13.5	0.22	53.3	3	126	193	13	3.6	16	48	19.6	2.59	1.64	4.45	0.49	4.24	9.1	1.71484
56	1	22	2	0	0	0	0	127	80	151	70.5	30.9197	8.5	23.5	5.2	0.44	15.6	41.8	4.5	32.9	33.8	2.9	74	23	310	0.2	0.02	0.1	0.01	11.7	335	9.8	0.33	60.7	5.2	102	280	8	5	16.5	48	21.5	3.41	1.51	5.22	0.67	3.57	9.59	1.52161
57	1	46	2	0	0	0	0	114	72	160	49.3	19.2578	3.8	28.4	5.8	0.22	13	41.7	5	44.6	40.9	1.6	89	29	325	0.3	0.01	0.5	0.02	12.1	253	10.5	0.27	52.5	2	145	220	13	6.7	22.8	46	29.5	2.59	1.31	4.28	0.84	3.96	9.35	1.6456
58	1	49	2	0	0	0	0	119	58	151	70.5	30.9197	7.5	57.9	5.2	0.39	13.4	46	4.5	42.3	33.3	2.5	94	30	319	0.7	0.05	2.5	0.19	20.2	237	14.1	0.33	58.3	4.4	135	264	55	4	17.6	52	21.6	3.35	1.04	4.99	1.33	4.48	15.26	3.03844
59	1	21	2	0	0	0	0	134	71	158	50.9	20.3894	5.7	38.5	6.3	0.36	13.1	44	4.4	40.4	51.6	3	92	29	314	0.5	0.03	1.6	0.09	14.3	278	11.6	0.32	40	2.3	127	484	17	2.6	9.9	70	12.5	3.46	1.86	5.57	0.54	4	7.75	1.37778
60	1	46	2	0	0	0	0	110	78	155	58	24.1415	6.9	26.6	7.7	0.53	13.2	44.3	4.4	40.6	31	2.1	92	30	328	1.2	0.08	1.9	0.13	12	385	10.2	0.39	58.2	4	133	237	13	5.1	17.7	78	22.8	4	1.11	5.37	0.58	4.22	5.61	1.05219
61	1	46	2	0	0	0	0	128	67	162	50.8	19.3568	6.6	0	4.5	0.3	13.5	43.8	4.7	42.3	16.7	1.1	91	30	329	0.2	0.01	0.5	0.03	0	81	0	0	78.1	5.2	139	251	19	6.4	20.6	101	27	1.7	1.41	3.56	0.98	3.77	12.64	2.1179
62	1	49	2	0	0	1	0	139	89	158	60.7	24.315	7.7	43.4	5.3	0.41	14.1	48.1	4.6	43.9	45.3	3.5	95	31	328	0.3	0.02	2.6	0.2	16.1	226	12.2	0.28	46.5	3.6	144	364	37	9.7	38.8	63	48.5	2.67	1.29	4.83	1.91	4.4	14.9	2.91378
63	1	42	2	0	0	1	0	90	60	164	73.6	27.3647	5.2	23.9	4.8	0.25	12.7	44	4.3	41.3	33.1	1.7	95	33	341	0.2	0.01	0.6	0.03	11.2	208	9.9	0.21	61.3	3.2	141	288	15	3.1	13.3	23	16.4	3.57	1.43	5.26	0.58	4.06	15.26	2.75358
64	1	34	2	0	0	0	0	110	65	150	45.5	20.2222	7	34.1	4.2	0.29	11.9	38.4	4.4	39.7	26.6	1.9	89	29	327	0.3	0.02	0.9	0.06	13.5	277	11	0.3	68	4.7	130	244	10	2.9	10.2	45	13.1	2.73	1.04	4.09	0.71	4.42	10.77	2.11571
65	1	47	2	0	0	0	1	127	80	162.5	64	24.2367	6.1	43	5.8	0.35	12.9	45.5	4.3	41.3	27.7	1.7	97	32	329	0.3	0.02	0.7	0.04	15.1	221	12.1	0.27	65.5	4	136	207	12	4.6	21.4	69	26	3.01	1.72	4.91	0.39	3.77	4.86	0.81432
68	1	50	2	0	0	0	0	118	66	157	58.9	23.8955	4.8	35	8.4	0.4	12.6	42.2	4.1	37.3	39.3	1.9	91	30	332	0.4	0.02	1	0.05	13	277	11.2	0.31	50.9	2.4	124	202	10	3.2	14.6	41	17.8	3.99	1.55	5.75	0.46	3.98	4.58	0.810151
69	1	55	1	0	0	0	0	110	64	163.5	71.7	26.8215	6.1	52.7	7.8	0.47	12.5	43.6	4.7	44.5	35.9	2.2	94	30	321	0.5	0.03	2.1	0.13	18.1	224	13.3	0.3	53.7	3.3	143	281	21	2.7	7.9	62	10.6	1.63	0.97	3.01	0.9	4.14	11.77	2.16568
70	1	48	2	0	0	0	0	97	58	152	58.2	25.1904	5.7	47.8	6.2	0.35	13.6	43.9	4.7	41.3	47.7	2.7	89	30	334	0.7	0.04	2.3	0.13	17	266	12.9	0.34	43.1	2.4	138	250	11	3.7	19.4	48	23.1	3.63	1.82	5.84	0.85	4.03	7.9	1.41498
71	1	46	2	0	0	0	0	110	61	156.5	55.6	22.7011	5.3	33.3	5.5	0.29	14	41.5	4.7	38.4	36.9	2	81	26	315	0.4	0.02	0.6	0.03	13.7	321	11	0.35	56.6	3	121	174	12	2.8	13.8	70	16.6	3.45	1.36	5.24	0.94	4.48	8.69	1.73028
72	1	32	1	0	0	1	0	125	80	175	82.8	27.0367	5.8	43.9	5.5	0.32	12.7	40.7	5.1	45	37.8	2.2	89	30	340	0.5	0.03	1.9	0.11	16.9	241	12.4	0.3	54.3	3.2	153	481	67	4.6	15.4	69	20	3.46	1.12	5.23	1.43	4.96	14.97	3.30005
73	1	57	1	0	0	0	0	126	82	170.5	57.9	19.9173	6.4	29.3	6.7	0.43	14.2	46.8	4.8	43.4	33.4	2.1	90	30	332	0.5	0.03	1.6	0.1	13.2	352	10.6	0.37	57.8	3.7	144	345	15	4.2	14.3	73	18.5	2.86	1.59	4.7	0.55	3.57	1.98	0.31416
74	1	45	2	0	0	0	0	110	58	160	49.9	19.4922	6.1	45.2	7.7	0.47	12.4	43.4	3.9	37.3	21	1.3	95	32	335	0.2	0.01	0.3	0.02	15.7	139	12.6	0.17	70.8	4.3	125	155	14	5.2	18	51	23.2	2.27	1.53	4.05	0.56	3.42	3.11	0.47272
75	1	28	1	0	0	0	0	136	86	175	65	21.2245	5.2	37	8.6	0.45	12.1	40.8	5.2	48.2	27.3	1.4	92	31	338	0.2	0.01	1.5	0.08	14.4	269	11.4	0.31	62.4	3.3	163	374	21	4.4	13.8	60	18.2	3.15	1.37	4.88	0.79	3.29	7.7	1.12591
76	1	45	2	0	0	0	0	114	72	159.5	53.4	20.9904	4.4	42.2	5.3	0.23	12.1	38.8	4.5	40.2	29.1	1.3	89	30	333	0.2	0.01	3.2	0.14	15.6	255	12.1	0.31	62.2	2.7	134	270	17	6.8	23.4	62	30.2	2.57	1.88	4.72	0.6	3.55	7.29	1.1502
78	1	46	2	0	1	1	1	129	84	160.5	90.1	34.9764	5.9	38.5	3.7	0.22	13.4	44.5	4.4	39.8	41.9	2.5	91	30	327	0.5	0.03	1	0.06	14.4	271	11.6	0.31	52.9	3.1	130	328	14	2.6	11	75	13.6	2.83	1.16	4.41	0.92	7.59	53.33	17.99
80	1	50	2	1	0	0	0	145	80	157	63.2	25.64	7.1	46.1	4.2	0.3	12.9	43.1	4.3	39.7	26.9	1.9	93	31	332	0.4	0.03	1.1	0.08	16	249	12.5	0.31	67.4	4.8	132	299	45	3.3	13	65	16.3	2.88	1.57	4.73	0.62	4.66	12.59	2.60753
83	1	44	2	0	0	0	0	119	64	156	69.2	28.4352	8.7	41.2	4	0.35	12.5	41.3	4.7	42.8	34.4	3	91	30	336	0.5	0.04	2.8	0.24	14.9	355	11.9	0.42	58.3	5.1	144	269	22	3.3	10.6	95	13.9	2.09	1.03	3.62	1.1	4.44	10.86	2.14304
85	1	47	2	0	0	0	0	122	70	157	51.7	20.9745	5.3	28.7	5.7	0.3	14.3	47	4.4	39.6	29.4	1.6	89	28	318	0.2	0.01	2.5	0.13	12.1	376	10.6	0.4	62.2	3.3	126	122	10	2.7	14.5	45	17.2	2.91	2.22	5.43	0.65	4.26	8.41	1.59229
86	1	48	2	0	0	1	0	135	87	162	60.8	23.1672	5.5	0	5.3	0.29	16.2	50.6	4.1	34.8	22.5	1.2	86	26	302	0.2	0.01	0.5	0.03	0	222	0	0	71.5	3.9	105	343	38	3.4	18.2	100	21.6	3.26	1.21	5.69	2.69	3.74	20.03	3.32943
88	1	60	2	0	1	0	1	122	61	155	49	20.3954	7.9	41.5	5.7	0.45	13.2	44.3	4.5	41.5	28.1	2.2	92	30	325	0.1	0.01	1.9	0.15	15	279	11.9	0.33	64.2	5.1	135	291	16	2.4	9	71	11.4	3.33	1.56	5.34	0.98	9.23	8.32	3.41305
89	1	27	2	0	0	0	0	109	80	156	50.1	20.5868	5.8	31.4	5.2	0.3	12.3	42	4.3	40	23.4	1.4	93	32	340	0.5	0.03	0.5	0.03	12.8	317	10.8	0.34	70.4	4.1	136	266	14	3.3	11.1	58	14.4	2.93	1.12	4.38	0.72	3.59	7.05	1.12487
91	1	25	2	0	0	0	0	104	64	156	48.9	20.0937	5.3	28.1	8.2	2.8	12.1	42	4.2	40.4	38.6	2.1	96	32	332	0.2	0.01	0.6	0.03	11.6	305	10.5	0.32	52.4	2.8	134	349	16	3.1	14.7	72	17.8	4	1.26	5.9	1.4	3.38	10.02	1.50523
94	1	25	2	0	0	0	0	116	65	160	48.6	18.9844	5	41.7	3.6	0.18	12.2	40.7	4.1	36.9	33.7	1.7	91	31	336	0.4	0.02	8.8	0.44	14.9	174	12.1	0.21	53.5	2.7	124	235	15	6.2	15.9	54	22.1	1.9	1.4	3.65	0.78	4.63	4.77	0.98156
96	1	21	2	0	0	0	0	112	73	161	53.7	20.7168	4.3	40.8	7	0.3	11.8	39.1	4.5	40.9	46.7	2	92	33	359	0.7	0.03	1.4	0.06	14.9	210	12	0.25	44.2	1.9	147	202	12	3.4	11.6	58	15	2.72	1.43	4.3	0.34	4.25	6.61	1.24856
97	1	33	2	0	0	0	0	120	67	160	61.6	24.0625	5.9	31.7	7	0.41	12	39.6	4.6	41.7	41	2.4	90	30	336	1	0.06	1.2	0.07	12.8	257	10.9	0.28	49.8	2.9	140	290	12	5.7	15.4	44	21.1	2.33	1.26	3.94	0.78	3.44	19	2.90489
98	1	26	2	0	0	0	0	112	61	171	57.4	19.63	5.4	21.3	8.1	0.44	11.8	40.6	4	37.6	42.3	2.3	94	32	338	0.6	0.03	0.2	0.01	9.7	279	9.7	0.27	48.8	2.6	127	278	10	4.9	16.8	69	21.7	2.32	1.61	4.18	0.56	3.69	2.71	0.44444
102	1	38	2	0	0	1	0	132	82	159	73.7	29.1523	7.8	39.4	7.1	0.55	12.8	43.2	4.4	41.1	34.4	2.7	93	31	333	0.4	0.03	1.5	0.12	14	276	12	0.33	56.6	4.4	137	323	17	3	12.6	49	15.6	2.69	1.51	4.43	0.51	3.37	11.38	1.70447
105	1	38	1	1	0	1	0	141	91	179	80.7	25.1865	6.1	32.6	4.5	0.27	11.9	38.4	5.1	45.5	34	2.1	89	31	352	0.8	0.05	0.8	0.05	13.3	213	11	0.24	59.9	3.6	160	400	34	4.3	14.9	55	19.2	1.67	0.83	3.68	2.6	3.85	11.47	1.96264
106	1	31	2	0	0	0	0	109	70	158	50.1	20.0689	4.3	31.1	7.7	0.33	11.8	37.9	4.2	36.8	39.1	1.7	88	30	340	1.4	0.06	2.1	0.09	12.3	255	10.9	0.28	49.7	2.1	125	246	10	2.3	10.5	49	12.8	2.68	1.66	4.65	0.68	4.34	10.04	1.9366
107	1	50	1	0	0	1	0	120	75	166	69.4	25.1851	5.9	24.5	5.8	0.34	11.9	41.5	4.7	44.2	32.3	1.9	95	32	333	0.5	0.03	1.7	0.1	10.9	273	10	0.27	59.7	3.5	147	276	29	2.3	9	69	11.3	2.24	1.18	3.74	0.7	4.05	4.26	0.7668
108	1	23	1	0	0	0	0	115	73	170	62.2	21.5225	5.4	33.4	6.7	0.36	12	36.2	5.4	45.2	42.8	2.3	85	29	338	1.3	0.07	2.4	0.13	14	299	11.1	0.33	46.8	2.5	153	466	17	3.6	9.4	56	13	2.63	1.18	4.25	0.97	3.39	7.9	1.19027
109	1	21	2	0	0	0	0	130	77	167	56	20.0796	8.3	33.5	5.5	0.46	11.9	37.8	4.9	43.5	37.3	3.1	88	30	336	0.7	0.06	1.4	0.12	13.3	248	11.2	0.28	55.1	4.6	146	280	13	3.3	12.1	53	15.4	2.77	1.32	4.69	1.32	3.53	19.53	3.06404
111	1	22	1	0	0	0	0	112	73	179.5	66.1	20.515	5.7	32.6	7.1	0.4	12.5	36.6	5.5	44.9	41.8	2.4	81	28	339	0.7	0.04	2.5	0.14	13.6	252	11	0.28	47.9	2.7	152	461	22	3.7	10.6	71	14.3	3.36	1.2	5.05	1.08	3.8	8.3	1.40178
113	1	46	2	0	0	0	1	116	85	150	56	24.8889	7.1	26.3	6	0.43	11.8	39.8	4.4	39.6	31.4	2.2	91	31	336	0.6	0.04	1.3	0.09	11	322	10.3	0.33	60.7	4.3	133	266	18	3.7	15.7	66	19.4	3.14	1.12	4.9	1.41	4.82	11.21	2.40143
115	1	57	2	0	0	0	0	97	64	159	66.8	26.423	4.5	41.6	7.8	0.35	13.4	44.8	4.6	42	30.5	1.4	91	30	326	0.4	0.02	1.6	0.07	15.5	198	12.2	0.24	59.7	2.7	137	250	22	3.2	20.3	61	23.5	5.74	1.78	8.01	1.08	4.41	6.55	1.2838
117	1	51	1	0	1	0	1	126	76	168	74.3	26.3251	6.4	22.6	7.1	0.45	11	35.4	5	43.7	39.3	2.5	88	30	339	0.6	0.04	0.5	0.03	10.5	283	9.7	0.27	52.5	3.3	148	405	44	2.1	9.6	79	11.7	2.94	1.05	5.15	2.55	7.06	5.3	1.66302
120	1	24	1	0	0	0	0	133	59	174	79.7	26.3245	7.3	29.7	7.6	0.55	12	40	5	46	43.1	3.1	91	32	346	0.5	0.04	0.5	0.04	13.2	241	10.7	0.26	48.3	3.5	159	369	23	9.1	12.4	55	21.5	1.2	1.03	2.61	0.83	3.7	6.34	1.04258
121	1	24	2	0	0	0	0	106	71	164	56.3	20.9325	6.1	34.9	5.6	0.34	12.2	40.7	4.7	42.8	45.2	2.7	91	30	329	0.3	0.02	1.3	0.08	13.2	300	11.1	0.33	47.6	2.9	141	255	10	4	12.6	63	16.6	2.7	1.62	4.49	0.38	4.7	9.92	2.07218
122	1	54	1	0	0	0	0	133	83	157.5	63.9	25.7596	8.2	27.7	7.4	0.61	14.2	42.1	4.6	37.7	12.6	1	82	26	321	0.2	0.02	2.6	0.21	11.3	304	10.6	0.32	77.2	6.4	121	677	42	2.8	7.2	186	10	2.05	0.89	3.43	1.07	4.67	13.66	2.83521
123	1	53	1	0	0	1	0	123	72	174	79.7	26.3245	7.6	40.5	6.4	0.49	12.3	41.6	5.5	50.6	34	2.6	92	31	342	1	0.08	1.4	0.11	16	237	11.9	0.28	57.2	4.4	173	354	58	17.9	6	76	23.9	3.41	1.04	4.82	0.81	3.82	19	3.22578
124	1	29	2	0	0	0	0	115	74	157.5	57.2	23.0587	6.1	38.9	5.5	0.34	10.9	35.4	4.6	41.1	38.7	2.4	89	30	338	0.7	0.04	1.1	0.07	14	281	11.7	0.33	54	3.3	139	404	73	3.8	11.7	91	15.5	2.8	1.34	4.46	0.7	3.72	9.59	1.58555
125	1	34	2	0	0	0	0	100	63	151	48.3	21.1833	7	40.1	7.7	0.54	12.8	43.7	4.2	39.2	31.7	2.2	94	32	342	0.6	0.04	0.9	0.06	15.5	245	11.9	0.29	59.1	4.1	134	278	16	4.9	15.4	51	20.3	3.09	1.58	5.05	0.84	4.44	10.6	2.09173
127	1	42	2	0	0	0	0	112	61	160	50	19.5312	6.2	37.9	6.3	0.39	11.8	37.1	4.6	39.4	32.6	2	86	30	345	0.2	0.01	0.5	0.03	14.9	222	11.7	0.26	60.4	3.7	136	235	9	10.3	24.9	63	35.2	1.6	1.05	2.96	0.68	3.75	4.87	0.811667
128	1	39	2	0	0	0	0	116	82	162	69.5	26.4822	4.7	38.1	7.2	0.34	12.3	40.5	5	45.9	33.8	1.6	91	31	336	0.4	0.02	0.4	0.02	14.7	246	11.5	0.28	58.2	2.8	154	267	16	4.1	12.7	65	16.8	2.09	1.48	3.92	0.77	3.83	13.99	2.38141
130	1	23	2	0	0	0	0	115	73	163	54.9	20.6632	4	33.3	5.7	0.23	12	40.1	4.4	39.7	49.4	2	90	30	332	1	0.04	1	0.04	13.2	296	11.3	0.34	42.9	1.7	132	292	11	3.5	13.9	71	17.4	3.25	1.38	5.05	0.93	4.11	9.19	1.67871
131	1	24	1	0	0	0	0	132	72	188	75.1	21.2483	6.1	35.4	14.8	0.9	12.4	42.1	4.9	44.7	35.3	2.1	92	31	333	1	0.06	0.5	0.03	13.4	267	11.3	0.3	48.4	2.9	149	380	11	5.1	15.7	70	20.8	2.83	1.51	4.61	0.59	3.78	10.4	1.7472
132	1	25	2	0	0	0	0	124	77	150	47.7	21.2	5.8	28.6	5.5	0.32	11.5	38.9	4.7	43.2	27.3	1.6	93	32	343	0.7	0.04	0.2	0.01	12.2	292	10.5	0.31	66.3	3.9	148	276	14	5.2	21.4	75	26.6	3.45	1.5	5.19	0.53	3.93	4.45	0.777267
134	1	24	2	0	0	1	0	136	72	167	73.6	26.3903	7.5	38.1	6.8	0.51	11.8	37.5	4.7	41.6	53.6	4	89	29	327	0.7	0.05	3.5	0.26	14.7	286	11.6	0.33	35.4	2.6	136	680	20	2	11.2	74	13.2	4.72	1.14	6.98	2.47	4.03	19.03	3.40848
135	1	23	2	0	0	0	0	113	75	156	47.3	19.4362	7.1	29.3	7.2	0.51	12.5	37.4	5	40.9	34	2.4	82	28	335	0.8	0.06	1.3	0.09	12.3	262	10.6	0.28	56.7	4	137	399	14	1.5	9.2	59	10.7	3.6	1.58	5.67	1.07	4.05	8.9	1.602
138	1	31	1	1	0	1	0	135	90	184.5	96.8	28.4369	9.3	21.9	8.9	0.83	11.7	35.8	5.9	50.1	34.1	3.2	85	30	347	0.5	0.05	1.8	0.17	10.6	228	9.7	0.22	54.7	5.1	174	531	111	6.1	16.5	81	22.6	2.65	0.79	4.12	1.49	3.63	17.19	2.77332
140	1	22	2	0	0	0	0	101	65	153	46.3	19.7787	6.7	29.9	6.5	0.44	12.5	39	4.8	41.5	30.7	2.1	86	29	335	0.4	0.03	1	0.07	12.5	338	10.7	0.36	61.4	4.1	139	252	11	4.1	13.8	54	17.9	1.81	1.46	3.81	1.19	4.19	7.28	1.3557
143	1	22	2	0	0	0	0	123	64	165	57.8	21.2305	6.1	39.1	5.5	0.33	11.9	41.1	4.5	42.2	48.1	2.9	93	31	334	1	0.06	0.8	0.05	14.6	253	11.8	0.3	44.6	2.7	141	400	9	3.7	14.5	49	18.2	2.64	1.37	4.34	0.73	3.64	7.51	1.21495
144	1	23	1	0	0	1	0	137	86	170	109.5	37.8893	5.8	28.8	8.9	0.51	11.4	36.3	5.5	48.6	39.8	2.3	89	30	333	0.7	0.04	1.7	0.1	11.9	356	10.4	0.37	48.9	2.8	162	456	47	5.7	15	69	20.7	2.69	0.98	4.37	1.54	3.47	44.86	6.91841
146	1	24	1	0	0	0	0	128	79	178	82.8	26.1331	9.3	43.7	6.5	0.6	12	38.8	5.7	50.2	42.8	4	88	29	333	1	0.09	2.9	0.27	16.1	247	12.3	0.3	46.8	4.4	167	451	86	3.5	11.8	81	15.3	3.53	1.3	5.42	1.29	4.37	22.45	4.36029
150	1	22	2	1	0	0	0	114	92	163	59.8	22.5074	6.7	34.9	9.3	0.62	14.9	35.9	5.2	35.7	46.9	3.1	68	21	308	0.7	0.05	0.9	0.06	16.2	243	11	0.27	42.2	2.8	110	270	7	4.4	12	47	16.4	1.58	1.22	3.04	0.53	3.73	7.64	1.26654
151	1	23	2	1	0	0	0	151	108	162	52.2	19.8903	6.3	26.1	5.4	0.34	11.7	40.7	4.5	42.6	29.2	1.8	96	33	345	0.6	0.04	1	0.06	11.1	184	10.3	0.19	63.8	4	147	326	13	5.1	22.2	51	27.3	3.88	1.26	5.55	0.9	3.58	9.62	1.53065
154	1	44	2	0	0	1	0	137	89	161.5	69.5	26.6465	5.4	45.1	7.2	0.39	15.1	42.5	4.9	38.2	26.9	1.5	78	24	306	1.1	0.06	1.1	0.06	18.5	206	12.6	0.26	63.7	3.5	117	226	16	2.5	11.4	68	13.9	2.72	0.97	4.56	1.92	4.43	14.87	2.92774
155	1	40	1	0	0	0	0	123	87	168	66.3	23.4906	5	30.9	8.7	0.43	12.5	41.3	5.5	49.1	34.7	1.7	90	30	336	0.6	0.03	1.4	0.07	12.8	239	10.7	0.26	54.6	2.7	165	390	20	4.2	19.3	66	23.5	3.76	1.16	5.32	0.89	3.69	7.19	1.17916
156	1	22	1	0	0	1	0	103	59	171	83.2	28.4532	11	20.9	8	0.88	12.3	40.4	5.7	50.1	27.4	3	89	30	343	0.8	0.09	1.6	0.17	10.7	351	9.6	0.34	62.2	6.8	172	523	41	4.3	14	93	18.3	3.94	0.94	5.59	1.57	3.73	34.34	5.69281
157	1	31	1	0	0	0	0	119	70	175	62.9	20.5388	4.8	34.8	6.7	0.32	11.4	40.3	4.6	44.3	32.1	1.5	96	32	336	0.4	0.02	1.3	0.06	13.3	221	11.1	0.25	59.5	2.8	149	281	23	5	17.1	71	22.1	2.97	1.33	4.7	0.89	3.74	4.96	0.824462
158	1	21	2	0	0	0	0	113	61	153.5	58.4	24.7854	5.8	41.5	5.1	0.3	12.5	41	4.4	40.1	48.1	2.8	91	31	337	0.7	0.04	1.4	0.08	14.1	215	12	0.26	44.7	2.6	135	317	12	6.3	20.6	67	26.9	3	1.29	4.62	0.73	3.38	9.58	1.43913
161	1	47	2	0	0	0	0	133	85	157	57.1	23.1652	5.2	24.3	4.8	0.25	12.5	41.6	4	36.8	39.2	2	91	31	334	0.8	0.04	1.7	0.09	10.7	260	10	0.26	53.5	2.8	123	247	10	2.8	20	44	22.8	3.65	1.72	5.72	0.77	4.24	5.14	0.968604
166	1	22	2	0	0	1	0	125	79	158	52.3	20.9502	4.7	40.4	7.7	0.36	13.1	39.5	4.9	40.2	39.4	1.8	83	27	326	1.3	0.06	1.1	0.05	14.2	271	12	0.33	50.5	2.4	131	272	12	1.8	6.8	74	8.6	2.75	1.26	4.27	0.58	4	7.81	1.38844
169	1	23	1	0	0	0	0	124	68	175	76.5	24.9796	5.7	41.3	7.4	0.42	11.9	38.9	4.2	37.7	38.9	2.2	90	30	329	0.5	0.03	1.6	0.09	15.8	225	12	0.27	51.6	2.9	124	452	28	6.1	19.5	41	25.6	3.33	1.11	4.87	0.94	4.24	12.28	2.3141
170	1	51	2	0	0	0	0	123	76	167	52.6	18.8605	7.5	32.4	6.1	0.46	12.3	38.9	4.7	40.7	27.6	2.1	86	29	334	0.9	0.07	2.5	0.19	13.6	309	10.9	0.34	62.9	4.7	136	266	17	4.1	26.1	58	30.2	4.05	1.39	6.18	1.63	4.15	6.9	1.27267
172	1	32	1	0	0	1	0	120	72	169	66.4	23.2485	7.4	25.7	8	0.59	12.1	39.6	5.2	46.5	37.9	2.8	89	30	333	0.8	0.06	0.5	0.04	10.7	267	10.2	0.27	52.8	3.9	155	455	133	3	15.3	100	18.3	4.07	1.13	5.95	1.64	4.61	11.32	2.31934
175	1	32	2	0	0	0	0	125	81	152	58.3	25.2337	6.1	29.9	5.6	0.34	11.8	39	4.6	41.5	31.4	1.9	91	30	335	0.5	0.03	0.7	0.04	12	325	10.6	0.35	61.8	3.7	139	233	11	4.4	17	69	21.4	3.32	1.31	5.12	1.08	4.24	6.27	1.18155
176	1	30	2	0	0	0	0	114	67	155	45	18.7305	7.4	38.6	7.5	0.56	12.7	43.9	4.4	41.9	24.8	1.8	95	32	339	0.4	0.03	0.4	0.03	14.3	236	11.6	0.27	66.9	5	142	355	8	4.4	16.3	49	20.7	2.44	2.23	4.82	0.32	3.49	4.67	0.724369
177	1	35	1	0	0	1	1	129	87	169	86.5	30.2861	8.5	48.3	5.7	0.48	12.6	41.9	5.2	47.3	27.2	2.3	91	31	338	0.2	0.02	2.9	0.25	18.3	219	12.8	0.28	64	5.4	160	509	141	4.8	17.3	75	22.1	4.39	1	7.09	3.73	4.19	24.13	4.49354
178	1	28	2	0	0	0	0	117	66	161	60.8	23.4559	3.8	49.9	6.8	0.26	12.5	42.1	4.5	41.6	39.8	1.5	92	31	332	0.3	0.01	1.3	0.05	19	195	13.2	0.26	51.8	2	138	262	13	5	17.3	61	22.3	3.6	1.22	5.05	0.51	3.61	7.75	1.24344
180	1	44	1	0	0	1	0	107	75	167	74.7	26.7848	7	37.7	6.4	0.45	13.1	41	5.8	49.8	31.1	2.2	86	28	329	0.3	0.02	0.9	0.06	14.6	257	11.6	0.3	61.3	4.3	164	424	32	2.3	12.3	76	14.6	4.41	0.96	6.49	2.47	3.13	14.19	1.97399
181	1	37	2	0	0	1	1	120	83	163	74.1	27.8896	5.7	23.9	8.3	0.47	13.2	45.5	4.8	44.7	40.6	2.3	94	30	318	0.4	0.02	2.5	0.14	11.5	304	9.9	0.3	48.2	2.7	142	307	17	2	9.4	59	11.4	3.64	1.64	5.61	0.73	4.05	21.17	3.8106
183	1	48	1	0	0	1	0	137	81	174.5	77.7	25.517	6	43.3	4	0.24	12	42.3	4.8	46.2	35.9	2.2	97	33	344	0.2	0.01	1.8	0.11	16.1	121	12.2	0.15	58.1	3.5	159	394	7	4.6	17.3	73	21.9	2.77	1.1	4.3	0.94	3.77	4	0.670222
184	1	42	1	0	0	0	0	137	79	170	81.1	28.0623	6.8	47.2	5.6	0.38	12.7	41.8	5.4	48.9	25.8	1.8	91	31	342	0.4	0.03	5.4	0.37	16.7	196	12.7	0.25	62.8	4.3	167	285	56	3.2	15.6	78	18.8	4.6	1.38	6.36	0.84	4.13	15.77	2.89467
187	1	46	2	0	0	0	0	113	82	150	51.3	22.8	5.9	55.4	6.1	0.36	13.2	40.6	4.9	41.8	27.1	1.6	85	27	323	0.8	0.05	1.9	0.11	24	176	13.9	0.25	64.1	3.8	135	271	12	4.9	17.8	57	22.7	2.95	1.61	4.86	0.65	3.15	5.42	0.7588
188	1	56	1	0	0	0	0	127	68	164	51.7	19.2222	3.7	35.2	5.9	0.22	12.3	41.2	4.8	44.1	31.8	1.2	91	31	342	0.3	0.01	0.5	0.02	14.6	170	11.3	0.19	61.5	2.3	151	223	13	7.3	23.6	75	30.9	2.93	1.51	4.7	0.58	4.13	3.02	0.554338
189	1	53	1	1	0	1	0	164	98	173.5	64.6	21.4602	6.9	34.3	4.9	0.34	13.3	42.8	5.8	50.8	34.1	2.4	88	30	341	0.6	0.04	2.3	0.16	13.6	179	11.3	0.2	58.1	4	173	284	43	3.6	11.8	44	15.4	2.76	1.22	4.63	1.43	3.23	5.29	0.759409
190	1	54	2	0	0	0	0	109	78	155	63.9	26.5973	5.6	35.8	5.3	0.3	13.1	41.2	4.8	40.9	22.2	1.3	86	28	325	0.7	0.04	3.2	0.18	13.8	289	11.2	0.32	68.6	3.9	133	275	13	5.1	25.4	52	30.5	3.36	1.33	5.12	0.95	3.66	10.78	1.75355
192	1	50	2	0	0	0	0	113	74	163	56.8	21.3783	5.4	44.3	4.4	0.24	12.5	42.6	4.4	41.5	30.5	1.7	94	33	345	0.2	0.01	0.7	0.04	16.7	178	12.4	0.22	64.2	3.5	143	167	9	5.3	24.6	73	29.9	4.13	1.72	6.03	0.39	4.42	3.22	0.632551
193	1	43	2	0	0	0	1	126	62	165	58	21.3039	6.3	46.9	6.5	0.41	13.2	46.9	4	38.8	27.8	1.8	97	32	330	0.3	0.02	1.3	0.08	17.8	174	12.9	0.22	64.1	4	128	185	12	5.9	24.6	76	30.5	3.87	2.35	6.46	0.53	4.39	3.15	0.6146
194	1	56	1	0	0	1	0	137	85	167	86.3	30.9441	6.7	35.5	5.1	0.34	12.7	43.6	4.9	46.3	42.6	2.9	96	32	339	0.1	0.01	0.9	0.06	13.3	157	11.3	0.18	51.3	3.4	157	309	23	9.2	33	81	42.2	3.31	0.88	4.87	1.5	3.38	5.3	0.796178
195	1	46	1	0	0	1	1	125	68	175	79.9	26.0898	9.3	42.2	4.6	0.43	14.2	45.4	5.7	50	21.5	2	87	30	342	0.1	0.01	0.9	0.08	15.4	229	12.1	0.28	72.9	6.8	171	375	18	5.7	19.3	61	25	4.26	0.96	5.85	1.38	3.4	11.62	1.75591
197	1	41	2	0	0	1	0	130	77	150	59.3	26.3556	8.8	45	5.9	0.52	12.5	42	4.5	41.9	34	3	93	31	329	0.2	0.02	0.3	0.03	15.8	231	12.4	0.29	59.6	5.3	138	264	19	3.7	11.9	54	15.6	2.64	1.39	4.33	0.67	4.27	7.21	1.3683
198	1	29	2	0	0	0	0	126	72	164.5	58	21.4337	5.5	44.3	5.1	0.28	12.9	41.5	4.6	40.6	27.1	1.5	89	29	330	0.4	0.02	0.5	0.03	16	216	12.4	0.27	66.9	3.7	134	234	11	6.9	22.1	43	29	1.63	1.71	3.52	0.39	3.95	6.89	1.20958
199	1	58	1	1	0	0	0	148	94	166	66.6	24.169	6.1	32	6.4	0.39	13.4	45.5	5.2	48.3	29.3	1.8	93	31	329	0.7	0.04	1.7	0.1	13.3	224	10.9	0.24	61.9	3.8	159	190	22	3.6	12.1	83	15.7	2.36	1.6	4.17	0.47	4.13	7.87	1.44458
200	1	38	2	0	0	0	0	127	75	157	85.1	34.5247	0	0	0	0	0	0	0	0	0	0	0	0	0	0	0	0	0	0	0	0	0	0	0	0	223	15	8.3	31.1	57	39.4	3.07	1.36	4.98	1.2	3.09	14.97	2.05588
201	1	57	2	0	0	0	0	131	81	165	66.7	24.4995	8.7	37	5.1	0.44	13	44.2	4.2	39.3	23.1	2	94	31	326	0.3	0.03	0.6	0.05	14.1	278	11.4	0.32	70.9	6.2	128	248	32	4.9	21.9	94	26.8	4.17	2.1	6.71	0.96	4.16	10.66	1.97092
202	1	52	1	0	0	0	0	134	81	160.5	63.5	24.6504	6.1	35.9	6.2	0.38	12.3	41.1	5.4	49.2	17	1	91	31	341	0.3	0.02	0.7	0.04	13.9	220	11.3	0.25	75.8	4.6	168	351	19	5.1	13.2	106	18.3	2.38	1.08	3.81	0.76	4.08	4.48	0.812373
203	1	52	1	0	0	1	0	138	74	162	68.5	26.1012	5	36.2	6.3	0.32	12.6	43.6	4.6	43.4	31.2	1.6	95	31	332	0.2	0.01	1	0.05	14	237	11.4	0.27	61.3	3.1	144	316	28	2.5	11.9	69	14.4	3.54	1.14	5.4	1.58	4.96	7.04	1.55193
204	1	44	2	0	1	1	0	137	84	159.5	70.7	27.7906	6.3	33.1	5.2	0.33	12.7	40.2	5.1	44.1	30.3	1.9	87	30	345	0.5	0.03	2.5	0.16	13.4	277	11	0.3	61.5	3.9	152	268	22	4.7	20.2	126	24.9	3.91	1.19	5.5	0.89	13.23	8.17	4.80396
207	2	44	1	1	0	1	0	117	91	1.75	103.8	33.8939	9.1	30.2	7.8	0.71	12.3	41.4	5.6	51	31.5	2.9	92	31	331	0.7	0.06	1.7	0.15	12.5	229	10.6	0.24	58.3	5.3	169	446	34	4.4	14.9	71	19.3	3.14	1.08	4.86	1.41	3.29	22.09	3.23005
209	2	52	1	0	0	1	1	134	85	1.65	65	23.8751	6.7	35.8	6.3	0.42	11.9	42	5	48.1	32.9	2.2	96	31	318	0.8	0.05	2.7	0.18	14.3	319	11.4	0.36	57.3	3.8	153	321	31	4.2	15.7	96	19.9	1.94	1.02	3.94	2.15	3.64	8.33	1.34761
210	2	51	2	0	0	0	0	129	67	1.57	62.5	25.356	6.7	41.1	6.3	0.42	13.3	43.3	5.1	45.1	40.9	2.7	89	29	322	0.8	0.05	1.7	0.11	15.1	228	12	0.27	50.3	3.4	145	298	21	2.4	12.2	99	14.6	4.27	1.48	6.25	1.1	3.11	8.17	1.12928
211	2	50	1	0	0	0	0	125	68	1.72	68.9	23.2896	5	32	7.6	0.38	12.6	42.8	5.4	50.2	37.3	1.9	94	31	329	1	0.05	2.4	0.12	12.3	272	10.8	0.29	51.7	2.6	165	313	19	5.7	20.4	82	26.1	3.4	1.47	5.28	0.91	2	2.02	0.179556
212	2	35	1	0	0	0	1	134	84	1.7	81.5	28.2007	4.5	25.6	7	0.31	12.4	39.9	5.3	46.9	35.9	1.6	89	30	337	1.1	0.05	4.5	0.2	11.4	209	10.1	0.21	51.5	2.3	158	265	21	4	10.1	94	14.1	2.18	0.85	3.41	0.84	3.09	10.04	1.37883
213	2	28	1	1	0	0	0	156	97	1.82	63	19.0194	8.8	25.1	8.6	0.75	11.9	39.6	5.7	52.2	24.4	2.1	91	30	326	0.7	0.06	4.3	0.38	11.4	307	10.1	0.31	62	5.4	170	441	42	5.8	16	93	21.8	2.35	1.2	4.08	1.16	3.56	3.27	0.517387
214	2	40	1	1	0	1	0	134	93	1.73	69	23.0546	8.2	23.6	6.3	0.52	12.7	43.1	5.4	50.8	30	2.5	94	31	333	1	0.08	2.2	0.18	10.7	305	9.9	0.3	60.5	5	169	238	53	3.9	16.5	84	20.4	3.22	1.2	5.85	3.14	3.84	8.31	1.41824
215	2	40	1	1	0	1	0	149	86	1.68	77.3	27.388	6.9	26.7	5.4	0.37	12.5	41	5.8	52.2	33.1	2.3	90	30	328	0.9	0.06	2.6	0.18	12	349	10.2	0.36	58	4	171	395	27	3.6	14.4	67	18	4.06	0.84	5.8	1.97	4.02	19.07	3.40717
216	2	30	1	0	0	0	0	123	74	1.7	75.6	26.1592	6	27.7	8.6	0.51	11.9	39	5.5	49.4	47.1	2.8	91	30	326	0.5	0.03	1.3	0.08	12	303	10.4	0.32	42.5	2.5	161	493	51	2.9	15.2	80	18.1	5.96	1.33	7.99	1.54	2.96	7.87	1.03534
218	2	37	2	0	0	0	0	121	86	1.63	66	24.841	7.3	45.1	7.7	0.56	11.9	39.8	4.4	41.2	33.2	2.4	93	32	347	0.3	0.02	0.8	0.06	16.3	245	12.4	0.3	58	4.2	143	312	16	3.3	12.4	44	15.7	3.06	1.28	4.79	0.99	3.09	6.7	0.920133
219	2	46	1	0	0	1	0	134	87	1.63	74.3	27.9649	4.9	27	6.8	0.33	12	39.8	5.5	49.5	31.3	1.5	91	30	329	1.2	0.06	2.3	0.11	11.5	260	10.2	0.27	58.4	2.8	163	273	18	8.2	23.4	62	31.6	2.88	1.3	4.56	0.84	2.89	4.46	0.572862
220	2	44	2	0	0	0	0	114	70	1.56	60.4	24.8192	7.4	27.4	4.7	0.35	12.9	44.5	4.3	40.5	20.8	1.5	94	30	316	0.3	0.02	0.8	0.06	11.7	331	10.3	0.34	73.4	5.4	128	332	13	4.5	16.8	62	21.3	1.86	0.84	3.19	1.08	3.34	11.45	1.69969
221	2	46	2	0	0	1	1	125	71	1.58	65.4	26.1977	6.7	41	5.7	0.38	13.3	45.4	4.4	41.3	32.1	2.1	93	28	305	0.4	0.03	1.6	0.11	15.2	337	12	0.41	60.2	4	126	363	21	1.6	11	64	12.6	3.36	1.28	5.07	0.94	4.16	15.52	2.86948
222	2	34	1	0	0	1	1	136	72	1.65	80	29.3848	7.3	40.2	6.6	0.48	13.3	44.7	5.3	48.8	37.7	2.8	92	30	330	0.5	0.04	3.8	0.28	16.9	189	11.9	0.22	51.4	3.8	161	434	36	7	21.9	69	28.9	1.51	0.61	3.34	2.68	2.59	17.49	2.01329
223	2	37	2	0	0	1	0	116	68	1.58	61	24.4352	11.2	NA	6.3	0.7	15.9	38.1	6	42.1	29	3.3	71	21	292	0.3	0.03	1.7	0.19	NA	320	NA	NA	62.7	7	123	265	9	1.1	8.4	71	9.5	3.77	0.99	5.06	0.66	4.1	13.15	2.39622
224	2	24	1	0	0	0	0	132	81	1.675	61.5	21.9202	6.1	49.3	4.9	0.3	12	40.8	5.5	50.7	36.4	2.2	92	30	325	0.3	0.02	1.1	0.07	18.3	181	13.1	0.24	57.3	3.5	165	373	16	5.8	20.5	65	26.3	2.92	1.72	5.02	0.83	2.19	3.13	0.304653
225	2	40	1	0	0	1	1	115	78	1.72	80	27.0416	4.5	34.2	8.4	0.38	12.1	39.6	5.7	51.3	47.9	2.2	90	29	327	0.7	0.03	2.7	0.12	13	193	11.1	0.21	40.3	1.8	168	278	16	4.7	16.3	44	21	2.94	1.08	4.51	1.07	3.6	78.91	12.6256
226	2	39	2	0	0	0	1	122	69	1.59	52.2	20.6479	7	36	9.3	0.65	16.8	49.7	4.2	34.3	45.6	3.2	82	23	283	0.6	0.04	2.6	0.18	13.2	323	11.3	0.37	41.9	2.9	97	239	11	2.1	13.1	51	15.2	3.23	1.58	5.1	0.64	2.82	6.23	0.780827
227	2	48	1	1	0	1	1	140	84	1.67	64.4	23.0915	6.3	19.4	5.1	0.32	11.9	41.4	5	47.6	39.6	2.5	96	32	330	0.5	0.03	1	0.06	10.4	307	9.4	0.29	53.8	3.4	157	347	28	5.2	19.7	78	24.9	3.84	1.37	5.57	0.79	5.63	8.56	2.1419
229	2	48	2	0	0	0	0	113	75	1.62	66.4	25.301	5.2	36.3	6.2	0.32	12	42.7	4.2	40.8	41.5	2.1	97	33	341	0.8	0.04	1.7	0.09	13.2	240	11.3	0.27	49.8	2.6	139	252	14	3.9	14.2	43	18.1	2.24	1.72	4.16	0.45	4.06	4.89	0.882373
230	2	34	2	0	0	0	0	100	58	1.63	61.2	23.0344	7.5	28.9	7.9	0.59	15.7	48.4	4.3	37.1	40.2	3	86	26	305	0.9	0.07	5.9	0.44	12.2	367	10.6	0.39	45.1	3.4	113	261	9	1.5	8.4	44	9.9	2.91	1.14	4.32	0.6	4.25	14.98	2.82956
231	2	31	2	0	0	1	0	115	78	1.53	65.7	28.0661	7.2	38.5	7	0.5	12	41.6	5.1	48	37.2	2.7	94	31	325	0.8	0.06	0.8	0.06	13.6	278	11.6	0.32	54.2	3.9	156	527	20	4.5	15.6	89	20.1	3.02	1.26	4.74	1.02	2.71	6.19	0.745551
232	2	58	1	1	0	1	1	123	93	1.74	86.4	28.5375	6.3	31.1	6.2	0.39	13	43.6	4.6	42.6	31.2	2	93	30	322	0.5	0.03	3.8	0.24	12.7	251	10.7	0.27	58.3	3.7	137	469	24	2.3	8.5	60	10.8	3.17	1.43	4.95	0.78	5	7.57	1.68222
233	2	51	1	0	0	0	0	118	80	1.75	70	22.8571	5.1	43.6	3.9	0.2	12.8	41.4	5.5	49.2	26.6	1.4	90	30	331	0.2	0.01	0.8	0.04	16.7	135	12.2	0.17	68.5	3.5	163	390	13	4	15.3	88	19.3	3.29	1.24	4.96	0.95	3.69	9.46	1.55144
234	2	56	1	0	0	0	0	124	81	1.74	68	22.46	6.1	31.4	5.6	0.34	12.3	42.4	5.5	52.1	34.9	2.1	94	31	326	0.5	0.03	2.6	0.16	12.9	249	10.8	0.27	56.4	3.4	170	304	18	5.4	19.5	60	24.9	3.32	1.2	4.87	0.76	3.01	7.28	0.973902
235	2	39	2	0	0	1	0	124	82	1.65	74.4	27.3278	6	34.3	9.5	0.57	12.4	43.3	4.2	40.8	39.8	2.4	96	31	321	0.5	0.03	7.3	0.44	13.4	332	11.2	0.37	42.9	2.6	131	299	9	4.2	14.8	46	19	2.91	1.21	4.68	1.23	4.4	8.72	1.70524
[truncated: 121 more columns]

## Sheet: PBMC_sample_information
Recipient_ID	Batch	MS_ID	Recipient_number
76A	1	C1_1	76
76B	1	C1_2	76
76C	1	C1_3	76
96A	1	C1_4	96
96B	1	C1_5	96
96C	1	C1_6	96
8A	1	C1_7	8
8B	1	C1_8	8
8C	1	C1_9	8
13A	1	C1_10	13
13B	1	C1_11	13
13C	1	C1_12	13
102A	1	C1_13	102
102B	1	C1_14	102
102C	1	C1_15	102
146A	2	C2_1	146
146B	2	C2_2	146
146C	2	C2_3	146
34A	2	C2_4	34
34B	2	C2_5	34
34C	2	C2_6	34
6A	2	C2_7	6
6B	2	C2_8	6
6C	2	C2_9	6
98A	2	C2_10	98
98B	2	C2_11	98
98C	2	C2_12	98
194A	2	C2_13	194
194B	2	C2_14	194
194C	2	C2_15	194
144A	3	C3_1	144
144C	3	C3_2	144
89A	3	C3_3	89
89B	3	C3_4	89
89C	3	C3_5	89
44A	3	C3_6	44
44B	3	C3_7	44
44C	3	C3_8	44
83A	3	C3_9	83
83B	3	C3_10	83
83C	3	C3_11	83
124A	3	C3_12	124
124B	3	C3_13	124
124B_rep	3	C3_14	124
124C	3	C3_15	124
157A	4	C4_1	157
157B	4	C4_2	157
157C	4	C4_3	157
65A	4	C4_4	65
65B	4	C4_5	65
65C	4	C4_6	65
189A	4	C4_7	189
189B	4	C4_8	189
189C	4	C4_9	189
74A	4	C4_10	74
74B	4	C4_11	74
74C	4	C4_12	74
121A	4	C4_13	121
121B	4	C4_14	121
121C	4	C4_15	121
85A	5	C5_1	85
85B	5	C5_2	85
85C	5	C5_3	85
235A	5	C5_4	235
235B	5	C5_5	235
235C	5	C5_6	235
235C_rep	5	C5_7	235
30A	5	C5_8	30
30B	5	C5_9	30
30C	5	C5_10	30
216A	5	C5_11	216
216B	5	C5_12	216
216C	5	C5_13	216
58A	5	C5_14	58
58C	5	C5_15	58
155A	6	C6_1	155
155B	6	C6_2	155
155C	6	C6_3	155
193A	6	C6_4	193
193B	6	C6_5	193
193C	6	C6_6	193
86A	6	C6_7	86
86A_rep	6	C6_8	86
86B	6	C6_9	86
86C	6	C6_10	86
125A	6	C6_11	125
125B	6	C6_12	125
125C	6	C6_13	125
176A	6	C6_14	176
176C	6	C6_15	176
158A	7	C7_1	158
158B	7	C7_2	158
140A	7	C7_3	140
140B	7	C7_4	140
140C	7	C7_5	140
234A	7	C7_6	234
234B	7	C7_7	234
234C	7	C7_8	234
33A	7	C7_9	33
33B	7	C7_10	33
33C	7	C7_11	33
232A	7	C7_12	232
232B	7	C7_13	232
232C	7	C7_14	232
232C_rep	7	C7_15	232
143A	8	C8_1	143
143B	8	C8_2	143
143C	8	C8_3	143
59A	8	C8_4	59
59B	8	C8_5	59
59C	8	C8_6	59
169A	8	C8_7	169
169B	8	C8_8	169
169C	8	C8_9	169
225A	8	C8_10	225
225B	8	C8_11	225
225C	8	C8_12	225
150A	8	C8_13	150
150B	8	C8_14	150
150C	8	C8_15	150
117A	9	C9_1	117
117B	9	C9_2	117
117C	9	C9_3	117
80A	9	C9_4	80
80B	9	C9_5	80
80C	9	C9_6	80
181A	9	C9_7	181
181B	9	C9_8	181
181C	9	C9_9	181
94A	9	C9_10	94
94B	9	C9_11	94
94C	9	C9_12	94
134A	9	C9_13	134
134B	9	C9_14	134
134C	9	C9_15	134
70A	10	C10_1	70
70B	10	C10_2	70
70C	10	C10_3	70
5A	10	C10_4	5
5B	10	C10_5	5
5C	10	C10_6	5
127A	10	C10_7	127
127B	10	C10_8	127
127C	10	C10_9	127
54A	10	C10_10	54
54B	10	C10_11	54
54C	10	C10_12	54
227A	10	C10_13	227
227B	10	C10_14	227
227C	10	C10_15	227
122A	11	C11_1	122
122B	11	C11_2	122
122C	11	C11_3	122
47A	11	C11_4	47
47B	11	C11_5	47
47C	11	C11_6	47
138A	11	C11_7	138
138B	11	C11_8	138
138C	11	C11_9	138
135A	11	C11_10	135
135B	11	C11_11	135
135C	11	C11_12	135
24A	11	C11_13	24
24B	11	C11_14	24
24C	11	C11_15	24
69A	12	C12_1	69
69B	12	C12_2	69
69C	12	C12_3	69
16A	12	C12_4	16
16B	12	C12_5	16
16C	12	C12_6	16
107A	12	C12_7	107
107B	12	C12_8	107
107C	12	C12_9	107
109A	12	C12_10	109
109B	12	C12_11	109
109C	12	C12_12	109
231A	12	C12_13	231
231B	12	C12_14	231
231C	12	C12_15	231
31A	13	C13_1	31
31B	13	C13_2	31
31C	13	C13_3	31
97A	13	C13_4	97
97B	13	C13_5	97
97C	13	C13_6	97
177A	13	C13_7	177
177C	13	C13_8	177
177C_rep	13	C13_9	177
73A	13	C13_10	73
73B	13	C13_11	73
73C	13	C13_12	73
88A	13	C13_13	88
88B	13	C13_14	88
88C	13	C13_15	88
209A	14	C14_1	209
209B	14	C14_2	209
209C	14	C14_3	209
220A	14	C14_4	220
220B	14	C14_5	220
220C	14	C14_6	220
195A	14	C14_7	195
195B	14	C14_8	195
195C	14	C14_9	195
200A	14	C14_10	200
200B	14	C14_11	200
200C	14	C14_12	200
192A	14	C14_13	192
192B	14	C14_14	192
192C	14	C14_15	192
183A	15	C15_1	183
183B	15	C15_2	183
183C	15	C15_3	183
61A	15	C15_4	61
61B	15	C15_5	61
61C	15	C15_6	61
11A	15	C15_7	11
11B	15	C15_8	11
11C	15	C15_9	11
211A	15	C15_10	211
211B	15	C15_11	211
211C	15	C15_12	211
68A	15	C15_13	68
68B	15	C15_14	68
68C	15	C15_15	68
190A	16	C16_1	190
190B	16	C16_2	190
207A	16	C16_3	207
207B	16	C16_4	207
207C	16	C16_5	207
207C_rep	16	C16_6	207
178A	16	C16_7	178
178B	16	C16_8	178
178C	16	C16_9	178
175A	16	C16_10	175
175B	16	C16_11	175
175C	16	C16_12	175
131A	16	C16_13	131
131B	16	C16_14	131
131C	16	C16_15	131
113A	17	C17_1	113
113B	17	C17_2	113
113C	17	C17_3	113
22A	17	C17_4	22
22B	17	C17_5	22
22C	17	C17_6	22
123A	17	C17_7	123
123B	17	C17_8	123
123C	17	C17_9	123
46A	17	C17_10	46
46B	17	C17_11	46
46C	17	C17_12	46
41A	17	C17_13	41
41B	17	C17_14	41
41C	17	C17_15	41
120A	18	C18_1	120
120B	18	C18_2	120
120C	18	C18_3	120
154A	18	C18_7	154
154B	18	C18_8	154
154C	18	C18_9	154
7A	18	C18_10	7
7B	18	C18_11	7
7C	18	C18_12	7
3A	18	C18_13	3
3B	18	C18_14	3
3C	18	C18_15	3
202A	19	C19_1	202
202B	19	C19_2	202
202C	19	C19_3	202
71A	19	C19_4	71
71B	19	C19_5	71
71C	19	C19_6	71
42A	19	C19_7	42
42B	19	C19_8	42
42C	19	C19_9	42
187A	19	C19_10	187
187B	19	C19_11	187
187C	19	C19_12	187
36A	19	C19_13	36
36B	19	C19_14	36
36C	19	C19_15	36
38A	20	C20_1	38
38B	20	C20_2	38
38C	20	C20_3	38
197A	20	C20_4	197
197B	20	C20_5	197
197B_rep	20	C20_6	197
197C	20	C20_7	197
40A	20	C20_8	40
40B	20	C20_9	40
40C	20	C20_10	40
156A	20	C20_11	156
156B	20	C20_12	156
156C	20	C20_13	156
213A	20	C20_14	213
213C	20	C20_15	213
214A	21	C21_1	214
214B	21	C21_2	214
214C	21	C21_3	214
203A	21	C21_4	203
203B	21	C21_5	203
203C	21	C21_6	203
15A	21	C21_7	15
15B	21	C21_8	15
15C	21	C21_9	15
1A	21	C21_10	1
1B	21	C21_11	1
1C	21	C21_12	1
26A	21	C21_13	26
26B	21	C21_14	26
26C	21	C21_15	26
91A	22	C22_1	91
91B	22	C22_2	91
91C	22	C22_3	91
111A	22	C22_4	111
111B	22	C22_5	111
111C	22	C22_6	111
229A	22	C22_7	229
229B	22	C22_8	229
229C	22	C22_9	229
43A	22	C22_10	43
43B	22	C22_11	43
43C	22	C22_12	43
188A	22	C22_13	188
188B	22	C22_14	188
188C	22	C22_15	188
50A	23	C23_1	50
50B	23	C23_2	50
50C	23	C23_3	50
63A	23	C23_4	63
63B	23	C23_5	63
63C	23	C23_6	63
28A	23	C23_7	28
28B	23	C23_8	28
28C	23	C23_9	28
224A	23	C23_10	224
224B	23	C23_11	224
224C	23	C23_12	224
108A	23	C23_13	108
108B	23	C23_14	108
108C	23	C23_15	108
62A	24	C24_1	62
62B	24	C24_2	62
62C	24	C24_3	62
45A	24	C24_4	45
45B	24	C24_5	45
45C	24	C24_6	45
2A	24	C24_7	2
2B	24	C24_8	2
2C	24	C24_9	2
223A	24	C24_10	223
223B	24	C24_11	223
223C	24	C24_12	223
56A	24	C24_13	56
56B	24	C24_14	56
56C	24	C24_15	56
166A	25	C25_1	166
166B	25	C25_2	166
166C	25	C25_3	166
166C_rep	25	C25_4	166
128A	25	C25_5	128
128B	25	C25_6	128
128C	25	C25_7	128
51A	25	C25_8	51
51B	25	C25_9	51
51C	25	C25_10	51
222A	25	C25_11	222
222C	25	C25_12	222
218A	25	C25_13	218
218B	25	C25_14	218
218C	25	C25_15	218
72A	26	C26_1	72
72B	26	C26_2	72
72C	26	C26_3	72
230A	26	C26_4	230
230B	26	C26_5	230
230C	26	C26_6	230
4A	26	C26_7	4
4B	26	C26_8	4
4C	26	C26_9	4
106A	26	C26_10	106
106B	26	C26_11	106
106C	26	C26_12	106
151A	26	C26_13	151
151B	26	C26_14	151
151C	26	C26_15	151
48A	27	C27_1	48
48B	27	C27_2	48
48C	27	C27_3	48
184A	27	C27_4	184
184B	27	C27_5	184
184C	27	C27_6	184
55A	27	C27_7	55
55B	27	C27_8	55
55B_rep	27	C27_9	55
55C	27	C27_10	55
204A	27	C27_11	204
204C	27	C27_12	204
17A	27	C27_13	17
17B	27	C27_14	17
17C	27	C27_15	17
115A	28	C28_1	115
115B	28	C28_2	115
115C	28	C28_3	115
130A	28	C28_4	130
130B	28	C28_5	130
130C	28	C28_6	130
105A	28	C28_7	105
105B	28	C28_8	105
105C	28	C28_9	105
221A	28	C28_10	221
221B	28	C28_11	221
221C	28	C28_12	221
212A	28	C28_13	212
212B	28	C28_14	212
212C	28	C28_15	212
233A	29	C29_1	233
233B	29	C29_2	233
233C	29	C29_3	233
19A	29	C29_4	19
19B	29	C29_5	19
19C	29	C29_6	19
57A	29	C29_7	57
57B	29	C29_8	57
57C	29	C29_9	57
49A	29	C29_10	49
49B	29	C29_11	49
49C	29	C29_12	49
201A	29	C29_13	201
201B	29	C29_14	201
201C	29	C29_15	201
27A	30	C30_1	27
27C	30	C30_2	27
226A	30	C30_3	226
226B	30	C30_4	226
226C	30	C30_5	226
226C_rep	30	C30_6	226
75A	30	C30_7	75
75B	30	C30_8	75
75C	30	C30_9	75
39A	30	C30_10	39
39B	30	C30_11	39
39C	30	C30_12	39
78A	30	C30_13	78
78B	30	C30_14	78
78C	30	C30_15	78
161A	31	C31_1	161
161C	31	C31_2	161
172A	31	C31_3	172
172B	31	C31_4	172
172C	31	C31_5	172
172C_rep	31	C31_6	172
219A	31	C31_7	219
219B	31	C31_8	219
219C	31	C31_9	219
198A	31	C31_10	198
198B	31	C31_11	198
198C	31	C31_12	198
32A	31	C31_13	32
32B	31	C31_14	32
32C	31	C31_15	32
215A	32	C32_1	215
215B	32	C32_2	215
215C	32	C32_3	215
60A	32	C32_4	60
60B	32	C32_5	60
60C	32	C32_6	60
132A	32	C32_7	132
132B	32	C32_8	132
132C	32	C32_9	132
180A	32	C32_10	180
180B	32	C32_11	180
180C	32	C32_12	180
170A	32	C32_13	170
170B	32	C32_14	170
170C	32	C32_15	170
9A	33	C33_1	9
9B	33	C33_2	9
9C	33	C33_3	9
64A	33	C33_4	64
64B	33	C33_5	64
64C	33	C33_6	64
199A	33	C33_7	199
199B	33	C33_8	199
199C	33	C33_9	199
210A	33	C33_10	210
210B	33	C33_11	210
210C	33	C33_12	210
64C_rep	33	C33_13	64
210A_rep	33	C33_14	210
210C_rep	33	C33_15	210

## Sheet: Serum_sample_information
Recipient_ID	Batch	MS_ID	Recipient_number
8A	1	S1_1	8
8B	1	S1_2	8
8C	1	S1_3	8
13A	1	S1_4	13
13B	1	S1_5	13
13C	1	S1_6	13
76A	1	S1_7	76
76B	1	S1_8	76
76C	1	S1_9	76
96A	1	S1_10	96
96B	1	S1_11	96
96C	1	S1_12	96
102A	1	S1_13	102
102B	1	S1_14	102
102C	1	S1_15	102
146A	2	S2_1	146
146B	2	S2_2	146
146C	2	S2_3	146
34A	2	S2_4	34
34B	2	S2_5	34
34C	2	S2_6	34
6A	2	S2_7	6
6B	2	S2_8	6
6C	2	S2_9	6
98A	2	S2_10	98
98B	2	S2_11	98
98C	2	S2_12	98
194A	2	S2_13	194
194B	2	S2_14	194
194C	2	S2_15	194
144A	3	S3_1	144
144B	3	S3_2	144
144C	3	S3_3	144
89A	3	S3_4	89
89B	3	S3_5	89
89C	3	S3_6	89
44A	3	S3_7	44
44B	3	S3_8	44
44C	3	S3_9	44
83A	3	S3_10	83
83B	3	S3_11	83
83C	3	S3_12	83
124A	3	S3_13	124
124B	3	S3_14	124
124C	3	S3_15	124
157A	4	S4_1	157
157B	4	S4_2	157
157C	4	S4_3	157
65A	4	S4_4	65
65B	4	S4_5	65
65C	4	S4_6	65
189A	4	S4_7	189
189B	4	S4_8	189
189C	4	S4_9	189
74A	4	S4_10	74
74B	4	S4_11	74
74C	4	S4_12	74
121A	4	S4_13	121
121B	4	S4_14	121
121C	4	S4_15	121
85A	5	S5_1	85
85B	5	S5_2	85
85C	5	S5_3	85
235A	5	S5_4	235
235B	5	S5_5	235
235C	5	S5_6	235
30A	5	S5_7	30
30B	5	S5_8	30
30C	5	S5_9	30
216A	5	S5_10	216
216B	5	S5_11	216
216C	5	S5_12	216
58A	5	S5_13	58
58B	5	S5_14	58
58C	5	S5_15	58
155A	6	S6_1	155
155B	6	S6_2	155
155C	6	S6_3	155
193A	6	S6_4	193
193B	6	S6_5	193
193C	6	S6_6	193
86A	6	S6_7	86
86B	6	S6_8	86
86C	6	S6_9	86
125A	6	S6_10	125
125B	6	S6_11	125
125C	6	S6_12	125
176A	6	S6_13	176
176B	6	S6_14	176
176C	6	S6_15	176
158A	7	S7_1	158
158B	7	S7_2	158
158C	7	S7_3	158
140A	7	S7_4	140
140B	7	S7_5	140
140C	7	S7_6	140
234A	7	S7_7	234
234B	7	S7_8	234
234C	7	S7_9	234
33A	7	S7_10	33
33B	7	S7_11	33
33C	7	S7_12	33
232A	7	S7_13	232
232B	7	S7_14	232
232C	7	S7_15	232
143A	8	S8_1	143
143B	8	S8_2	143
143C	8	S8_3	143
59A	8	S8_4	59
59B	8	S8_5	59
59C	8	S8_6	59
169A	8	S8_7	169
169B	8	S8_8	169
169C	8	S8_9	169
225A	8	S8_10	225
225B	8	S8_11	225
225C	8	S8_12	225
150A	8	S8_13	150
150B	8	S8_14	150
150C	8	S8_15	150
117A	9	S9_1	117
117B	9	S9_2	117
117C	9	S9_3	117
80A	9	S9_4	80
80B	9	S9_5	80
80C	9	S9_6	80
181A	9	S9_7	181
181B	9	S9_8	181
181C	9	S9_9	181
94A	9	S9_10	94
94B	9	S9_11	94
94C	9	S9_12	94
134A	9	S9_13	134
134B	9	S9_14	134
134C	9	S9_15	134
70A	10	S10_1	70
70B	10	S10_2	70
70C	10	S10_3	70
5A	10	S10_4	5
5B	10	S10_5	5
5C	10	S10_6	5
127A	10	S10_7	127
127B	10	S10_8	127
127C	10	S10_9	127
54A	10	S10_10	54
54B	10	S10_11	54
54C	10	S10_12	54
227A	10	S10_13	227
227B	10	S10_14	227
227C	10	S10_15	227
122A	11	S11_1	122
122B	11	S11_2	122
122C	11	S11_3	122
47A	11	S11_4	47
47B	11	S11_5	47
47C	11	S11_6	47
138A	11	S11_7	138
138B	11	S11_8	138
138C	11	S11_9	138
135A	11	S11_10	135
135B	11	S11_11	135
135C	11	S11_12	135
24A	11	S11_13	24
24B	11	S11_14	24
24C	11	S11_15	24
69A	12	S12_1	69
69B	12	S12_2	69
69C	12	S12_3	69
16A	12	S12_4	16
16B	12	S12_5	16
16C	12	S12_6	16
107A	12	S12_7	107
107B	12	S12_8	107
107C	12	S12_9	107
109A	12	S12_10	109
109B	12	S12_11	109
109C	12	S12_12	109
231A	12	S12_13	231
231B	12	S12_14	231
231C	12	S12_15	231
31A	13	S13_1	31
31B	13	S13_2	31
31C	13	S13_3	31
97A	13	S13_4	97
97B	13	S13_5	97
97C	13	S13_6	97
177A	13	S13_7	177
177B	13	S13_8	177
177C	13	S13_9	177
73A	13	S13_10	73
73B	13	S13_11	73
73C	13	S13_12	73
88A	13	S13_13	88
88B	13	S13_14	88
88C	13	S13_15	88
209A	14	S14_1	209
209B	14	S14_2	209
209C	14	S14_3	209
220A	14	S14_4	220
220B	14	S14_5	220
220C	14	S14_6	220
195A	14	S14_7	195
195B	14	S14_8	195
195C	14	S14_9	195
200A	14	S14_10	200
200B	14	S14_11	200
200C	14	S14_12	200
192A	14	S14_13	192
192B	14	S14_14	192
192C	14	S14_15	192
183A	15	S15_1	183
183B	15	S15_2	183
183C	15	S15_3	183
61A	15	S15_4	61
61B	15	S15_5	61
61C	15	S15_6	61
11A	15	S15_7	11
11B	15	S15_8	11
11C	15	S15_9	11
211A	15	S15_10	211
211B	15	S15_11	211
211C	15	S15_12	211
68A	15	S15_13	68
68B	15	S15_14	68
68C	15	S15_15	68
190A	16	S16_1	190
190B	16	S16_2	190
190C	16	S16_3	190
207A	16	S16_4	207
207B	16	S16_5	207
207C	16	S16_6	207
178A	16	S16_7	178
178B	16	S16_8	178
178C	16	S16_9	178
175A	16	S16_10	175
175B	16	S16_11	175
175C	16	S16_12	175
131A	16	S16_13	131
131B	16	S16_14	131
131C	16	S16_15	131
113A	17	S17_1	113
113B	17	S17_2	113
113C	17	S17_3	113
22A	17	S17_4	22
22B	17	S17_5	22
22C	17	S17_6	22
123A	17	S17_7	123
123B	17	S17_8	123
123C	17	S17_9	123
46A	17	S17_10	46
46B	17	S17_11	46
46C	17	S17_12	46
41A	17	S17_13	41
41B	17	S17_14	41
41C	17	S17_15	41
120A	18	S18_1	120
120B	18	S18_2	120
120C	18	S18_3	120
154A	18	S18_7	154
154B	18	S18_8	154
154C	18	S18_9	154
7A	18	S18_10	7
7B	18	S18_11	7
7C	18	S18_12	7
3A	18	S18_13	3
3B	18	S18_14	3
3C	18	S18_15	3
202A	19	S19_1	202
202B	19	S19_2	202
202C	19	S19_3	202
71A	19	S19_4	71
71B	19	S19_5	71
71C	19	S19_6	71
42A	19	S19_7	42
42B	19	S19_8	42
42C	19	S19_9	42
187A	19	S19_10	187
187B	19	S19_11	187
187C	19	S19_12	187
36A	19	S19_13	36
36B	19	S19_14	36
36C	19	S19_15	36
38A	20	S20_1	38
38B	20	S20_2	38
38C	20	S20_3	38
197A	20	S20_4	197
197B	20	S20_5	197
197C	20	S20_6	197
40A	20	S20_7	40
40B	20	S20_8	40
40C	20	S20_9	40
156A	20	S20_10	156
156B	20	S20_11	156
156C	20	S20_12	156
213A	20	S20_13	213
213B	20	S20_14	213
213C	20	S20_15	213
214A	21	S21_1	214
214B	21	S21_2	214
214C	21	S21_3	214
203A	21	S21_4	203
203B	21	S21_5	203
203C	21	S21_6	203
15A	21	S21_7	15
15B	21	S21_8	15
15C	21	S21_9	15
1A	21	S21_10	1
1B	21	S21_11	1
1C	21	S21_12	1
26A	21	S21_13	26
26B	21	S21_14	26
26C	21	S21_15	26
91A	22	S22_1	91
91B	22	S22_2	91
91C	22	S22_3	91
111A	22	S22_4	111
111B	22	S22_5	111
111C	22	S22_6	111
229A	22	S22_7	229
229B	22	S22_8	229
229C	22	S22_9	229
43A	22	S22_10	43
43B	22	S22_11	43
43C	22	S22_12	43
188A	22	S22_13	188
188B	22	S22_14	188
188C	22	S22_15	188
50A	23	S23_1	50
50B	23	S23_2	50
50C	23	S23_3	50
63A	23	S23_4	63
63B	23	S23_5	63
63C	23	S23_6	63
28A	23	S23_7	28
28B	23	S23_8	28
28C	23	S23_9	28
224A	23	S23_10	224
224B	23	S23_11	224
224C	23	S23_12	224
108A	23	S23_13	108
108B	23	S23_14	108
108C	23	S23_15	108
62A	24	S24_1	62
62B	24	S24_2	62
62C	24	S24_3	62
45A	24	S24_4	45
45B	24	S24_5	45
45C	24	S24_6	45
2A	24	S24_7	2
2B	24	S24_8	2
2C	24	S24_9	2
223A	24	S24_10	223
223B	24	S24_11	223
223C	24	S24_12	223
56A	24	S24_13	56
56B	24	S24_14	56
56C	24	S24_15	56
166A	25	S25_1	166
166B	25	S25_2	166
166C	25	S25_3	166
128A	25	S25_4	128
128B	25	S25_5	128
128C	25	S25_6	128
51A	25	S25_7	51
51B	25	S25_8	51
51C	25	S25_9	51
222A	25	S25_10	222
222B	25	S25_11	222
222C	25	S25_12	222
218A	25	S25_13	218
218B	25	S25_14	218
218C	25	S25_15	218
72A	26	S26_1	72
72B	26	S26_2	72
72C	26	S26_3	72
230A	26	S26_4	230
230B	26	S26_5	230
230C	26	S26_6	230
4A	26	S26_7	4
4B	26	S26_8	4
4C	26	S26_9	4
106A	26	S26_10	106
106B	26	S26_11	106
106C	26	S26_12	106
151A	26	S26_13	151
151B	26	S26_14	151
151C	26	S26_15	151
48A	27	S27_1	48
48B	27	S27_2	48
48C	27	S27_3	48
184A	27	S27_4	184
184B	27	S27_5	184
184C	27	S27_6	184
55A	27	S27_7	55
55B	27	S27_8	55
55C	27	S27_9	55
204A	27	S27_10	204
204B	27	S27_11	204
204C	27	S27_12	204
17A	27	S27_13	17
17B	27	S27_14	17
17C	27	S27_15	17
115A	28	S28_1	115
115B	28	S28_2	115
115C	28	S28_3	115
130A	28	S28_4	130
130B	28	S28_5	130
130C	28	S28_6	130
105A	28	S28_7	105
105B	28	S28_8	105
105C	28	S28_9	105
221A	28	S28_10	221
221B	28	S28_11	221
221C	28	S28_12	221
212A	28	S28_13	212
212B	28	S28_14	212
212C	28	S28_15	212
233A	29	S29_1	233
233B	29	S29_2	233
233C	29	S29_3	233
19A	29	S29_4	19
19B	29	S29_5	19
19C	29	S29_6	19
57A	29	S29_7	57
57B	29	S29_8	57
57C	29	S29_9	57
49A	29	S29_10	49
49B	29	S29_11	49
49C	29	S29_12	49
201A	29	S29_13	201
201B	29	S29_14	201
201C	29	S29_15	201
27A	30	S30_1	27
27B	30	S30_2	27
27C	30	S30_3	27
226A	30	S30_4	226
226B	30	S30_5	226
226C	30	S30_6	226
75A	30	S30_7	75
75B	30	S30_8	75
75C	30	S30_9	75
39A	30	S30_10	39
39B	30	S30_11	39
39C	30	S30_12	39
78A	30	S30_13	78
78B	30	S30_14	78
78C	30	S30_15	78
161A	31	S31_1	161
161B	31	S31_2	161
161C	31	S31_3	161
172A	31	S31_4	172
172B	31	S31_5	172
172C	31	S31_6	172
219A	31	S31_7	219
219B	31	S31_8	219
219C	31	S31_9	219
198A	31	S31_10	198
198B	31	S31_11	198
198C	31	S31_12	198
32A	31	S31_13	32
32B	31	S31_14	32
32C	31	S31_15	32
215A	32	S32_1	215
215B	32	S32_2	215
215C	32	S32_3	215
60A	32	S32_4	60
60B	32	S32_5	60
60C	32	S32_6	60
132A	32	S32_7	132
132B	32	S32_8	132
132C	32	S32_9	132
180A	32	S32_10	180
180B	32	S32_11	180
180C	32	S32_12	180
170A	32	S32_13	170
170B	32	S32_14	170
170C	32	S32_15	170
9A	33	S33_1	9
9B	33	S33_2	9
9C	33	S33_3	9
64A	33	S33_4	64
64B	33	S33_5	64
64C	33	S33_6	64
199A	33	S33_7	199
199B	33	S33_8	199
199C	33	S33_9	199
210A	33	S33_10	210
210A_rep	33	S33_11	210
210B	33	S33_12	210
210B_rep	33	S33_13	210
210C	33	S33_14	210
210C_rep	33	S33_15	210
