# Supplementary material for: Longitudinal proteomic investigation of COVID-19 vaccination
Source: Protein Cell. 2023 Feb 6;14(9):668–82. doi: 10.1093/procel/pwad004 (PMC10501184; doi:10.1093/procel/pwad004)
Supplement: pwad004_suppl_Supplementary_Table_S2 [file pwad004_suppl_supplementary_table_s2.xlsx]

## Sheet: Proteomics_PBMC_protein
Proteins	Gene Symbol	C1_1	C1_2	C1_3	C1_4	C1_5	C1_6	C1_7	C1_8	C1_9	C1_10	C1_11	C1_12	C1_13	C1_14	C1_15	C2_1	C2_2	C2_3	C2_4	C2_5	C2_6	C2_7	C2_8	C2_9	C2_10	C2_11	C2_12	C2_13	C2_14	C2_15	C3_1	C3_2	C3_3	C3_4	C3_5	C3_6	C3_7	C3_8	C3_9	C3_10	C3_11	C3_12	C3_13	C3_14	C3_15	C4_1	C4_2	C4_3
P35579	MYH9	1.182	1.062	1.066	0.681	1.028	1.168	1.007	1.091	1.251	1.254	1.279	1.179	1.208	1.228	1.289	1.188	0.858	0.879	0.856	0.531	0.872	0.834	0.728	0.854	0.924	0.553	0.846	0.751	0.552	0.377	1.058	0.702	0.851	0.741	0.888	0.965	0.72	0.828	0.892	0.778	0.816	1.016	0.751	0.768	0.694	1.047	0.919	0.47
Q9Y490	TLN1	1.461	1.282	1.335	0.835	1.265	1.614	1.389	1.327	1.503	1.361	1.75	1.431	1.499	1.576	1.829	1.072	0.904	0.89	0.821	0.499	0.954	0.925	0.722	0.97	0.785	0.497	0.889	0.692	0.499	0.36	0.913	0.784	1.044	0.69	0.993	0.898	0.669	0.859	1	0.707	0.939	0.965	0.617	0.622	0.768	1.029	1.021	0.452
P21333	FLNA	1.234	1.115	1.213	0.771	1.058	1.176	1.098	1.202	1.202	1.105	1.443	1.112	1.237	1.202	1.321	1.157	0.876	0.892	0.963	0.511	0.915	1.037	0.774	1.017	0.84	0.565	0.974	0.691	0.519	0.363	1.101	0.736	1.069	0.812	1.026	1.123	0.8	0.901	1.075	0.789	0.887	0.939	0.626	0.632	0.725	1.14	0.927	0.446
Q15149	PLEC	1.089	1.073	0.81	1.17	0.771	1.404	1.135	1.016	1.251	0.93	0.97	1.053	1.129	1.215	1.587	0.823	0.916	0.813	1.414	1.264	1.685	1.279	1.238	1.476	0.78	0.676	0.833	0.826	1.048	0.918	0.773	1.004	0.988	0.906	1.027	1.348	1.084	1.571	1.085	0.941	1.159	0.649	0.66	0.667	0.745	1.003	1.145	0.99
Q09666	AHNAK	0.49	0.694	0.529	1.168	0.874	0.321	0.578	0.32	0.715	0.367	0.283	0.532	0.304	0.54	0.337	0.435	0.928	0.888	1.097	3.163	0.593	0.897	0.876	0.533	0.525	1.27	0.55	1.062	2.238	2.913	0.407	1.362	0.431	1.173	0.458	0.426	1.214	0.607	0.545	1.517	0.836	0.641	1.023	1.021	1.214	0.535	0.662	2.739
P18206	VCL	1.034	0.962	0.99	0.663	0.875	1.125	1.067	1.037	1.072	0.902	1.372	0.999	1.105	1.189	1.429	1.059	0.898	0.88	0.841	0.486	0.935	0.943	0.705	0.983	0.781	0.535	0.933	0.683	0.477	0.339	0.909	0.789	1.037	0.703	1.031	0.99	0.744	0.927	1.084	0.882	0.993	0.863	0.784	0.791	0.801	0.952	0.895	0.408
P04114	APOB	0.679	1.43	1.149	0.697	0.897	1.519	1.16	2.194	0.424	1.159	1.407	0.907	1.414	1.029	0.857	1.32	2.901	1.16	0.749	0.792	0.727	0.709	1.622	1.015	3.321	1.058	0.984	1.936	0.981	0.649	1.451	0.765	0.821	1.998	0.91	0.744	2.248	1.149	0.702	0.612	1.019	1.621	1.078	1.091	0.888	2.414	1.434	0.69
Q01082	SPTBN1	0.898	0.918	0.853	0.817	1.093	0.763	0.917	0.939	0.919	0.888	0.966	0.975	1.101	0.97	0.981	0.963	0.928	0.954	1.072	0.946	1.081	0.998	0.883	0.996	0.912	0.844	1.202	0.903	1.138	1.101	1.126	1.063	1.09	0.927	1.071	1.117	0.895	1.064	1.089	1.058	1.064	0.904	1	0.988	1.038	0.977	0.988	1.108
Q13813	SPTAN1	0.983	1.058	1.06	1.181	1.178	0.604	0.897	0.854	0.763	1.006	0.737	0.697	0.759	0.768	0.667	0.662	0.754	0.774	1.031	1.417	0.854	0.947	0.853	0.804	0.702	0.964	0.847	0.845	1.673	1.551	0.896	0.942	1.081	1.104	0.984	1.086	1.17	0.976	1.057	1.206	0.97	0.823	1.093	1.086	0.984	1.103	1.168	1.325
Q9UPN3	MACF1	1.053	1.035	1.154	0.885	0.996	1.102	0.903	0.831	0.808	0.934	0.944	0.918	0.909	0.934	0.904	0.952	0.985	1.068	0.917	0.795	1.021	0.97	1.028	1.062	0.836	0.982	0.949	1.035	0.887	0.857	1.363	1.299	1.387	1.114	1.336	1.145	1.038	1.089	0.937	0.92	0.859	0.771	0.961	0.948	0.849	1.103	1.139	0.919
Q14204	DYNC1H1	1.324	1.293	0.999	1.545	0.89	1.112	0.858	0.895	0.871	0.821	0.617	0.669	0.577	0.65	0.525	0.555	0.669	0.834	1.027	0.969	0.919	0.868	0.896	0.79	0.749	0.939	0.897	1.291	1.293	1.438	0.962	1.044	1.783	1.408	2.031	1.135	0.991	1.087	0.738	1.034	0.792	0.613	0.967	0.973	0.838	1.04	1.141	1.393
P11277	SPTB	0.859	0.961	0.891	0.683	0.984	1.289	1.481	1.05	0.928	1.17	1.117	1.196	1.225	1.173	0.984	1.331	0.962	1.009	0.902	0.506	0.932	0.928	0.982	0.922	2.914	0.744	1.24	0.955	0.628	0.574	1.276	0.878	0.985	0.735	0.894	1.126	0.803	1.051	0.992	0.808	0.985	1.043	0.925	0.925	0.903	0.996	0.923	0.688
P12814	ACTN1	0.944	0.807	0.905	0.513	0.759	0.825	0.713	0.807	0.839	0.649	0.914	0.767	0.768	0.833	0.891	0.988	0.933	1.129	1.065	0.502	1.193	1.016	0.672	1.148	0.706	0.538	1.169	0.633	0.494	0.391	1.145	0.887	1.176	0.842	1.136	1.246	0.907	1.124	1.18	1.037	1.002	0.84	0.86	0.86	0.928	0.934	0.949	0.509
Q00610	CLTC	1.009	0.873	0.769	0.687	0.849	0.87	0.61	0.774	0.912	0.761	1.065	0.85	0.881	1.017	1.08	1.087	0.773	1.151	1.111	0.568	1.129	1.116	0.753	1.171	0.855	0.552	1.104	0.831	0.685	0.579	1.47	0.984	1.035	0.898	1.194	1.467	0.779	1.187	1.085	1.156	1.082	0.93	0.782	0.778	1.06	1.048	0.95	0.57
P01024	C3	0.618	1.309	2.417	1.125	0.778	1.782	1.58	2.535	0.505	1.431	1.894	1.518	1.627	1.389	0.765	1.587	3.285	0.78	0.615	0.703	0.671	0.703	1.573	1.001	3.552	1.058	0.792	1.9	0.909	0.383	1.26	0.643	0.605	1.424	0.631	0.594	1.553	0.936	0.553	0.468	1.257	2.8	0.84	0.829	1.002	2.818	1.369	0.442
O43707	ACTN4	0.879	0.805	0.902	0.611	0.833	0.686	0.61	0.635	0.664	0.627	0.73	0.701	0.703	0.867	0.742	1.014	0.984	0.97	1.106	1.039	1.004	1.037	0.746	0.996	0.783	0.749	0.971	0.91	0.986	1.01	1.073	0.972	0.982	0.887	1.002	1.108	0.869	0.976	1.035	1.062	0.948	0.892	0.86	0.857	0.937	0.958	0.885	0.865
P35749	MYH11	0.591	0.751	0.931	5.35	0.673	0.745	0.818	1.596	0.736	1.093	1.243	0.65	0.946	0.645	0.606	0.582	0.537	0.507	0.477	0.415	0.58	0.575	1.041	0.504	0.722	0.473	0.46	0.766	0.432	0.342	0.173	0.399	0.271	0.258	0.221	0.189	0.601	0.284	0.422	0.389	0.253	0.431	0.894	0.974	0.232	0.377	0.417	0.724
P46939	UTRN	1.225	1.043	1.322	1.015	1	1.136	1.085	1.091	1.087	0.873	1.098	0.993	1.006	1.06	1.034	1.127	1.165	1.181	1.194	0.87	1.27	1.106	1.107	1.225	0.926	0.864	1.241	0.985	0.888	0.756	1.179	1.074	1.225	1.078	1.157	1.21	1.289	1.191	1.192	1.004	1.073	1	0.919	0.917	0.975	1.178	1.214	0.787
Q13576	IQGAP2	0.8	0.701	0.684	0.54	0.789	0.844	0.808	0.777	0.871	0.591	0.902	0.786	0.783	0.915	1.015	1.035	0.997	1.171	1.162	0.763	1.202	1.169	0.844	1.245	0.837	0.792	1.295	0.816	0.807	0.757	1.289	1.168	1.185	0.966	1.286	1.417	1.036	1.338	1.233	1.193	1.166	0.885	0.885	0.866	1.199	1.127	1.163	0.927
P02768	ALB	0.616	2.697	0.891	0.981	0.883	1.11	2.003	4.526	0.447	2.007	2.179	1.058	1.431	3.571	0.46	1.451	3.925	0.482	0.595	1.833	0.514	0.604	8.654	0.57	3.087	1.368	0.603	6.671	2.51	0.413	1.159	0.381	0.426	3.639	0.375	0.399	5.373	0.546	0.484	0.406	0.512	2.029	0.791	0.835	0.468	3.249	3.994	0.511
P02549	SPTA1	0.737	0.941	0.947	1.116	1.754	2.064	3.441	0.972	1.309	2.656	1.277	2.394	2.134	0.967	0.827	1.625	0.603	0.686	0.83	0.505	0.675	0.879	1.081	0.56	7.936	1.462	1.389	1.122	0.649	0.931	1.645	0.722	0.817	0.608	0.604	0.864	0.579	0.807	0.731	0.71	0.851	1.622	1.289	1.311	1.125	0.981	0.693	0.898
P02671	FGA	1.519	1.084	1.395	0.749	2.506	0.843	3.334	1.289	0.993	1.625	2.217	0.794	1.627	0.848	0.861	1.143	0.523	0.338	0.515	0.399	0.522	0.833	0.828	0.535	1.049	1.382	0.52	0.402	0.623	0.211	1.065	0.509	0.717	2.084	0.462	0.768	0.594	0.509	0.79	0.726	0.415	1.771	1.103	1.174	0.48	0.516	0.461	0.244
Q13201	MMRN1	0.863	1.011	0.936	0.73	0.927	1.316	0.774	1.097	1.157	1.099	0.918	1.103	0.905	1.079	1.359	0.839	0.687	1.198	1.005	0.569	1.164	1.017	0.794	1.216	0.793	0.563	1.217	0.513	0.577	0.418	1.395	1.201	1.111	0.877	1.113	0.986	0.663	1.035	0.883	0.82	0.815	0.675	0.668	0.664	1.049	0.692	0.902	0.54
O75116	ROCK2	1.276	1.187	1.205	0.763	1.09	1.238	1.147	1.275	1.098	1.067	1.413	1.116	1.316	1.298	1.446	1.509	1.265	1.035	1.08	0.703	1.282	1.11	1.282	1.286	1.278	0.669	1.24	1.205	0.724	0.484	1.464	1.079	1.266	1.033	1.237	1.286	1.064	1.245	1.236	0.914	1.131	1.136	0.836	0.819	0.951	1.402	1.201	0.612
P00488	F13A1	1.048	0.914	1.007	0.567	0.815	0.972	0.769	1.011	0.837	0.708	0.923	0.925	1.05	1.025	1.191	0.987	0.806	0.94	0.808	0.443	0.894	0.818	0.717	0.873	0.686	0.41	0.866	0.655	0.408	0.266	0.908	0.657	0.913	0.715	1.071	1.144	0.738	0.963	0.905	0.819	0.965	0.767	0.617	0.604	0.812	0.847	0.795	0.349
P26038	MSN	1.037	0.964	0.862	0.778	0.939	0.974	0.988	0.752	1.232	0.705	0.933	1.067	0.806	0.97	1.106	0.897	0.818	0.918	0.897	1.251	0.971	0.851	0.659	0.925	0.617	0.791	0.941	0.703	1.075	1.242	0.812	1.057	0.861	0.83	0.926	0.858	0.804	0.968	0.932	0.91	1.032	0.837	0.764	0.748	0.963	0.801	0.774	1.199
P04264	KRT1	0.739	1.075	0.93	0.93	1.034	1.315	1.765	2.545	1.151	3.975	1.925	1.975	3.984	1.27	0.681	4.299	2.025	0.712	0.626	0.876	0.693	0.671	4.566	1.252	6.694	1.516	0.917	6.434	2.588	0.465	0.608	1.094	0.73	1.482	1.029	0.42	0.88	0.92	0.811	0.402	0.417	2.968	0.53	0.825	0.577	2.725	2.026	0.704
P35527	KRT9	0.816	1.157	0.967	1.107	1.255	1.519	2.091	3.586	1.442	4.946	2.642	2.408	5.17	1.53	0.776	4.628	2.034	0.72	0.654	0.774	0.758	0.679	3.747	1.178	6.195	1.371	0.978	6.277	2.283	0.466	0.727	1.332	0.949	2.237	0.897	0.433	0.952	1.086	0.816	0.492	0.412	2.752	0.619	1.03	0.698	3.45	2.614	0.736
Q92614	MYO18A	1.428	1.329	1.052	1.037	1.106	1.31	1.046	1.182	1.282	1.383	1.302	1.193	1.268	1.393	1.28	1.265	1.095	1.028	1.229	0.964	1.129	1.134	1.086	1.105	1.197	1.122	1.122	0.997	0.982	1.054	1.316	1.006	1.071	0.936	1.041	1.209	0.937	1.05	1.194	1.041	1	0.982	0.864	0.878	0.902	1.468	1.303	0.886
P02675	FGB	1.589	0.801	1.452	0.498	2.612	0.621	0.82	1.194	0.599	0.992	1.23	0.579	1.134	0.622	0.699	0.502	0.386	0.41	0.589	0.268	0.515	0.939	0.726	0.563	0.638	1.561	0.519	0.383	0.461	0.168	1.196	0.479	0.745	2.119	0.49	0.977	0.629	0.545	0.763	0.914	0.414	0.678	1.122	1.161	0.48	0.23	0.313	0.174
P02751	NA	1.441	1.113	1.222	0.911	1.87	0.55	6.006	0.836	0.399	0.818	2.191	0.48	1.309	0.736	0.396	3.524	0.971	0.588	0.517	0.713	0.391	0.851	0.859	0.421	1.075	0.586	0.41	0.657	0.902	0.257	2.21	0.465	2.333	2.864	0.516	0.635	0.763	0.42	1.274	0.513	0.438	4.316	1.211	1.36	0.428	1.833	0.704	0.387
P35908	KRT2	0.61	1.184	0.639	1.155	1.012	1.442	2.063	2.291	1.229	4.193	1.974	1.214	4.815	1.174	0.618	3.638	1.839	0.637	0.592	0.837	0.645	0.648	5.444	0.846	5.659	1.789	0.735	5.604	2.835	0.537	0.685	0.767	0.678	0.97	0.507	0.43	0.64	0.542	0.649	0.465	0.504	3.424	0.554	0.749	0.464	3.441	2.158	0.692
P60709	ACTB	0.921	0.837	1.515	0.716	0.836	0.953	0.994	0.848	0.971	1.08	1.055	0.886	1.019	1.136	0.981	1.48	1.131	0.923	1.058	0.846	1.096	1.083	0.965	1.092	1.022	0.747	1.11	0.931	0.787	0.667	1.107	0.923	1.048	0.896	1.048	1.128	0.837	1.008	1.164	0.982	1.012	1.134	0.79	0.793	0.89	1.346	1.139	0.683
P12259	F5	0.96	1.157	0.755	0.578	0.756	1.021	0.791	0.75	0.668	0.914	0.857	0.812	0.819	1.003	0.814	1.554	1.366	1.193	0.95	0.79	0.932	1.163	1.197	1.162	1.108	1.137	1.127	0.914	0.922	0.556	1.191	0.79	1.188	1.258	1.095	1.045	1.021	0.939	0.984	0.918	0.875	1.212	1.117	1.118	0.976	1.403	1.281	0.529
P06396	GSN	1.531	1.36	1.476	0.826	1.289	1.414	1.202	1.252	1.271	1.522	1.476	1.294	1.509	1.419	1.455	1.081	0.845	0.824	0.771	0.462	0.885	0.719	0.703	0.803	0.829	0.374	0.762	0.689	0.477	0.241	0.94	0.719	0.961	0.769	1.029	0.949	0.835	0.942	0.929	0.728	1.017	0.924	0.61	0.624	0.73	0.997	0.975	0.373
P46940	IQGAP1	0.586	0.643	0.643	0.772	0.952	0.349	0.51	0.272	0.774	0.496	0.291	0.566	0.334	0.524	0.464	0.401	0.72	1.086	1.174	1.852	0.661	0.972	0.706	0.626	0.452	1.631	0.667	0.947	1.775	2.738	0.414	1.47	0.448	1.06	0.576	0.577	1.021	0.736	0.624	1.477	0.95	0.515	1.212	1.174	1.473	0.688	0.891	2.392
P07996	THBS1	0.513	1.105	1.024	0.602	0.991	1.236	0.665	0.86	1.262	0.924	0.697	1.054	0.757	0.893	1.21	0.655	0.687	1.018	0.604	0.501	0.991	0.792	0.729	1.114	0.731	0.571	1.215	0.347	0.503	0.309	0.826	1.184	0.893	0.919	1.246	0.698	0.588	1.045	0.635	0.737	0.713	0.543	0.741	0.728	1.155	0.624	0.972	0.487
P14618	PKM	1.36	1.269	1.209	0.994	1.153	1.458	1.328	1.245	1.553	1.353	1.579	1.293	1.35	1.373	1.467	0.911	0.937	1.011	0.922	0.762	1.017	1.036	0.88	1.099	0.695	0.677	1.03	0.79	0.706	0.571	0.997	0.909	1.196	0.834	1.11	1.069	0.922	0.988	1.024	0.826	0.916	0.702	0.663	0.661	0.857	0.933	0.988	0.558
Q05682	CALD1	1.674	1.519	1.455	1.645	1.294	2.471	2.975	1.273	2.322	1.326	1.995	2.568	1.542	1.583	2.176	0.952	0.78	0.617	0.446	0.48	0.989	0.423	0.648	0.656	0.761	0.322	0.781	0.523	0.409	0.302	0.428	1.01	0.75	0.73	0.892	0.507	0.735	1.091	0.953	0.423	1.531	1.331	0.524	0.536	0.928	0.573	0.857	0.533
Q709C8	VPS13C	1.043	0.926	1.019	0.929	1.014	0.941	0.902	0.829	0.851	0.783	0.874	0.798	0.859	0.942	0.945	1.086	1.087	1.197	1.212	0.984	1.183	1.236	1.037	1.214	0.893	0.737	1.18	1.008	1.01	0.93	1.312	1.096	1.122	1.02	1.158	1.35	1.072	1.166	1.113	1.167	1.042	0.847	0.934	0.912	1.06	1.015	0.981	0.959
P55072	VCP	0.773	0.738	0.74	0.657	0.737	0.904	0.79	0.789	0.919	0.87	1.033	0.873	0.84	0.951	0.973	1.07	0.893	0.941	1.016	0.859	1.003	0.972	0.769	0.978	0.813	0.523	0.95	0.787	0.709	0.642	0.921	0.858	1.09	0.762	1.006	1.031	0.82	0.968	1.089	0.959	1.045	0.848	0.781	0.785	0.89	1.037	0.853	0.716
P50851	LRBA	0.857	0.749	0.728	0.597	0.778	0.997	0.751	0.732	0.74	0.669	0.829	0.902	0.842	0.808	0.982	1.137	0.943	1.287	1.103	0.579	1.273	1.051	0.722	1.244	0.815	0.686	1.358	0.81	0.609	0.67	1.434	1.133	1.244	0.93	1.365	1.34	0.857	1.284	1.201	1.059	1.177	0.92	0.85	0.823	1.142	0.991	0.957	0.752
Q14203	DCTN1	1.199	1.217	1.106	0.957	1.16	1.594	1.561	1.148	1.451	1.101	1.726	1.357	1.217	1.411	1.57	1.084	1.115	1.077	1.06	0.959	1.231	1.073	0.966	1.224	1.164	0.996	1.235	1.011	0.924	0.829	0.951	1.102	1.242	0.926	1.148	0.97	0.907	1.098	1.312	0.928	1.225	1.02	0.988	0.974	0.975	0.98	1.062	0.879
P04275	VWF	0.819	0.958	0.874	0.659	1.498	1.186	0.816	1.356	1.701	0.868	0.755	0.934	0.689	0.848	1.129	0.742	0.704	1.017	1.205	0.747	1.687	0.931	0.82	1.264	0.962	0.717	1.314	0.598	0.498	0.35	1.311	1.228	1.22	1.123	1.348	1.124	0.726	1.186	0.867	0.932	0.819	0.836	1.009	0.979	1.245	0.717	1.117	0.629
P35580	MYH10	1.492	1.672	1.866	6.455	1.35	1.528	1.463	1.712	1.148	2.038	1.401	1.39	2.312	1.518	1.28	1.37	1.218	0.965	1.128	0.841	1.173	1.156	1.179	1.169	1.375	1.175	1.071	1.311	0.869	0.642	1.493	1.004	1.385	1.095	1.209	1.463	0.996	1.17	1.357	1.26	1.017	1.268	1.181	1.186	0.96	1.517	1.291	0.717
Q14008	CKAP5	0.994	0.819	0.97	0.682	0.87	1.25	1.034	0.842	1.17	0.71	1.166	0.952	0.796	1.007	1.184	0.888	0.915	1.17	1.087	0.613	1.229	1.14	0.759	1.234	0.701	0.843	1.218	0.709	0.623	0.684	1.172	1.204	1.315	0.866	1.332	1.358	0.855	1.345	1.369	1.115	1.265	0.863	0.918	0.896	1.105	0.978	1.112	0.769
P14625	HSP90B1	1.219	1.086	0.878	0.811	1.018	1.062	0.955	0.892	0.957	0.855	1.041	0.843	1.006	1.067	1.059	1.437	1.371	1.074	1.002	1.039	1.104	1.035	0.826	1.031	0.88	0.808	1.029	0.846	0.88	0.739	0.663	0.74	0.776	0.671	0.814	0.81	0.719	0.846	0.806	0.686	0.925	0.935	0.713	0.725	0.746	1.033	0.987	0.735
P07900	HSP90AA1	0.831	0.82	0.895	0.934	0.804	0.876	0.778	0.759	0.983	0.832	0.951	0.885	0.815	1.086	0.954	0.824	0.832	0.874	0.959	0.978	0.948	0.88	0.829	0.86	0.732	0.823	0.784	0.879	0.915	0.886	0.727	0.805	0.759	0.692	0.806	0.791	0.648	0.733	0.789	0.836	0.82	0.64	0.788	0.8	0.759	0.838	0.84	0.904
Q63HN8	RNF213	0.796	0.834	0.569	0.611	0.9	0.5	0.603	0.56	0.675	0.479	0.506	0.586	0.578	0.667	0.707	0.644	0.794	0.987	1.146	1.193	0.937	1.047	1.024	0.972	0.779	1.969	0.956	1.122	1.586	2.117	0.938	1.2	0.88	1.026	1.01	0.945	1.001	0.981	0.915	1.47	1.029	0.759	1.554	1.514	1.224	0.735	0.79	1.705
P08670	VIM	0.441	0.599	0.486	1.972	0.669	0.351	0.7	0.508	0.804	2.561	0.294	0.523	0.411	0.565	0.387	0.338	0.553	0.673	0.734	1.608	0.387	0.559	0.594	0.355	0.481	1.264	0.337	0.711	1.459	1.587	0.283	0.86	0.314	0.767	0.554	0.301	0.886	0.445	0.388	1.166	0.63	0.518	1.375	1.451	1.05	0.36	0.475	1.543
P13645	KRT10	0.697	1.065	0.908	1.112	1.016	1.759	1.827	2.274	0.972	3.28	1.877	1.575	4.559	1.15	0.677	3.822	1.953	0.664	0.632	0.907	0.657	0.709	4.849	0.839	5.241	1.326	0.732	5.693	3.045	0.465	0.756	0.82	0.689	1.162	0.647	0.475	0.776	0.555	0.852	0.444	0.523	4.068	0.425	0.658	0.448	3.215	2.226	0.642
P10809	HSPD1	1.313	1.096	1.204	1.605	1.267	0.882	0.763	0.9	0.934	1.526	0.919	0.865	1.498	1.281	1.047	1.298	1.036	0.789	1.033	1.08	0.808	0.948	0.832	0.757	1.107	0.57	0.766	1.03	1.009	0.693	1.043	0.671	0.907	0.926	0.798	1.015	0.85	0.793	0.92	0.956	0.828	1.072	0.734	0.74	0.757	0.956	0.918	0.569
Q5T4S7	UBR4	1.076	0.979	1.02	0.778	1.044	0.948	0.833	0.942	0.806	0.781	0.882	0.837	0.893	0.951	0.972	0.971	0.937	1.113	1.189	0.844	1.276	1.136	0.903	1.219	0.847	1.082	1.199	0.899	0.913	0.984	1.179	1.056	1.091	0.959	1.168	1.285	0.985	1.253	1.143	1.069	1.092	0.875	1.03	1.031	1.131	1.076	1.119	1.046
P11142	HSPA8	1.184	1.144	1.135	0.871	1.087	1.302	1.133	1.094	1.16	1.205	1.338	1.077	1.156	1.373	1.302	0.85	0.887	1.005	0.925	0.709	0.854	1.063	0.867	0.986	0.788	0.671	0.898	0.83	0.674	0.593	0.781	0.738	1.185	0.659	0.827	0.854	0.728	0.826	0.93	0.711	0.843	0.686	0.654	0.661	0.727	0.869	1.001	0.679
O60610	DIAPH1	1.312	1.234	1.027	0.901	1.231	1.58	1.122	1.137	1.079	0.784	1.195	1.298	1.065	1.161	1.108	1.183	0.949	0.969	1.004	0.897	1.185	0.979	0.857	1.088	0.908	0.793	1.078	0.797	0.785	0.73	0.971	0.879	0.966	0.884	1.009	1.141	0.972	1.034	0.982	0.912	1.052	0.981	0.708	0.727	0.928	0.925	0.852	0.744
P20700	LMNB1	0.619	0.741	0.604	1.044	0.925	0.324	0.517	0.359	1.02	0.566	0.309	0.666	0.352	0.711	0.5	0.447	0.772	0.742	1.064	3.101	0.546	0.823	0.747	0.511	0.478	0.78	0.57	0.958	2.772	2.6	0.309	1.1	0.313	0.904	0.349	0.32	0.952	0.44	0.448	1.021	0.685	0.589	0.838	0.829	0.944	0.347	0.443	2.302
P0C0L5	C4B; C4B_2; LOC100293534	1.058	1.871	0.9	1.174	0.757	1.807	2.054	3.01	0.521	1.198	2.168	1.048	1.6	1.424	0.617	1.682	2.748	0.784	0.843	1.055	0.768	0.963	1.924	0.998	2.315	1.034	0.826	1.589	1.101	0.533	1.419	0.531	0.918	2.035	0.605	0.906	2.001	0.889	0.718	0.657	1.016	3.584	1.115	1.16	0.942	2.908	1.233	0.438
P11021	HSPA5	1.164	1	0.913	0.726	0.855	1.015	0.867	0.852	1.162	0.922	1.022	0.924	0.966	1.135	1.055	0.897	0.893	0.852	0.802	0.65	0.762	0.819	0.759	0.716	0.651	0.606	0.707	0.682	0.66	0.515	0.79	0.688	0.929	0.794	0.803	0.838	0.854	0.766	0.826	0.697	0.736	0.723	0.774	0.805	0.665	0.82	0.881	0.552
Q9NZN3	EHD3	0.778	0.637	0.776	0.55	0.661	1.238	0.719	0.774	0.807	0.64	0.835	0.799	0.701	0.824	0.853	0.929	0.752	1.264	1.174	0.46	1.35	1.021	0.737	1.098	0.617	0.425	1.107	0.697	0.444	0.358	1.244	1.001	1.493	0.858	1.468	1.27	0.981	1.221	1.143	1.005	1.105	0.78	0.714	0.695	1.025	1.198	1.039	0.544
Q13464	ROCK1	1.426	1.365	1.08	1.011	1.229	1.374	1.196	1.387	1.097	1.206	1.455	1.246	1.348	1.321	1.211	1.209	0.904	0.851	0.893	0.76	1.009	0.892	0.876	0.921	0.974	0.72	0.949	0.9	0.781	0.773	1.073	1.034	0.88	0.862	0.969	1.034	0.827	1.054	1.078	0.931	1.064	0.945	0.997	1.011	0.903	1.215	1.134	0.968
P49327	FASN	1.086	1.031	1.241	4.486	0.927	1.111	0.89	0.986	0.904	0.817	1.045	0.957	0.996	1	1.162	1.221	1.062	1.239	1.193	0.737	1.395	1.175	0.89	1.328	0.873	0.749	1.355	0.899	0.737	0.661	1.316	1.071	1.174	0.927	1.203	1.293	0.862	1.187	1.288	1.095	1.224	1.115	1.355	1.368	1.005	1.295	1.205	0.733
P08238	HSP90AB1	0.793	0.822	0.657	1.232	0.808	0.92	0.932	0.651	1.037	0.747	0.966	0.819	0.88	1.16	0.953	0.717	0.767	0.935	0.878	1.032	0.838	0.794	0.958	0.755	0.667	0.633	0.7	0.907	1.02	0.994	0.759	0.979	0.807	0.887	0.833	0.76	0.87	0.771	0.902	0.957	0.977	0.814	0.838	0.828	0.893	0.864	0.895	1.074
P13667	PDIA4	1.222	1.057	1.083	0.946	0.94	0.835	0.756	0.942	0.905	0.781	0.842	0.947	1.161	0.992	0.992	1.21	1.311	1.069	1.067	1.014	1.13	1.066	1.019	1.04	0.932	0.73	0.974	1.047	0.9	0.699	0.945	0.946	1.14	0.884	1.072	1.099	0.893	1.051	1.11	0.918	0.999	1.107	0.723	0.707	0.954	0.981	1.054	0.73
Q9NYU2	UGGT1	1.074	0.92	0.845	0.598	0.967	0.95	0.647	0.819	0.793	0.753	0.8	0.841	0.795	0.862	0.897	1.161	1.135	1.233	1.205	0.85	1.212	1.2	0.894	1.246	0.791	1.14	1.126	0.957	0.891	0.634	1.304	1.032	1.154	0.985	1.251	1.388	0.941	1.221	1.127	1.114	1.128	0.98	0.826	0.818	1.09	1.083	1.051	0.811
P01023	A2M	0.585	1.927	0.738	0.679	0.609	1.445	1.572	3.108	0.474	1.134	2.305	1.663	1.399	1.555	0.573	1.795	3.875	0.749	0.565	1.105	0.681	0.539	2.586	1.052	5.877	0.811	0.994	2.663	1.078	0.317	1.039	0.391	0.583	2.145	0.613	0.439	2.173	1.26	0.537	0.359	1.278	2.835	0.674	0.675	1.034	3.227	1.579	0.458
Q7Z6Z7	HUWE1	1.592	1.443	1.769	1.615	1.456	1.568	1.921	1.265	1.765	1.183	1.539	1.55	1.412	1.557	1.703	1.084	0.991	1.075	1.1	0.889	1.229	1.111	0.831	1.219	0.807	0.899	1.175	0.888	0.88	0.998	1.068	1.154	1.2	0.881	1.221	1.165	0.793	1.23	1.195	1.009	1.173	0.916	0.948	0.939	1.151	1.002	1.065	1.024
Q14980	NUMA1	1.121	1.463	1.255	2.565	1.728	0.6	1.146	0.622	1.585	1.278	0.629	1.206	0.732	1.186	0.868	0.583	0.985	0.869	1.033	2.096	0.621	0.906	1.434	0.664	0.806	1.204	0.662	1.462	2.298	2.489	0.581	1.254	0.575	1.319	0.564	0.54	1.383	0.649	0.68	1.198	0.771	0.769	1.353	1.347	1.2	0.723	0.783	2.204
P11216	PYGB	1.066	1.025	0.836	0.635	0.984	1.168	0.855	0.914	1.176	0.641	1.001	0.939	0.778	1.094	1.48	0.959	1.069	1.448	1.011	0.542	1.098	1.013	0.789	1.166	0.644	0.688	1.322	0.638	0.572	0.584	1.192	1.062	1.296	0.959	1.372	1.427	0.916	1.283	1.295	1.202	1.227	0.732	0.911	0.9	1.121	0.852	0.912	0.727
P78527	PRKDC	0.655	0.796	0.749	1.744	0.893	0.417	0.559	0.341	0.891	0.761	0.383	0.617	0.426	0.741	0.675	0.43	0.59	1.052	1.187	1.521	0.705	0.922	0.662	0.625	0.56	1.608	0.663	0.877	1.784	2.854	0.574	1.279	0.514	0.929	0.608	0.569	0.867	0.704	0.625	1.475	0.825	0.625	1.517	1.512	1.255	0.533	0.574	2.712
P62736	ACTA2	0.774	0.723	1.019	0.988	0.724	0.582	0.658	0.765	0.611	0.644	0.714	0.614	0.715	0.68	0.626	0.879	1.058	0.889	0.954	0.578	0.887	0.956	0.98	0.895	0.689	0.565	0.868	0.648	0.547	0.554	0.634	0.494	0.644	0.495	0.641	0.677	0.492	0.607	0.627	0.762	0.533	0.55	0.428	0.455	0.52	0.785	0.662	0.558
P08514	ITGA2B	0.943	0.626	0.85	0.449	0.904	0.91	0.528	0.874	0.759	0.853	0.708	0.747	0.796	0.597	0.675	0.536	0.453	0.783	1.127	0.379	1.019	1.124	0.655	1.049	0.824	0.51	1.005	0.716	0.432	0.369	1.726	0.937	1.193	1.061	1.195	1.518	1.001	1.14	1.156	1.166	0.989	1.075	0.973	0.972	0.952	0.609	0.729	0.43
P12111	COL6A3	0.885	1.034	1.68	12.518	0.684	1.154	0.856	0.9	0.775	1.594	0.912	3.64	1.477	0.99	0.622	1.059	1.081	0.504	0.917	0.618	1.348	1.156	1.215	0.545	2.177	0.74	0.554	1.079	0.611	0.327	1.094	0.513	0.826	0.749	0.585	0.916	0.773	0.61	0.899	0.651	0.604	1.153	0.681	0.739	0.446	1.174	0.97	0.435
P34932	HSPA4	1.418	1.278	1.325	1.146	1.19	1.253	1.198	1.065	1.394	1.097	1.212	1.415	1.129	1.191	1.366	1.063	1.028	1.133	1.094	1.338	1.216	1.152	0.884	1.249	0.816	0.631	1.137	0.898	1.138	1.146	0.834	1.154	1.078	0.771	1.103	0.971	0.788	1.17	1.108	1.035	1.184	0.758	0.651	0.611	1.101	0.969	1.037	1.115
P68133	ACTA1	NA	NA	NA	NA	NA	NA	NA	NA	NA	NA	NA	NA	NA	NA	NA	NA	NA	NA	NA	NA	NA	NA	NA	NA	NA	NA	NA	NA	NA	NA	NA	NA	NA	NA	NA	NA	NA	NA	NA	NA	NA	NA	NA	NA	NA	NA	NA	NA
P0C0L4	C4A; C4B	1.907	2.598	1.076	0.861	0.707	2.287	3.707	4.575	0.436	2.825	4.783	1.738	3.904	2.27	0.771	NA	NA	NA	NA	NA	NA	NA	NA	NA	NA	NA	NA	NA	NA	NA	1.86	0.844	1.708	2.475	1.011	1.123	1.654	0.728	1.079	1.021	1.284	3.83	1.037	1.028	1.172	1.946	0.88	0.51
Q9UDY2	TJP2	1.181	1.085	0.906	0.791	0.824	1.559	1.394	1.112	1.176	0.888	1.298	1.198	1.077	1.083	1.371	1.412	1.321	0.968	1.005	0.823	1.627	0.847	1.03	1.159	1.082	0.811	1.339	1.075	0.723	0.669	0.92	1.117	1.338	1.017	1.161	1.175	1.262	1.546	1.439	0.807	1.515	1.43	0.797	0.775	1.149	1.181	1.244	0.645
P04406	GAPDH	1.588	1.577	1.529	1.205	1.476	1.687	1.697	1.467	1.776	1.26	1.761	1.537	1.431	1.616	1.817	0.803	0.812	1.025	0.897	0.748	0.903	0.969	0.693	0.959	0.624	0.69	0.959	0.636	0.686	0.641	0.866	0.884	1.113	0.739	1.069	1.05	0.807	0.967	1.062	0.924	0.948	0.627	0.805	0.836	0.817	0.753	0.775	0.591
P06576	ATP5B	0.63	0.639	0.637	0.751	0.656	0.502	0.553	0.549	0.711	0.929	0.573	0.537	0.692	0.772	0.533	1.386	1.288	1.166	1.252	1.088	1.009	1.153	1.068	1.056	1.169	0.923	1.048	1.082	1.041	0.676	1.378	0.894	1.133	1.266	1.058	1.288	1.494	1.038	1.069	1.157	0.952	1.217	0.875	0.878	1.007	1.489	1.521	0.879
P07384	CAPN1	0.674	0.609	0.821	0.475	0.582	0.836	0.604	0.667	0.695	0.49	0.705	0.596	0.614	0.777	0.94	0.958	0.974	1.233	1.198	0.578	1.229	1.278	0.836	1.352	0.807	0.605	1.312	0.78	0.599	0.563	1.193	1.006	1.388	0.806	1.339	1.314	0.735	1.164	1.098	1.056	1.095	0.91	0.831	0.826	1.005	1.052	0.964	0.656
P67936	TPM4	1.408	1.406	1.315	0.867	1.319	1.353	1.491	1.365	1.19	1.347	1.515	1.167	1.555	1.417	1.393	1.384	0.947	0.74	0.792	0.506	0.801	0.879	0.729	0.799	0.962	0.463	0.849	0.713	0.491	0.305	0.81	0.729	0.859	0.62	0.847	0.765	0.612	0.711	0.964	0.653	0.913	1.056	0.574	0.592	0.634	0.89	0.691	0.352
Q86UX7	FERMT3	0.879	0.771	1.022	0.565	0.744	0.87	0.682	0.78	0.819	0.57	0.807	0.801	0.679	0.838	1.107	0.896	0.952	1.299	1.164	0.549	1.513	1.238	0.926	1.649	0.774	0.794	1.594	0.779	0.574	0.516	1.14	1.104	1.33	0.82	1.51	1.295	0.827	1.397	1.222	1.072	1.301	0.77	1.008	0.978	1.238	0.799	1.038	0.646
Q93084	ATP2A3	1.009	0.613	0.955	0.555	0.763	1.635	0.55	1.303	0.941	1.413	1.087	1.177	1.14	0.691	1.224	0.566	0.392	0.95	0.96	0.274	1.082	1.051	0.598	1.062	0.66	0.481	1.013	0.575	0.388	0.296	1.299	0.838	1.052	0.844	1.267	1.37	0.59	1.208	1.148	1.218	1.068	0.663	0.841	0.836	0.963	0.363	0.596	0.498
P16615	ATP2A2	1.2	0.717	1.052	0.567	0.971	0.965	0.587	1.088	1.067	1.093	0.838	0.937	1.095	0.799	0.89	0.643	0.799	1.266	1.264	0.365	1.252	1.358	1.023	1.385	0.804	0.807	1.237	0.829	0.503	0.427	1.463	0.934	1.081	1.047	1.274	1.418	0.958	1.191	1.105	1.233	1.043	0.81	1.264	1.282	1.018	0.364	0.676	0.597
P08133	ANXA6	0.468	0.526	0.416	0.591	0.848	0.211	0.425	0.155	0.787	0.257	0.187	0.5	0.263	0.525	0.41	0.412	0.559	0.884	1.388	3.338	0.488	0.896	0.611	0.459	0.358	2.24	0.542	0.887	2.544	2.923	0.396	1.165	0.323	0.976	0.417	0.431	0.926	0.467	0.515	1.838	0.759	0.527	1.777	1.77	1.202	0.361	0.362	2.61
P06733	ENO1	1.271	1.233	1.154	1.095	1.174	1.181	1.286	1.022	1.417	0.945	1.289	1.133	1.143	1.25	1.424	0.567	0.572	0.695	0.634	0.643	0.643	0.71	0.491	0.675	0.488	0.511	0.652	0.491	0.584	0.634	0.646	0.712	0.835	0.595	0.758	0.703	0.633	0.707	0.768	0.719	0.747	0.563	0.747	0.752	0.694	0.973	1.038	1.086
Q7L576	CYFIP1	0.911	0.76	0.773	0.646	0.742	1.052	0.74	0.912	0.856	0.86	0.997	0.823	0.937	0.948	1.169	1.253	0.882	1.109	1.065	0.593	1.279	1.164	0.863	1.282	1.161	0.564	1.346	0.848	0.646	0.589	1.524	1.066	1.13	0.768	1.336	1.376	0.652	1.246	1.134	1.01	1.095	0.808	0.722	0.704	1.082	1.172	1.128	0.674
Q14643	ITPR1	1.343	0.99	0.986	0.653	1.248	0.931	0.595	0.939	0.784	0.825	0.765	0.83	1.048	0.83	1	0.979	0.769	1.076	1.209	0.498	1.223	1.178	0.741	1.219	0.99	0.921	1.197	0.773	0.577	0.48	1.469	1.009	1.115	0.939	1.212	1.415	0.662	1.195	1.22	1.155	1.13	0.977	0.993	0.962	1.166	0.842	0.85	0.638
Q01518	CAP1	1.046	0.967	0.947	0.705	0.871	1.161	1.186	0.896	1.37	0.927	1.32	1.174	1.042	1.201	1.259	0.963	0.991	0.933	0.94	0.79	0.936	0.989	0.941	0.976	0.746	0.609	0.974	0.839	0.758	0.608	0.949	0.879	1.185	0.817	1.06	1.106	0.973	1.015	1.14	0.996	0.937	0.845	0.764	0.758	0.874	0.674	0.665	0.472
Q86UP2	KTN1	1.695	1.784	1.447	1.58	1.484	1.636	1.695	1.33	1.516	1.677	1.412	1.543	1.457	1.536	1.599	0.914	0.971	0.752	0.713	1.117	0.848	0.736	0.918	0.872	0.797	1.367	0.884	0.925	1.063	1.096	0.976	1.277	1.077	0.998	0.999	0.892	0.977	1.141	1.053	0.908	1.11	0.942	0.892	0.865	1.13	1.126	1.032	1.065
P22314	UBA1	0.748	0.768	0.677	0.715	0.774	0.662	0.642	0.674	0.764	0.636	0.719	0.742	0.573	0.771	0.832	0.736	0.821	1.12	1.106	1.249	1.162	1.085	0.673	1.122	0.586	0.686	1.064	0.681	0.981	1.284	0.944	1.07	1.137	1.054	1.132	1.182	1.186	1.23	1.165	1.253	1.16	0.78	0.977	0.95	1.224	0.833	0.957	1.238
Q5JSH3	WDR44	1.015	0.899	0.916	0.553	0.879	1.169	1.047	0.842	0.852	0.623	1.12	0.897	0.855	0.894	1.13	1.17	1.145	1.122	1.085	0.751	1.355	1.143	1.068	1.337	0.848	0.658	1.34	0.867	0.699	0.602	1.231	1.187	1.385	1.013	1.274	1.302	1.069	1.316	1.341	1.038	1.249	0.989	0.908	0.879	1.128	1.144	1.257	0.713
Q9H4B7	TUBB1	0.888	0.705	0.873	0.593	0.603	0.809	0.799	0.865	0.877	0.994	0.957	0.946	0.753	0.776	0.923	1.026	1.039	1.029	1.007	0.568	1.136	0.981	0.814	1.034	0.806	1.337	1.172	0.738	0.54	0.608	1.216	0.954	1.457	0.986	1.331	1.249	1.031	1.153	1.37	1	1.166	1.067	1.091	1.084	1.087	0.942	1.061	0.715
Q9Y4L1	HYOU1	1.327	1.018	1.197	0.817	0.904	1.139	0.862	0.845	1.23	0.887	0.856	1.144	0.908	0.94	1.175	1.236	1.233	1.304	1.059	0.954	1.188	1.173	0.947	1.341	0.824	0.69	1.161	0.825	0.851	0.721	1.121	1.087	1.396	0.968	1.322	1.19	1.039	1.312	1.166	0.873	1.178	0.973	0.653	0.639	1.033	0.974	0.922	0.667
P13796	LCP1	0.385	0.612	0.343	0.498	0.754	0.265	0.443	0.181	0.959	0.249	0.232	0.587	0.274	0.529	0.641	0.418	0.709	1.144	1.142	2.164	0.714	0.959	0.689	0.732	0.477	1.586	0.733	0.841	1.691	2.81	0.344	1.282	0.423	0.862	0.533	0.493	0.802	0.652	0.548	1.515	0.813	0.488	1.191	1.165	1.257	0.467	0.587	2.495
P09493	TPM1	1.236	1.199	1.395	1.064	1.069	0.975	1.246	1.082	1.026	1.352	1.109	0.905	1.205	1.15	0.908	1.154	0.731	0.717	0.819	0.422	0.707	0.819	0.606	0.744	0.853	0.382	0.746	0.504	0.368	0.208	0.757	0.538	0.871	0.629	0.815	0.749	0.629	0.628	0.8	0.615	0.737	1.165	0.593	0.627	0.522	1.278	0.889	0.415
P29144	TPP2	1.143	1.073	1.257	0.61	1.115	0.868	0.872	0.738	0.814	0.691	0.8	0.736	0.981	0.943	0.98	1.346	1.109	1.454	1.051	0.688	1.028	0.878	0.649	0.934	0.826	1.191	1.157	0.71	0.643	0.608	1.221	0.97	1.109	0.939	1.124	1.534	0.96	1.309	1.376	1.177	1.26	1.057	0.868	0.83	1.091	1.243	1.066	0.753
Q96RL7	VPS13A	1.405	1.252	1.134	0.789	1.339	1.147	0.989	1.23	0.878	0.937	1.194	0.997	1.131	1.184	1.112	1.273	1.165	1.18	1.179	0.616	1.384	1.137	0.957	1.341	0.929	1.151	1.355	0.931	0.668	0.51	1.387	0.972	1.253	0.993	1.102	1.431	1.041	1.282	1.233	0.994	1.14	1.004	0.949	0.949	1.077	1.217	1.279	0.627
P02679	FGG	1.603	0.844	1.552	0.521	2.67	0.73	0.894	1.169	0.666	1.113	1.336	0.634	1.19	0.605	0.756	0.512	0.334	0.432	0.631	0.263	0.555	1.024	0.589	0.604	0.666	0.838	0.55	0.29	0.476	0.192	1.171	0.531	0.792	1.953	0.52	1.031	0.416	0.592	0.798	0.987	0.449	0.644	1.008	1.043	0.524	0.232	0.36	0.229
Q14697	GANAB	0.956	0.846	0.812	0.677	0.869	0.664	0.573	0.678	0.579	0.499	0.587	0.639	0.54	0.672	0.626	1.023	0.902	1.176	1.097	0.908	1.057	0.989	0.737	0.935	0.609	0.784	0.908	0.683	0.864	0.696	0.873	0.956	0.925	0.947	1.138	1.069	0.869	0.963	0.913	0.926	1.043	1.135	1.151	1.189	0.986	0.991	1.07	0.915
Q9H4M9	EHD1	0.893	0.742	0.899	0.547	0.758	0.674	0.721	0.735	0.775	0.637	0.651	0.792	0.783	0.692	0.746	0.921	1.214	1.228	1.179	0.676	1.204	1.129	0.97	1.155	0.788	1.218	1.202	0.881	0.702	0.699	1.18	1	1.226	0.951	1.196	1.244	1.155	1.233	1.228	1.118	1.161	0.871	1.013	0.988	1	1.156	1.137	0.938
Q7KZF4	SND1	1.055	0.997	0.726	0.799	0.912	0.856	0.77	0.861	0.966	0.688	0.882	0.893	0.806	0.932	1.004	0.919	1.043	1.26	1.066	0.937	1.172	1.13	0.756	1.193	0.743	0.645	1.123	0.78	0.839	0.924	1.072	1.224	1.162	0.916	1.357	1.223	0.908	1.232	1.144	1.038	1.185	0.721	0.694	0.691	1.124	0.95	1.018	1.113
P07237	P4HB	1.07	0.973	0.993	1.306	0.977	1.105	0.893	1	1.253	1.029	1.059	0.983	1.131	1.217	1.113	1.079	1.226	1.193	1.112	1.002	1.098	1.163	0.897	1.119	0.763	1.22	1.036	0.949	0.873	0.745	0.938	1.003	1.099	0.987	1.031	0.969	1.245	0.984	1.004	0.924	0.964	0.843	1.137	1.144	0.922	0.87	0.933	0.8
P30101	PDIA3	1.006	0.946	0.889	0.781	0.85	0.964	0.826	0.902	0.939	1.034	0.976	0.913	0.942	1.113	0.954	0.83	0.809	0.962	0.797	0.598	0.801	0.805	0.611	0.763	0.578	0.458	0.732	0.644	0.617	0.476	0.871	0.855	1.013	0.807	1.006	0.986	0.982	0.919	0.897	0.806	0.932	0.749	0.805	0.807	0.789	0.575	0.655	0.459
P27797	CALR	1.807	1.605	1.627	1.222	1.612	1.568	1.493	1.41	1.823	1.585	1.724	1.655	1.715	1.853	1.765	1.349	1.135	0.888	0.898	0.829	0.866	0.989	0.775	0.928	0.864	0.793	0.895	0.769	0.755	0.532	0.589	0.598	0.841	0.571	0.742	0.684	0.55	0.619	0.693	0.534	0.645	0.824	0.594	0.626	0.557	0.848	0.865	0.564
Q9Y613	FHOD1	1.109	0.98	1.008	0.682	1.106	1.021	0.956	0.952	0.727	0.797	0.877	1.093	1.041	0.756	0.943	1.442	1.208	1.342	1.275	0.625	1.538	1.288	0.868	1.584	0.908	0.616	1.494	0.873	0.58	0.583	1.446	1.009	1.328	0.928	1.312	1.358	0.992	1.238	1.169	1.041	1.159	0.926	0.837	0.822	1.013	1.444	1.232	0.73
O75369	FLNB	1.133	1.234	1.423	3.205	1.049	0.956	1.033	0.984	0.975	1.755	0.871	1.036	1.064	1.114	0.832	0.726	1.011	1.073	1.026	1.433	1	0.97	1.204	0.919	0.861	1.418	1.001	1.106	1.251	1.315	0.548	1.321	0.652	1.133	0.681	0.663	0.979	0.82	0.905	1.566	1.136	0.825	0.917	0.923	1.258	0.61	0.717	1.461
Q14789	GOLGB1	1.317	1.418	1.838	2.276	1.127	1.597	1.452	1.079	1.695	1.417	1.272	1.58	1.259	1.31	1.441	1.221	1.168	1.036	0.979	0.926	1.08	0.91	1.321	1.03	1.709	1.093	1.06	1.175	1.031	1.101	1.153	1.309	1.13	1.186	0.924	0.867	1.138	1.087	1.146	1.668	1.036	1.112	1.107	1.094	1.027	1.256	1.131	1.009
Q16891	IMMT	1.978	1.557	1.362	1.449	2.033	1.134	0.889	1.208	1.342	1.818	0.923	1.313	1.916	1.238	1.218	1.589	1.284	0.853	1.142	1.277	0.934	1.101	1.253	0.912	1.414	1.143	0.879	1.328	1.238	0.925	1.151	0.812	0.815	1.084	0.769	0.966	0.805	0.723	0.994	0.857	0.847	1.415	0.925	0.936	0.776	1.077	1.051	0.82
Q0ZGT2	NEXN	1.444	1.345	1.177	1.49	1.101	1.948	2.264	1.18	1.756	1.623	1.915	1.732	1.525	1.681	1.808	1.082	1.29	1.087	0.984	0.669	1.671	1.194	0.974	1.65	0.897	0.645	1.602	0.721	0.571	0.419	0.801	1.491	1.901	0.874	1.531	1.324	0.952	1.835	1.675	0.831	1.575	0.979	0.623	0.568	1.189	0.687	0.989	0.562
Q27J81	INF2	1.223	0.973	0.928	0.628	0.836	1.225	1.278	1.05	1.175	0.701	1.168	1.192	0.97	0.994	1.481	1.118	1.11	0.997	0.979	0.591	1.513	1.002	0.98	1.285	0.948	0.529	1.255	0.862	0.551	0.437	0.99	1.104	1.19	1.083	1.284	1.028	1.238	1.306	1.227	0.791	1.406	1.163	0.713	0.694	1.089	0.863	1.162	0.536
P48643	CCT5	0.858	0.937	0.872	0.955	0.849	1.015	0.887	0.947	1.052	0.742	1.115	0.971	0.92	1.109	1.204	1.246	1.144	1.114	1.144	1.171	1.183	1.152	0.882	1.12	0.878	0.835	1.16	0.964	0.99	0.956	1.095	1.048	1.129	0.881	1.105	1.172	0.995	1.156	1.267	1.08	1.144	0.842	0.815	0.796	1.001	1.376	1.245	0.908
P01266	TG	0.265	0.579	0.36	0.291	0.615	0.281	0.579	0.909	0.2	3.756	0.285	0.254	0.804	0.334	0.203	2.271	1.255	0.793	0.569	2.268	2.726	0.813	1.434	0.643	4.104	0.876	0.511	1.397	0.743	0.646	0.787	0.447	0.413	2.416	0.402	0.452	0.841	0.41	0.539	0.415	0.913	0.711	1.13	1.147	0.917	0.975	0.891	0.737
Q14152	EIF3A	1.02	1.249	1.146	1.578	1.236	0.969	1.221	0.831	1.139	0.82	0.914	0.955	0.838	1.097	1.064	0.692	1.081	0.971	0.983	2.069	0.913	0.895	0.83	0.792	0.612	0.744	0.758	0.888	1.84	2.008	0.851	1.299	0.903	1.119	0.898	0.798	1.219	0.87	0.906	1.05	1.089	0.767	0.816	0.786	1.06	0.743	0.859	1.623
Q7L7X3	TAOK1	1.19	1.077	1.26	0.818	1.12	1.066	1.073	1.169	0.919	0.955	1.146	0.978	1.113	0.916	1.107	1.457	1.065	1.054	1.008	0.694	1.375	0.963	0.912	1.216	1.206	0.757	1.28	0.784	0.637	0.455	1.179	1.043	1.168	0.834	1.224	1.092	0.775	1.296	1.18	0.846	1.337	1.128	0.748	0.732	1.047	1.111	1.148	0.612
P31150	GDI1	1.25	1.065	1.046	0.714	0.901	0.884	0.879	1.141	0.77	0.797	0.976	1.07	1.056	0.825	1.065	0.866	0.999	1.303	1.047	0.634	1.238	1.059	0.955	1.208	0.698	0.998	1.188	0.919	0.668	0.538	1.133	1.087	1.164	0.902	1.262	1.321	1.07	1.284	1.186	1.196	1.174	0.816	0.889	0.865	1.033	1.007	1.085	0.638
Q10567	AP1B1	0.809	0.751	0.849	0.754	0.822	0.748	0.653	0.71	0.675	0.685	0.751	0.695	0.695	0.782	0.871	0.864	1.097	1.275	1.278	0.829	1.241	1.231	1.15	1.3	0.826	0.582	1.303	0.946	0.816	0.726	1.116	1.106	1.221	0.9	1.234	1.265	0.949	1.156	1.191	1.183	1.129	0.776	0.904	0.892	1.121	0.901	1.075	0.704
P27824	CANX	1.151	0.62	1.029	0.61	1.024	0.874	0.436	0.786	0.628	0.682	0.588	0.688	0.808	0.417	0.696	1.063	0.532	0.996	1.145	0.43	1.187	1.193	0.799	1.22	0.921	1.086	1.028	0.733	0.609	0.591	1.067	0.895	0.832	0.851	1.094	1.203	0.594	1.078	0.847	0.838	0.942	0.958	1.05	1.141	0.871	0.403	0.627	0.737
P40939	HADHA	1.065	0.894	0.951	0.94	1.234	0.738	0.646	0.791	0.823	1.07	0.763	0.768	1.029	0.922	0.829	1.134	1.036	1.005	1.198	1.221	1.062	1.07	0.824	1.029	1.007	1.422	1.101	0.866	1.139	0.925	1.28	0.931	1.08	1.051	1.09	1.334	0.926	1.045	1.035	1.238	0.975	1.046	1.057	1.066	1.051	0.958	0.96	0.808
Q9UBW5	BIN2	1.216	1.083	0.958	0.526	0.85	1.331	1.617	0.918	1.482	0.798	1.192	1.149	0.952	0.908	1.044	1.064	1.073	1.218	1.135	0.751	1.446	1.243	0.813	1.415	0.781	0.794	1.32	0.709	0.638	0.689	1.05	1.019	1.131	0.868	1.12	1.058	1.013	1.129	1.163	0.773	1.225	0.975	0.808	0.767	1.04	0.9	1.028	0.645
Q9Y5S2	CDC42BPB	0.984	0.899	0.964	0.775	1.025	1.064	0.946	1.221	0.847	1.007	0.992	0.921	0.931	0.882	0.88	1.137	0.998	1.216	1.001	0.589	1.254	1.024	0.821	1.361	0.834	1.377	1.346	0.906	0.657	0.78	1.227	1.266	1.376	1.065	1.203	1.118	1.057	1.347	1.449	1.012	1.326	1.154	0.988	0.984	1.098	1.202	1.121	0.796
Q15833	STXBP2	1.01	0.839	0.9	0.468	0.841	0.823	0.632	0.945	0.815	0.783	0.986	0.848	0.873	0.817	1	1.577	1.218	1.138	1.226	0.699	1.277	1.171	0.799	1.216	1.038	0.536	1.248	0.819	0.648	0.45	1.334	0.951	1.283	0.985	1.179	1.5	1.084	1.242	1.248	1.061	1.104	1.227	0.723	0.711	1.016	1.118	1.106	0.459
Q99798	ACO2	0.869	0.766	0.724	0.778	1.05	0.611	0.601	0.643	0.618	0.846	0.582	0.577	0.92	0.784	0.659	1.4	1.242	1.005	1.181	1.352	0.89	1.049	1.077	0.872	1.112	0.772	0.891	1.238	1.431	1.087	1.253	0.922	0.99	1.07	0.919	1.249	1.049	1.004	0.982	1.202	0.938	1.245	0.911	0.928	0.944	1.335	1.232	1
Q14571	ITPR2	1.525	1.127	1.721	1.089	1.606	1.581	1.155	1.178	1.249	1.356	1.456	1.114	1.573	1.342	1.696	0.997	0.668	1.002	1.164	0.516	1.152	1.131	0.716	1.144	0.912	0.74	1.223	0.875	0.611	0.503	1.558	1.031	1.119	1.036	1.23	1.462	0.794	1.21	1.107	1.054	1.017	0.912	0.968	0.971	1.055	0.878	0.887	0.663
Q9Y4G6	TLN2	1.017	0.936	1.42	1.035	1.164	1.137	1.709	1.531	1.46	0.911	1.026	1.048	0.978	0.91	1.024	0.975	1.108	1.17	1.133	0.707	1.403	1.411	1.182	1.773	1.308	1.019	2.463	0.873	0.637	0.569	1.165	1.288	1.701	1	1.595	1.133	0.861	1.111	0.861	0.788	0.889	0.96	1.013	1.02	1.008	0.955	1.149	0.738
Q15075	EEA1	1.178	1.246	1.106	1.059	1.227	0.964	0.991	0.979	0.907	0.915	0.967	0.942	1.125	1.069	0.903	1.233	1.264	0.955	1.068	1.162	1.07	1.117	1.352	1.086	1.152	1.125	1.015	1.271	1.09	0.996	1.137	1.154	1.112	1.178	0.969	1.017	1.177	1.048	1.102	1.098	1.005	1.009	1.044	1.045	1.136	0.999	1.012	0.692
P07951	TPM2	3.532	3.121	2.277	2.406	2.261	1.755	2.739	2.661	3.312	4.561	2.742	2.328	2.654	2.667	2.279	0.505	0.263	0.946	0.873	0.187	0.491	0.688	0.255	0.567	0.588	0.136	0.774	0.161	0.16	0.067	0.433	0.369	0.889	0.585	1.5	0.654	0.402	0.521	1.465	1.344	1.544	0.538	0.311	0.323	0.583	0.882	0.582	0.298
P50552	VASP	1.441	1.285	1.512	1.069	1.076	1.672	1.63	1.423	1.519	1.22	1.34	1.898	1.267	1.251	1.79	0.855	0.747	0.815	0.837	0.533	0.916	0.96	0.703	1	0.675	0.691	0.915	0.612	0.475	0.417	0.922	0.982	1.391	0.741	1.337	1.154	0.789	1.057	1.352	0.821	1.083	0.785	0.708	0.619	0.945	0.813	0.782	0.625
O00429	DNM1L	1.241	1.148	0.912	0.71	1.077	1.181	1.289	1.048	1.317	0.938	1.329	1.231	1.069	1.208	1.426	1.347	1.166	0.95	1.114	0.834	1.321	1.061	0.921	1.135	0.822	0.639	1.1	0.747	0.611	0.452	1.332	1.159	0.776	0.617	0.66	0.854	0.629	0.836	1.249	0.892	1.139	1.286	0.621	0.595	0.968	1.092	0.982	0.505
P33176	KIF5B	1.146	1.091	0.913	0.796	1.335	1.199	1.26	1.024	1.16	0.884	1.23	1.054	1.061	1.073	1.143	1.265	1.246	1.021	1.036	0.945	1.181	1.073	1.077	1.158	1.007	0.799	1.087	0.963	0.906	0.791	1.12	1.079	1.183	0.861	1.109	1.083	0.871	1.108	1.092	0.891	1.024	0.978	0.85	0.828	0.948	1.249	1.1	0.86
O75083	WDR1	0.929	0.794	0.878	0.56	0.798	1.19	1.175	1.108	1.772	1.074	1.445	1.245	1.02	1.072	1.425	1.304	1.141	0.973	1.038	0.815	1.129	1.032	0.829	1.084	1.125	0.609	1.155	0.958	0.743	0.641	0.897	0.746	1.001	0.702	0.929	0.966	0.663	0.898	1.045	0.773	0.915	0.773	0.705	0.721	0.657	0.878	0.929	0.549
P16157	ANK1	0.802	0.82	0.846	0.782	1.195	1.358	1.912	0.946	1.016	1.408	1.131	1.426	1.385	1.133	1.063	1.457	0.916	0.929	0.853	0.564	0.866	0.966	1.06	0.815	3.419	1.364	1.218	1.071	0.713	0.678	1.443	0.774	0.912	0.997	0.85	1.025	1.374	0.988	0.848	0.704	0.875	1.005	0.901	0.903	1.063	1.109	0.922	0.839
P49368	CCT3	0.835	0.77	0.833	0.702	0.64	0.694	0.595	0.71	0.709	0.647	0.832	0.806	0.711	0.726	0.881	1.148	1.175	1.173	1.084	1.07	1.199	1.077	1.14	1.182	0.963	0.785	1.283	1.113	0.979	0.999	1.173	1.085	1.167	0.947	1.173	1.212	1.008	1.152	1.17	1.21	1.135	0.937	0.978	0.971	1.054	1.251	1.305	1.025
P00558	PGK1	0.915	0.874	0.755	0.683	0.779	0.907	0.958	0.73	1.17	0.728	0.987	0.91	0.799	0.98	1.114	0.78	0.936	1.019	0.931	0.987	0.933	0.997	0.853	0.987	0.69	0.707	0.933	0.863	0.902	1.025	0.971	1.096	1.263	1.034	1.118	1.033	1.212	1.054	1.129	1.104	1.018	0.818	0.874	0.858	1.059	0.719	0.821	0.696
P06737	PYGL	0.982	0.903	0.953	0.58	0.884	0.963	0.754	0.723	0.939	0.551	0.832	0.782	0.698	0.925	1.069	0.872	0.9	1.307	1.014	0.537	1.138	1.032	0.71	1.131	0.748	0.992	1.188	0.711	0.552	0.518	1.053	0.912	1.08	1.006	1.237	1.368	1.334	1.19	1.068	0.996	1.068	0.692	1.261	1.258	0.992	0.912	1.06	0.736
Q93008	USP9X	1.142	0.986	1.028	0.831	1.06	0.983	0.854	0.976	0.939	0.837	0.978	0.933	0.992	0.997	1.108	1.041	0.875	1.182	1.15	0.867	1.278	1.16	0.803	1.291	0.854	0.905	1.236	0.946	0.857	1.027	1.238	1.126	1.079	0.967	1.209	1.222	1.039	1.194	1.127	1.153	1.131	0.848	1.191	1.165	1.093	1.173	1.153	1.046
Q86WI1	PKHD1L1	1.224	1.104	1.046	0.76	1.185	1.104	0.995	1.1	0.967	1.084	0.857	0.724	1.009	0.735	0.887	1.584	1.325	1.319	1.105	0.74	1.118	1.17	1.123	1.194	1.403	0.887	1.234	1.071	0.805	0.58	1.36	1.043	0.837	0.993	0.914	1.256	0.965	0.961	0.968	0.905	0.906	1.374	0.982	0.957	0.923	0.969	0.932	0.579
P05164	MPO	0.378	0.528	0.465	0.531	1.082	0.287	0.484	0.248	0.932	0.293	0.245	0.453	0.458	0.7	0.37	0.433	0.448	0.651	0.562	0.961	0.347	0.737	0.601	0.552	0.267	10.217	0.355	0.712	0.772	0.763	0.549	0.661	0.593	0.748	0.707	0.472	0.74	0.537	0.706	0.527	0.706	0.908	6.8	6.823	0.823	0.248	0.295	0.74
P68363	TUBA1B	0.938	0.809	1.145	0.701	0.688	1.003	0.907	0.828	1.009	0.803	1.097	0.912	0.808	0.867	0.883	0.964	0.839	0.889	0.979	0.661	0.957	0.879	0.698	0.745	0.805	0.577	0.915	0.726	0.627	0.688	1.181	0.927	1.243	0.95	1.298	1.239	0.936	1.14	1.294	1.046	1.292	1.035	0.939	0.911	1.13	1.01	1.248	0.854
P38646	HSPA9	1.285	1.098	1.006	2.274	1.137	0.944	0.793	0.876	1.075	1.379	0.99	0.95	1.268	1.169	1.098	1.62	1.083	0.781	1.058	1.447	0.819	0.993	0.966	0.81	1.445	0.603	0.828	1.12	1.288	0.842	0.928	0.717	0.841	1.038	0.804	0.927	1.102	0.767	0.925	0.942	0.877	1.254	0.693	0.701	0.77	1.216	1.121	0.736
Q6ZNJ1	NBEAL2	1.21	1.097	1.047	0.579	0.975	0.869	0.794	0.98	0.73	0.561	0.689	0.699	0.811	0.813	0.875	1.378	1.047	1.138	1.1	0.663	1.245	1.239	0.869	1.321	0.957	0.935	1.305	0.902	0.683	0.658	1.598	1.117	1.116	0.89	1.181	1.263	0.756	1.088	1.382	1.111	1.16	1.166	1.154	1.135	1.134	1.219	1.015	0.771
P08567	PLEK	1.397	1.364	1.5	1.023	1.225	2.021	1.51	2.23	2.139	1.69	2.744	2.353	1.867	2.085	3.693	1.03	1.053	1.181	0.994	0.545	1.146	1.072	0.845	1.281	0.739	0.492	1.138	0.611	0.509	0.294	1.244	0.756	1.774	0.89	1.542	1.444	1.114	1.346	1.028	0.684	1.006	0.809	0.696	0.696	0.806	0.943	0.983	0.248
P30622	CLIP1	1.434	1.678	1.477	1.259	1.359	1.547	2.199	2.199	1.767	1.593	1.98	1.469	1.5	2.179	1.461	0.514	0.749	0.556	0.991	1.203	1.126	0.645	0.97	0.565	1.446	0.908	1.662	1.266	1.196	1.072	0.714	0.712	1.173	1.096	0.993	0.672	1.203	0.647	1.791	1.35	1.579	1.107	1.068	1.039	0.998	0.691	0.781	0.753
P78371	CCT2	1.201	1.188	1.288	1.148	0.929	1.128	1.085	0.956	1.359	1.334	1.178	1.248	1.189	1.237	1.161	1.329	1.226	0.858	1.171	1.189	1.087	1.137	1.158	1.018	0.969	0.937	1.063	1.092	1.046	0.982	1.091	0.952	1.103	0.947	1.01	1.151	0.954	0.989	1.226	1.07	0.997	1.022	0.788	0.808	0.868	1.345	1.217	0.943
P53396	ACLY	1.135	1.03	0.882	1.156	1.106	0.996	0.9	0.897	1.103	0.71	0.931	0.942	0.794	0.937	1.094	1.186	1.088	0.99	1.006	1.046	1.071	1.088	1.296	1.1	0.896	0.837	1.154	1.277	1.01	1.073	1.125	1.125	1.064	0.924	1.089	1.193	0.959	1.207	1.211	1.128	1.192	0.863	0.921	0.898	1.141	1.121	0.99	0.943
Q9Y3Z3	SAMHD1	0.575	0.75	0.652	0.653	0.741	0.347	0.516	0.24	1.109	0.322	0.252	0.691	0.295	0.736	0.658	0.291	0.842	1.163	0.984	2.217	0.636	0.853	0.762	0.498	0.376	0.98	0.58	0.877	1.891	2.383	0.293	1.184	0.337	0.955	0.43	0.388	1.078	0.654	0.46	1.616	0.855	0.432	1.812	1.83	1.05	0.395	0.565	2.099
Q01813	PFKP	1.018	0.81	0.74	0.47	0.639	0.733	0.597	0.774	0.839	0.814	0.922	1.025	0.755	0.872	1.058	0.911	0.76	1.245	0.943	0.521	1.079	0.929	0.608	1.035	0.627	0.483	0.993	0.632	0.505	0.432	1.014	0.872	0.946	0.731	1.086	1.287	0.822	1.198	1.039	1.003	1.105	0.589	0.604	0.59	0.8	1.061	1.002	0.646
P49588	AARS	1.126	1.049	0.884	0.947	0.908	1.233	1.066	1.067	1.121	0.849	1.15	1.046	0.993	1.194	1.278	1.099	1.195	1.323	0.976	0.818	1.165	1.087	0.834	1.254	0.765	0.578	1.332	0.803	0.777	0.738	1.124	1.217	1.309	0.856	1.447	1.257	0.784	1.172	1.214	1.092	1.257	0.761	0.725	0.719	0.992	0.87	1.005	0.692
P01009	SERPINA1	0.596	1.545	0.862	1.161	0.802	2.021	1.856	2.852	0.515	1.658	2.986	1.987	1.664	1.48	0.841	1.397	3.059	0.673	0.7	1.019	0.862	0.723	1.615	1.265	3.935	1.439	0.951	1.913	0.979	0.434	1.129	0.635	0.641	1.678	0.679	0.48	2.125	1.178	0.565	0.414	1.248	2.523	1.222	1.196	1.021	3.186	1.499	0.597
P42704	LRPPRC	0.893	0.734	0.768	1.862	1.072	0.626	0.516	0.615	0.581	0.749	0.56	0.604	0.739	0.709	0.684	1.057	0.983	1.315	1.282	1.245	1.016	1.165	1.003	1.031	0.816	1.704	0.919	1.191	1.197	1.434	1.212	1.099	0.894	1.078	1.004	1.07	0.981	0.949	0.934	1.338	1.006	1.03	1.078	1.088	1.19	0.829	0.878	1.64
Q02218	OGDH	0.954	0.681	0.961	0.742	0.971	0.527	0.548	0.531	0.619	0.812	0.497	0.618	0.687	0.61	0.617	1.119	0.931	1.06	1.181	1.16	0.961	0.99	0.816	0.881	1.021	0.924	0.901	0.956	1.247	0.981	1.075	0.828	0.701	0.993	0.891	1.021	0.901	0.778	0.747	0.987	0.863	0.931	0.962	0.986	0.907	1.169	1.162	1.171
P68366	TUBA4A	1.011	0.914	1.026	0.461	1.03	0.825	0.709	0.796	0.626	0.812	0.795	0.772	0.715	0.665	0.663	1.156	1.007	1.065	1.113	0.61	1.083	1.138	0.838	1.11	0.921	2.266	1.06	0.964	0.573	0.606	1.269	0.952	1.198	0.805	1.116	1.047	0.869	0.991	1.147	0.977	0.957	1.008	1.855	1.93	1.061	1.433	1.611	0.758
Q9Y4D1	DAAM1	1.108	0.901	0.805	0.494	0.884	0.852	0.723	1.06	0.854	0.692	0.888	0.704	0.857	0.753	0.786	1.176	0.878	1.062	1.467	0.585	1.427	1.074	0.794	1.048	1.061	0.602	1.251	0.909	0.573	0.395	1.402	0.976	1.265	1.003	1.228	1.418	0.926	1.135	1.291	1.077	1.097	1.24	0.818	0.825	0.975	1.395	1.456	0.466
P04075	ALDOA	1.243	1.191	1.605	0.918	1.046	1.222	1.22	1.092	1.29	1.487	1.315	1.272	1.195	1.385	1.311	1.236	1.08	0.687	0.72	0.767	0.823	0.828	0.846	0.784	0.932	1.06	0.802	0.754	0.692	0.513	0.929	0.755	1.206	0.808	1.001	0.954	0.839	0.967	1.019	0.649	0.987	0.973	0.663	0.656	0.728	0.828	0.827	0.364
Q9BQE3	TUBA1C	0.844	1.048	0.584	0.833	0.899	1.2	0.806	1.514	1.172	1.193	2.071	3.068	1.322	1.296	2.72	1.316	0.763	0.9	0.728	0.722	1.031	0.816	0.559	0.9	0.717	0.223	0.927	0.491	0.623	0.378	NA	NA	NA	NA	NA	NA	NA	NA	NA	NA	NA	NA	NA	NA	NA	NA	NA	NA
P19367	HK1	1.386	1.07	0.87	0.705	1.21	0.941	0.769	0.821	1.15	0.879	0.871	0.912	1.046	1.117	1.183	1.081	1.043	1.02	1.061	0.636	0.949	0.986	0.712	0.996	0.875	0.673	0.978	0.766	0.654	0.501	1.295	0.956	0.997	0.953	1.085	1.34	0.825	1.018	1.05	1.117	0.979	0.951	0.859	0.864	0.938	1.096	1.089	0.688
P02787	TF	0.624	1.481	0.876	1.143	0.836	2.307	1.777	3.893	0.78	1.443	2.43	1.911	1.798	1.483	0.924	1.439	3.425	0.69	0.492	0.762	0.768	0.506	1.853	1.311	5.518	0.881	0.981	2.067	0.862	0.314	1.032	0.631	0.627	1.619	0.716	0.521	2.261	1.487	0.549	0.424	1.499	2.53	0.861	0.835	1.333	2.994	1.708	0.52
O76074	PDE5A	1.249	0.986	0.97	0.631	0.738	1.205	0.768	0.954	0.852	0.654	1.091	0.931	0.942	0.913	1.346	0.925	0.781	1.132	1.047	0.495	1.455	1.113	0.794	1.365	0.85	0.919	1.337	0.706	0.517	0.409	1.163	0.959	1.093	0.901	1.195	1.254	0.76	1.24	1.325	1.122	1.302	0.888	0.793	0.779	0.964	0.879	0.941	0.702
P50570	DNM2	1.016	0.941	1.013	0.876	0.818	1.044	0.94	0.885	1.075	0.854	1.051	0.927	0.935	1.176	1.098	1.189	1.003	1.143	1.044	1.155	1.095	1.093	0.808	1.116	0.824	0.642	1.022	0.972	1.086	1.043	1.153	1.068	1.043	1.136	1.103	1.13	1.211	1.148	1.093	1.101	1.1	1.349	0.983	0.982	1.109	1.077	0.973	1.036
Q15746	MYLK	1.142	0.896	1.042	0.914	0.785	1.1	0.958	0.951	0.969	0.774	1.076	1.027	0.881	0.896	1.065	1.466	1.292	1.238	1.074	0.582	1.379	1.247	1.062	1.446	1.032	0.548	1.394	0.907	0.557	0.361	1.223	1.011	1.448	0.903	1.297	1.272	0.941	1.245	1.093	0.891	1.018	0.97	0.743	0.732	0.987	1.015	1.139	0.458
Q9H2K8	TAOK3	1.241	1.031	1.2	0.954	1.02	1.268	0.99	1.02	1.175	0.993	1.085	1.251	1.097	1.027	1.314	1.383	1.027	1.136	0.953	0.832	1.315	0.919	0.979	1.275	1.065	0.945	1.218	1.044	0.811	0.836	1.286	1.244	1.122	1.054	1.083	0.904	1.052	1.235	1.108	0.788	1.233	1.29	1.25	1.204	1.129	1.361	1.125	1.078
P11586	MTHFD1	1.156	1.357	1.331	1.077	1.25	1.17	1.185	1.001	1.677	0.824	1.111	1.189	1.057	1.39	1.467	0.926	0.997	1.186	1.013	1.042	1.177	1.103	0.902	1.169	0.728	0.828	1.117	0.879	0.911	1.002	1.018	1.123	1.183	0.936	1.237	1.196	1.04	1.31	1.154	1.005	1.144	0.771	0.805	0.787	1.146	1.057	1.188	1.037
P06753	TPM3	1.098	1.055	1.411	0.658	0.992	0.953	0.961	0.92	0.788	0.791	0.935	0.898	1.054	0.95	1.011	0.776	0.528	1.048	0.782	0.385	0.682	0.665	0.518	0.668	0.498	0.456	0.643	0.481	0.452	0.348	1.447	1.103	1.612	0.965	1.382	1.429	1.08	1.165	1.333	1.058	1.126	1.356	0.935	0.924	0.981	1.509	1.175	0.604
P43304	GPD2	1.064	0.689	0.778	0.49	1.086	0.842	0.392	0.788	0.832	0.702	0.63	0.771	0.787	0.839	0.947	0.636	0.636	1.01	1.125	0.586	1.068	1.09	0.689	1.085	0.743	0.691	1.085	0.726	0.606	0.454	1.441	0.876	0.725	0.97	0.777	1.55	0.976	1.163	1.006	1.072	1.028	0.963	0.86	0.863	0.92	0.722	0.807	0.514
Q4V328	NA	0.954	0.926	0.599	0.801	0.772	1.068	1.183	0.617	0.822	0.692	0.839	1.093	0.691	0.757	0.798	1.347	1.303	1.093	0.964	1.089	1.141	1.06	1.204	1.227	1.078	0.813	1.115	1.13	1.052	1.101	1.277	1.446	1.319	1.096	1.106	0.937	1.141	1.192	1.367	0.852	1.198	1.178	1.106	1.086	1.167	1.343	1.119	1.075
P25705	ATP5A1	1.043	0.848	0.704	0.775	1.001	0.894	0.812	0.697	1.361	1.985	0.835	0.823	1.023	1.103	0.956	0.916	0.815	0.693	0.741	0.683	0.618	0.677	0.786	0.584	0.774	0.735	0.561	0.761	0.73	0.421	0.859	0.618	0.757	0.819	0.72	0.866	0.82	0.675	0.705	0.776	0.709	1.046	0.636	0.666	0.683	1.002	1.034	0.473
Q13586	STIM1	1.064	0.873	1.026	0.67	0.782	1.462	1.275	0.847	1.035	0.932	1.127	1.295	0.862	0.989	1.07	0.774	0.71	1.336	1.099	0.554	1.449	1.152	0.667	1.504	0.704	0.663	1.38	0.593	0.578	0.698	1.295	1.184	1.296	0.858	1.407	1.33	0.72	1.441	1.138	0.962	1.267	0.749	0.824	0.761	1.186	0.629	0.739	0.811
P07437	TUBB	0.753	0.772	0.762	1.165	0.862	0.621	0.738	0.625	0.759	1.371	0.664	0.718	0.84	0.688	0.589	1.305	1.067	1.129	1.224	0.806	0.976	1.329	0.66	1.082	0.911	0.853	1.155	0.732	0.729	0.83	1.5	0.924	1.63	1.055	1.324	1.339	1.23	1.094	1.446	1.134	1.235	0.974	0.728	0.721	1.01	1.433	1.189	0.833
P27708	CAD	0.866	0.797	0.943	1.706	0.782	0.798	0.791	0.743	0.735	0.759	0.751	0.687	0.837	0.812	0.791	1.001	0.958	1.134	1.14	0.89	1.127	1.151	0.889	1.16	0.901	1.06	1.106	0.864	0.901	0.876	1.161	1.059	1.09	0.964	1.185	1.274	0.865	1.146	1.136	1.176	1.108	1.027	1.107	1.073	1.144	1.116	1.542	0.915
P63104	YWHAZ	1.163	1.059	1.189	0.732	1.006	1.137	1.028	1.109	1.242	1.018	1.425	1.096	1.258	1.291	1.557	0.835	0.791	0.778	0.843	0.591	0.828	0.868	0.598	0.853	0.616	0.543	0.857	0.611	0.526	0.462	0.818	0.695	0.8	0.589	0.861	0.941	0.592	0.799	0.802	0.739	0.79	0.722	0.521	0.534	0.686	0.745	0.778	0.445
P0DMV9	HSPA1B; HSPA1A	1.258	1.149	1.115	1.128	0.976	1.092	1.193	0.957	1.641	2.393	1.171	1.123	1.226	1.335	1.235	1.073	1.016	1.006	1.063	1.068	1.088	1.032	0.907	0.968	0.839	0.987	0.988	0.83	0.805	0.827	0.804	0.842	0.971	0.757	0.811	0.868	0.834	0.886	1.029	0.871	1.008	1.357	0.905	0.93	0.843	1.005	1.115	0.874
P68371	TUBB4B	0.961	0.957	1.179	1.009	0.995	0.9	0.868	1.007	0.954	0.988	1.039	0.924	0.918	0.889	1.267	0.988	0.867	1.044	0.976	0.755	0.996	1.07	0.769	1.02	0.793	0.85	1.056	0.742	0.665	0.849	1.22	0.907	1.183	0.815	1.164	1.123	0.76	1.009	1.171	1.16	1.027	0.805	0.871	0.87	1.008	1.061	1.225	0.921
P42566	EPS15	0.869	0.844	0.941	0.632	0.736	0.967	0.848	0.818	0.793	0.506	0.687	0.576	0.777	0.884	1.002	0.77	1.025	1.159	0.983	0.947	1.156	1.091	1.134	1.321	0.634	1.214	1.192	0.976	0.915	1.108	1.139	1.227	1.452	1.103	1.31	1.268	1.514	1.421	1.386	1.124	1.376	0.911	0.701	0.694	1.158	1.054	1.239	0.928
P50395	GDI2	0.719	0.674	0.803	0.652	0.626	0.867	0.659	0.679	0.87	0.64	0.9	0.784	0.679	0.845	1.08	0.896	0.995	1.219	1.058	0.944	1.121	1.128	0.739	1.228	0.698	1.107	1.141	0.776	0.859	1.064	0.96	1.1	1.073	0.789	1.117	1.11	0.81	1.101	1.071	1.058	1.05	0.747	1.121	1.093	1.051	0.724	0.875	0.87
P15924	DSP	0.882	1.177	1.142	1.712	1.198	1.23	1.703	2.751	1.825	3.385	1.754	2.11	3.466	1.158	0.694	2.944	1.433	0.651	0.769	0.849	0.828	0.738	3.012	0.833	4.553	1.325	0.899	3.604	1.797	0.683	0.805	1.262	0.914	1.932	0.918	0.568	1.091	1.174	1.114	0.592	0.639	2.83	0.781	0.985	0.662	2.737	1.977	0.842
P37802	TAGLN2	0.892	0.749	0.82	0.508	0.613	1.007	1.178	0.672	1.009	0.629	1.102	0.908	0.655	0.823	1.119	1.049	0.906	1.096	1.012	0.665	1.055	1.005	0.675	1.072	0.683	0.551	0.988	0.826	0.625	0.715	0.838	1.112	1.221	0.785	1.338	0.919	0.747	1.064	1.09	0.809	1.294	0.921	0.749	0.753	0.918	0.718	0.759	0.634
P63010	AP2B1	0.863	0.818	0.831	0.653	0.772	0.655	0.648	0.701	0.624	0.546	0.646	0.679	0.657	0.671	0.682	0.868	0.99	1.23	1.247	0.869	1.21	1.263	0.917	1.284	0.768	0.656	1.298	0.906	0.821	0.804	1.113	1.053	1.517	0.908	1.318	1.328	0.974	1.379	1.401	1.295	1.191	0.79	1.051	1.025	1.261	0.849	0.925	0.749
Q14764	MVP	0.937	1.064	0.672	0.745	0.957	0.687	0.783	0.656	1.012	0.757	0.677	0.659	0.802	0.98	0.946	0.968	0.899	0.924	0.899	1.364	0.759	0.783	0.979	0.656	0.909	1.284	0.763	0.96	1.315	1.111	0.786	0.878	0.676	0.94	0.73	0.88	1.078	0.803	0.937	1.009	0.964	0.857	1.453	1.488	0.929	1.162	0.978	1.176
Q14644	RASA3	0.896	0.732	0.798	0.526	0.824	0.984	0.658	0.936	0.878	0.831	0.817	0.747	0.966	0.994	0.979	1.175	0.954	1.255	1.239	0.566	1.39	1.166	0.765	1.418	0.898	0.593	1.317	0.675	0.52	0.45	1.424	1.027	1.29	0.893	1.317	1.506	0.808	1.243	1.276	1.185	1.202	1.099	0.973	0.963	1.018	1.244	1.114	0.525
P43405	SYK	0.911	0.802	0.846	0.758	0.811	1.078	1.006	0.841	1.068	0.652	0.924	0.831	0.812	0.876	1.175	0.971	1.156	1.448	0.821	0.757	1.036	0.774	0.918	0.873	0.788	0.721	1.424	0.94	0.858	0.89	0.891	1.444	1.162	0.937	1.259	1.032	0.986	1.439	1.183	0.936	1.368	0.835	0.86	0.821	1.334	0.81	1.029	0.913
P31948	STIP1	1.229	1.106	0.988	1.002	0.995	1.209	1.137	0.938	1.169	0.917	1.325	1.171	1.033	1.337	1.372	1.072	1.244	1.078	1.138	1.232	1.196	1.088	0.931	1.143	0.879	0.731	1.15	0.85	1.068	0.997	0.741	0.987	1.038	0.776	1.015	0.886	0.793	0.981	1.078	0.826	1.107	0.816	0.656	0.659	0.9	0.897	1.076	0.81
Q04637	EIF4G1	1.05	1.034	0.92	1.086	1.014	1.091	1.008	0.92	1.047	0.75	1.037	1.052	0.846	1.133	1.191	0.742	0.887	0.996	0.852	1.003	1.105	0.913	0.696	1.069	0.619	0.65	1.008	0.674	0.98	1.095	0.879	1.181	1.073	0.777	1.094	1.013	0.715	1.109	1.17	0.942	1.255	0.706	0.653	0.65	1.059	0.91	1.02	1.137
Q96K76	USP47	0.817	0.855	1.048	0.663	0.794	0.856	0.851	1.603	0.784	1.006	0.862	0.825	0.777	0.879	0.908	1.104	1.093	1.314	1.114	0.889	1.178	1.168	1.144	1.306	0.839	0.59	1.189	1.024	0.888	0.883	1.515	1.203	1.44	1.107	1.371	1.44	1.226	1.346	1.187	1.126	1.093	1.004	0.85	0.844	1.156	1.168	1.128	1.016
P13639	EEF2	0.5	0.754	0.6	1.106	0.834	0.567	0.639	0.388	0.863	0.652	0.422	0.669	0.432	0.778	0.804	0.357	0.583	1.033	0.966	1.923	0.657	0.756	0.538	0.545	0.439	0.922	0.548	0.779	1.791	2.112	0.413	1.352	0.403	0.918	0.587	0.479	0.836	0.642	0.536	1.335	0.921	0.448	0.818	0.81	1.187	0.498	0.568	1.911
P24844	MYL9	0.862	0.832	0.566	0.454	0.742	0.564	0.721	0.927	0.422	0.62	0.69	0.606	0.928	0.5	0.457	1.5	0.981	1.211	1.2	0.514	1.004	1.095	0.803	1.089	0.984	0.439	1.166	0.759	0.465	0.253	1.223	0.731	1.409	0.77	1.243	1.182	0.765	0.984	1.292	1.333	1.027	1.066	0.669	0.673	0.903	1.535	1.034	0.453
P16885	PLCG2	0.927	0.826	0.705	0.62	0.833	0.85	0.67	0.648	0.713	0.574	0.752	0.879	0.679	0.708	0.868	0.974	0.926	1.262	1.119	0.885	1.165	1.138	0.753	1.235	0.683	0.98	1.214	0.845	0.88	1.081	1.124	1.147	1.007	0.886	1.112	1.326	0.981	1.272	1.083	1.09	1.054	0.816	1.098	1.087	1.179	0.882	0.901	1.042
Q96BY6	DOCK10	1.152	1.102	1.21	0.731	1.178	1.044	1.055	1.095	1.086	1.02	1.064	1.005	1.279	1.104	1.154	1.563	1.22	1.276	1.467	1.071	1.495	0.969	0.971	0.925	1.052	0.796	1.11	1.029	1.019	1.13	1.487	1.168	0.984	0.965	1.039	1.224	0.973	1.16	1.207	1.212	1.181	0.997	0.92	0.911	1.009	1.012	0.888	1.065
P53618	COPB1	0.973	0.949	1.036	0.88	0.965	0.89	0.798	0.709	1.096	0.764	0.8	0.819	0.776	1.009	1.009	0.855	0.861	1.129	1.016	0.874	1.088	1.015	0.909	1.071	0.6	0.806	1.044	0.828	0.924	0.928	1.125	0.899	0.999	1.181	1.169	1.185	1.36	1.08	1.054	1.035	1.076	0.828	0.808	0.803	1.042	0.874	1	0.887
P15311	EZR	0.77	1.127	0.82	1.588	1.758	0.571	1.119	0.337	1.553	0.859	0.415	0.864	0.645	0.935	0.895	0.378	0.598	0.78	0.998	3.238	0.465	0.759	0.553	0.41	0.404	0.999	0.492	0.756	2.402	3.354	0.365	1.232	0.434	0.877	0.533	0.507	0.856	0.631	0.567	1.32	0.846	0.489	1.095	1.079	1.19	0.489	0.517	2.86
O15144	ARPC2	0.823	0.736	0.754	0.483	0.684	0.74	0.67	0.627	1.066	0.758	0.822	0.868	0.7	1.036	0.889	1.025	0.786	0.977	0.984	0.808	0.855	0.959	0.727	0.885	0.73	0.958	0.885	0.745	0.786	0.745	1.122	0.951	1.071	0.904	1.121	1.273	0.865	1.041	1.158	1.032	1.037	1.042	0.964	0.972	0.985	1.063	0.908	0.799
Q9NZ08	ERAP1	0.507	0.45	0.477	0.376	0.968	0.448	0.408	0.423	0.394	0.381	0.443	0.456	0.486	0.559	0.567	0.881	0.969	1.289	1.071	0.727	1.05	1.083	0.659	1.129	0.493	0.616	0.806	0.948	1.054	1.166	0.756	0.752	1.226	0.867	1.442	1.08	0.656	0.964	1.073	1.223	1.069	0.764	1.02	1.004	1.338	0.584	0.656	0.772
Q13418	ILK	1.055	0.916	0.943	0.696	0.857	1.241	1.046	1.171	1.349	0.85	1.264	1.235	1.003	1.111	1.644	0.928	0.802	1.013	0.916	0.438	1.08	0.918	0.559	1.081	0.635	0.692	1.065	0.586	0.41	0.383	0.997	0.866	1.105	0.653	1.071	1.204	0.657	1.127	1.16	0.918	1.099	0.847	0.747	0.742	0.98	0.954	0.938	0.495
P23229	ITGA6	0.924	0.627	0.779	0.526	0.766	0.933	0.508	0.802	1.052	1.363	0.707	1.015	0.86	0.648	0.697	1.043	0.547	1.086	1.036	0.369	1.026	0.953	0.573	0.949	0.967	0.373	1.002	0.554	0.348	0.252	1.418	0.772	1.021	0.81	1.139	0.998	0.511	0.78	0.592	0.602	0.572	0.859	0.633	0.663	0.851	0.586	0.667	0.266
Q99832	CCT7	0.93	0.925	0.598	0.669	0.719	0.832	0.734	0.753	0.966	0.627	0.907	0.795	0.718	0.911	0.911	1.229	1.095	1.166	1.158	1.074	1.22	1.119	0.867	1.162	0.825	0.738	1.193	0.762	0.913	0.801	1.137	0.991	1.184	0.94	1.221	1.275	1.086	1.111	1.229	1.078	1.134	0.842	0.812	0.832	0.932	1.196	1.102	0.69
P22626	HNRNPA2B1	0.574	0.865	0.876	1.363	1.051	0.33	0.603	0.209	0.949	0.92	0.276	0.642	0.31	0.619	0.577	0.342	0.779	0.898	1.122	3.777	0.587	0.978	0.94	0.525	0.542	1.055	0.607	0.934	3.166	4.006	0.215	1.526	0.343	1.148	0.433	0.356	1.317	0.588	0.463	1.754	0.815	0.411	0.913	0.916	1.482	0.405	0.611	3.264
Q9Y2A7	NCKAP1	1.101	0.952	0.998	0.717	0.97	1.16	0.814	1.127	0.768	0.789	0.967	0.832	1.173	1.035	1.222	1.196	0.818	1.124	1.123	0.488	1.353	1.097	0.674	1.225	0.893	0.562	1.29	0.745	0.522	0.405	1.422	1.191	1.099	0.751	1.361	1.375	0.616	1.267	1.042	0.972	1.017	0.831	0.843	0.886	1.102	1.21	1.104	0.525
P35241	RDX	1.268	1.178	0.976	1.176	1.123	1.364	1.269	1.003	1.426	1.153	1.319	1.287	1.373	1.269	1.444	1.254	0.899	1.166	1.053	0.985	1.206	1.044	0.683	1.254	0.747	1.397	1.473	0.682	0.786	0.9	1.063	1.078	1.281	0.786	1.162	1.1	0.852	1.222	1.127	0.978	1.15	0.918	0.832	0.806	1.244	1.07	1.038	0.822
P62258	YWHAE	1.026	0.785	0.929	0.648	0.641	0.681	0.719	0.817	0.611	0.792	0.765	0.697	0.936	0.87	0.685	1.148	0.962	1.08	1.09	0.648	1.092	1.006	0.838	1.036	0.89	0.703	0.994	0.868	0.624	0.513	1.137	0.937	1.146	0.962	1.133	1.254	0.895	1.078	1.08	1.021	0.985	0.891	0.863	0.861	0.909	0.939	0.977	0.542
Q96C24	SYTL4	1.105	0.922	0.85	0.555	0.929	0.849	0.912	0.847	1.073	0.931	1.146	1.02	0.994	1.142	1.284	1.053	0.941	1.062	0.915	0.513	1.112	0.867	0.769	1.086	0.823	0.548	1.051	0.632	0.495	0.333	0.825	0.867	1.279	0.803	1.34	1.087	0.787	1.105	1.054	0.801	1.133	0.943	1.062	1.069	0.971	0.871	1.008	0.457
Q9H7D0	DOCK5	0.913	0.899	0.676	0.582	0.84	0.947	0.84	0.952	0.762	0.878	0.835	0.849	1.039	0.911	0.817	1.472	1.116	1.089	1.286	0.855	1.418	1.223	1.121	1.252	1.099	1.145	1.162	1.179	0.889	0.85	1.441	1.141	1.123	1.068	1.158	1.309	1.112	1.221	1.185	1.097	1.091	1.036	1.074	1.052	1.031	1.253	1.171	0.866
P13010	XRCC5	0.535	0.744	0.381	1.04	0.963	0.358	0.464	0.241	0.816	0.427	0.293	0.531	0.292	0.612	0.594	0.553	0.766	0.992	1.208	2.679	0.735	0.991	0.771	0.675	0.587	1.049	0.744	1.042	2.39	3.06	0.473	1.239	0.444	1.034	0.499	0.487	1.001	0.598	0.587	1.468	0.8	0.831	1.251	1.283	1.213	0.527	0.572	2.686
P51659	HSD17B4	0.895	0.772	0.695	0.741	0.68	1.01	0.703	0.675	1.148	0.925	0.886	0.724	0.764	1.034	0.95	1.617	1.211	0.976	1.145	0.834	1.089	1.288	0.849	1.123	1.119	0.651	1.157	0.85	0.786	0.505	1.449	0.997	1.329	0.985	1.183	1.62	0.92	1.177	1.313	0.91	0.993	1.227	0.746	0.737	0.95	1.632	1.221	0.563
Q9BSJ8	ESYT1	0.838	0.681	0.801	0.451	0.835	0.65	0.612	0.751	0.537	0.59	0.719	0.644	0.704	0.607	0.684	0.835	0.848	1.202	1.173	0.593	1.105	1.172	0.858	1.196	0.673	0.681	1.168	0.776	0.694	0.768	1.222	1.075	1.254	0.927	1.303	1.392	0.863	1.235	1.243	1.282	1.207	0.895	0.954	0.902	1.079	0.804	0.834	0.868
Q92608	DOCK2	0.729	0.815	0.719	0.656	0.896	0.465	0.613	0.508	0.793	0.695	0.457	0.693	0.579	0.698	0.602	0.496	0.666	1.148	1.146	1.885	0.722	0.942	0.726	0.71	0.479	1.171	0.711	0.972	1.953	2.713	0.655	1.31	0.526	0.995	0.674	0.658	0.896	0.771	0.711	1.597	0.929	0.653	1.399	1.36	1.302	0.585	0.609	2.346
P53621	COPA	1.018	0.884	0.754	0.906	0.942	0.751	0.604	0.622	0.798	0.593	0.665	0.713	0.604	0.739	1.03	0.86	0.922	1.239	1.195	0.754	1.277	1.194	0.923	1.307	0.762	0.762	1.271	0.856	0.84	1.093	1.118	1.221	1.196	1.028	1.271	1.299	1.297	1.286	1.413	1.322	1.267	0.903	1.055	1.072	1.229	0.925	1.061	1.006
O95810	SDPR; CAVIN2	1.249	1.292	1.332	0.895	1.226	1.514	1.964	1.305	1.17	1.603	1.625	1.365	1.481	1.343	1.154	1.901	1.419	1.055	0.91	0.819	1.301	0.974	1.121	1.243	1.356	0.701	1.305	1.241	0.713	0.471	1.376	1.192	1.349	1.043	1.296	1.184	1.151	1.571	1.356	0.862	1.592	1.812	0.751	0.713	1.243	1.606	1.301	0.659
Q13423	NNT	0.956	0.514	0.77	0.411	0.792	0.768	0.532	0.77	0.695	0.774	0.724	0.586	0.941	0.621	0.923	0.758	0.511	1.096	1.259	0.385	1.208	1.278	0.731	1.256	0.833	0.915	1.215	0.798	0.598	0.603	1.238	0.924	0.951	0.958	1.184	1.388	0.661	1.192	1.017	1.135	1.056	0.798	0.863	0.857	1.154	0.485	0.689	0.754
P08575	NA	0.614	0.429	0.565	0.334	0.645	0.333	0.372	0.294	0.551	0.385	0.275	0.487	0.404	0.36	0.409	0.477	0.52	1.065	1.238	0.961	0.657	0.928	0.605	0.685	0.506	1.262	0.724	0.915	1.678	2.163	0.573	0.948	0.369	0.772	0.526	0.588	0.825	0.57	0.517	1.477	0.757	0.591	1.254	1.25	1.103	0.361	0.464	2.29
O14950	MYL12B; MYL12A	0.889	0.896	0.791	0.461	0.94	0.598	0.806	0.745	0.519	0.618	0.718	0.611	0.848	0.656	0.572	1.478	0.936	1.281	1.122	0.567	0.858	1.012	0.735	0.986	0.82	0.552	0.952	0.673	0.532	0.391	1.126	0.856	1.123	0.748	1.205	1.243	0.873	0.967	1.19	1.147	0.991	0.936	0.907	0.883	0.806	1.376	0.951	0.621
Q70J99	UNC13D	0.959	0.864	0.852	0.583	0.769	1.049	0.799	0.934	0.937	0.74	1.015	0.808	0.906	1.017	1.01	1.165	1.173	1.189	1.252	0.718	1.314	1.298	1.194	1.396	1.051	1.008	1.27	1.086	0.752	0.624	1.279	1.08	1.212	1.018	1.283	1.354	1.04	1.201	1.321	1.272	1.186	1.067	1.161	1.115	1.058	1.315	1.401	0.754
P52272	HNRNPM	1.596	2.696	1.226	3.751	2.494	1.029	1.855	1.417	2.808	1.973	0.982	1.95	1.236	2.251	1.555	0.684	0.727	0.758	0.931	2.995	0.544	0.772	0.762	0.496	0.587	1.304	0.549	0.941	2.71	2.79	0.461	1.24	0.409	1.152	0.438	0.454	1.257	0.609	0.565	1.537	0.856	0.855	0.896	0.89	1.19	0.631	0.6	2.424
O75165	DNAJC13	1.089	1.152	1.248	1.066	1.169	0.876	0.871	0.972	0.886	1.026	0.872	0.948	1.159	1.035	0.926	0.755	0.708	1.038	1.095	0.75	0.928	1.024	0.706	0.958	0.798	1.728	1.024	0.873	0.899	0.973	1.099	0.98	0.899	0.9	0.987	1.145	0.867	0.95	0.969	1.163	0.945	0.846	1.373	1.395	1.023	0.929	0.828	1.149
Q13045	FLII	1.082	0.971	1.066	0.967	0.991	1.461	1.158	0.919	1.297	0.868	1.178	1.327	1.057	1.185	1.433	1.163	1.034	1.061	1.085	0.765	1.168	1.117	0.839	1.22	0.823	1.578	1.214	0.806	0.818	0.826	0.877	0.837	0.842	0.699	1.01	0.962	0.639	0.907	0.935	0.886	1.049	0.639	1.021	1.071	0.808	0.839	0.861	0.705
Q05193	DNM1	0.998	0.914	0.823	0.581	0.882	0.801	0.828	0.95	0.799	0.692	0.931	0.818	0.928	0.847	0.945	1.334	1.072	1.131	1.073	0.826	1.223	1.189	0.914	1.302	1.025	0.64	1.365	0.889	0.771	0.667	1.337	0.947	1.208	0.971	1.208	1.423	1.044	1.275	1.25	0.995	1.171	1.229	0.717	0.714	1.008	1.577	1.384	0.608
P00450	CP	0.511	1.584	0.727	1.188	0.749	1.978	1.491	2.907	0.45	1.076	1.857	1.4	1.804	1.338	0.709	1.623	3.708	0.735	0.614	1.081	0.677	0.572	1.722	1.293	4.972	3.471	0.967	2.209	1.247	0.541	1.147	0.657	0.595	1.673	0.634	0.441	2.234	1.382	0.57	0.477	1.658	3.217	2.326	2.381	1.336	3.022	1.567	0.433
Q9Y4I1	MYO5A	1.1	0.972	0.908	0.755	1.216	0.99	0.922	1.042	0.955	0.989	1.083	0.895	0.768	0.773	0.642	1.206	1.178	1.19	1.037	0.763	1.129	1.087	1.343	1.231	1.076	1.016	1.217	1.128	0.849	0.787	1.451	1.352	1.378	1.087	1.352	1.342	1.067	1.398	1.403	1.186	1.185	1.158	1.266	1.277	1.089	1.233	1.198	0.862
Q08211	DHX9	0.838	1.035	1.048	1.903	1.24	0.571	0.668	0.553	0.991	0.868	0.476	0.794	0.591	0.823	0.72	0.481	0.9	1.042	1.182	2.205	0.739	0.981	1.118	0.643	0.587	0.922	0.687	1.09	2.29	2.635	0.539	1.312	0.516	1.156	0.612	0.574	1.257	0.734	0.651	1.617	0.894	0.694	1.19	1.168	1.394	0.546	0.628	1.958
Q9UBC2	EPS15L1	1.022	0.968	0.993	0.702	0.868	1.064	1.09	0.811	0.898	0.674	0.967	0.911	0.828	0.93	1.044	1.053	1.096	1.025	1.023	0.899	1.151	1.126	1.121	1.206	0.985	0.974	1.108	1.556	0.865	0.801	0.966	1.16	1.406	0.979	1.265	1.128	1.461	1.251	1.275	1.003	1.163	0.768	0.855	0.856	1.053	1.217	1.526	0.954
Q0VD83	NA	1.008	1.923	0.305	1.182	1.992	0.996	1.134	1.391	1.4	1.103	0.764	1.592	0.568	1.471	0.666	0.508	0.888	0.855	0.804	2.196	0.687	0.831	0.826	0.615	0.845	1.116	0.711	0.911	1.556	2.153	0.349	1.288	0.625	1.055	0.605	0.431	1.108	0.929	0.689	0.932	1.156	0.716	0.783	0.781	1.311	0.504	0.736	2.305
P04040	CAT	0.93	1.232	0.811	0.643	0.851	1.156	1	1.035	0.862	0.776	0.949	1.009	0.854	1.026	0.772	1.036	1.103	0.857	0.892	0.944	0.914	1.049	1.106	0.981	1.14	1.09	1.35	1.053	0.998	1.006	1.093	1.067	1.093	0.998	0.966	1.057	1.222	1.106	1.497	1.249	1.407	0.996	1.308	1.288	1.028	1.234	1.231	0.961
P08779	KRT16	0.845	1.63	1.481	1.125	1.287	1.613	2.199	4.544	1.801	3.772	2.24	4.695	4.107	2.311	0.875	3.643	2.075	0.681	0.625	0.814	0.654	0.721	3.942	0.913	10.113	1.639	0.845	3.262	2.994	0.397	2.61	1.101	0.962	2.458	1.037	0.82	2.075	2.518	4.611	0.66	1.004	5.364	1.18	0.984	0.569	1.776	2.035	0.672
P02533	KRT14	0.779	1.06	1.067	1.441	1.163	7.081	1.727	2.874	1.631	3.86	1.933	2.582	3.413	1.438	0.713	2.365	1.213	0.687	0.525	0.593	0.489	0.536	2.678	0.648	4.611	0.936	0.6	3.569	1.546	0.344	0.977	1.044	0.657	2.212	0.795	0.519	1.41	1.056	2.045	0.443	0.553	6.34	0.69	0.863	0.48	2.34	1.883	0.682
P13647	KRT5	0.676	0.96	0.962	0.8	1.098	3.092	1.727	2.769	1.293	4.166	1.789	1.837	3.709	1.141	0.536	3.26	1.875	0.606	0.608	0.872	0.618	0.655	4.11	0.743	5.488	1.06	0.751	5.739	2.563	0.437	0.834	0.815	0.635	1.626	0.682	0.513	0.979	0.619	1.34	0.502	0.502	6.84	0.651	0.794	0.503	3.043	2.252	0.598
O60313	OPA1	1.073	0.824	1.004	0.849	1.115	0.702	0.603	0.764	0.769	0.791	0.562	0.723	0.905	0.69	0.73	0.96	0.821	1.11	1.339	1.024	1.062	1.205	0.726	1.076	0.909	0.856	1.026	0.823	0.983	1.003	1.343	1.015	1.109	1.075	1.126	1.341	0.875	1.052	1.114	1.31	1.003	0.908	0.973	0.96	1.073	0.785	0.905	1.024
P50990	CCT8	0.785	0.759	0.559	0.647	0.641	0.861	0.735	0.661	0.831	0.61	0.936	0.686	0.684	0.834	0.858	1.159	1.089	1.241	1.231	1.047	1.287	1.178	0.829	1.24	0.868	0.793	1.264	0.884	0.909	0.864	1.23	0.961	1.133	0.938	1.168	1.326	0.931	1.194	1.168	1.28	1.136	0.895	0.875	0.852	1.008	1.281	1.173	0.861
P38606	ATP6V1A	0.992	0.965	0.671	0.684	0.869	0.649	0.651	0.638	0.678	0.541	0.652	0.699	0.704	0.699	0.798	1.083	1.195	1.038	1.158	1.142	1.256	1.216	1.118	1.297	0.974	0.896	1.209	1.1	1.014	0.901	0.971	0.949	1.04	0.878	1.089	1.016	0.922	1.001	1.02	0.982	1.049	0.782	0.839	0.823	0.947	0.961	0.928	0.782
Q6IBS0	TWF2	0.501	0.489	0.422	0.35	0.456	0.578	0.833	0.506	0.703	0.499	0.678	0.718	0.479	0.598	0.702	1.028	1.035	1.175	1.138	0.967	1.223	1.261	0.799	1.34	0.703	0.521	1.289	0.755	0.793	0.931	1.121	1.058	1.418	0.924	1.311	1.247	1.033	1.205	1.249	1.138	1.13	0.854	0.87	0.85	1.041	1.065	1.149	0.863
P18054	ALOX12	1.07	0.847	0.893	0.484	0.933	0.657	0.501	0.9	0.689	0.624	0.873	0.775	1.007	0.885	1.305	0.921	0.795	0.924	1.184	0.62	1.196	1.511	0.848	1.531	0.91	1.024	1.268	0.689	0.562	0.652	1.025	0.663	0.837	0.596	0.9	0.99	0.521	0.796	0.782	0.803	0.72	0.608	0.574	0.587	0.697	0.83	0.914	0.496
P06727	APOA4	1.151	1.179	0.752	1.038	0.797	0.993	1.585	2.072	0.385	5.841	1.526	0.994	5.848	0.871	0.492	1.72	5.07	0.524	1.198	1.436	0.511	1.065	1.901	0.669	4.176	1.593	0.6	3.179	1.653	0.502	0.821	0.487	0.791	2.105	0.456	0.754	2.592	0.55	0.656	0.63	0.563	4.432	1.586	1.616	0.612	1.622	1.878	0.572
P05023	ATP1A1	1.004	0.705	0.923	1.127	0.82	0.971	0.668	0.884	0.919	1.211	0.871	0.876	0.923	0.776	0.852	0.855	0.502	0.942	1.04	0.475	0.961	0.924	0.641	0.831	1.014	0.699	0.977	0.826	0.839	0.792	1.139	0.958	0.909	0.857	0.913	1.048	0.699	0.947	1.131	1.224	1.03	0.925	0.903	0.895	0.956	0.736	0.964	0.943
Q06187	BTK	1.129	0.926	1.056	0.614	0.829	1.071	0.81	0.858	0.974	0.721	0.985	1.21	1	0.869	1.238	0.979	0.942	1.17	1.027	0.591	1.397	1.082	0.675	1.456	0.747	0.704	1.565	0.607	0.603	0.539	1.007	1.185	1.413	0.832	1.415	1.186	0.756	1.472	1.245	0.81	1.403	0.902	0.729	0.686	1.131	0.849	1.008	0.616
P07355	ANXA2	0.545	0.627	0.472	0.902	0.8	0.273	0.378	0.242	0.816	0.309	0.241	0.496	0.314	0.543	0.387	0.438	0.919	0.886	1.252	3.083	0.679	0.888	0.754	0.503	0.473	1.024	0.457	1.065	1.874	2.322	0.386	1.288	0.373	1.041	0.398	0.335	1.026	0.543	0.467	1.404	0.824	0.724	0.658	0.648	1.107	0.363	0.45	2.107
P22105	NA	0.963	1.513	1.164	2.043	0.794	0.67	0.641	0.566	0.543	0.764	0.675	0.946	0.643	0.656	0.47	0.813	0.847	0.825	0.933	0.885	1.289	1.008	1.247	1.36	1.183	1.244	1.435	0.926	0.84	0.453	0.863	0.72	0.908	1.11	0.844	0.622	1.28	1.009	0.775	0.612	0.753	0.885	0.685	0.652	0.869	0.883	1.31	0.57
Q9ULH1	ASAP1	1.019	0.898	0.914	0.732	0.948	0.997	0.99	0.843	1.054	0.734	1.012	1.11	1.004	1.011	1.199	0.902	0.894	1.276	1.007	0.617	1.286	1.021	0.787	1.288	0.755	0.836	1.256	0.699	0.607	0.622	1.199	1.192	1.319	0.984	1.254	1.214	0.887	1.261	1.304	1.089	1.251	0.939	0.906	0.88	1.173	1.018	1.158	0.824
P42229	STAT5A	0.881	0.663	0.532	0.349	0.59	0.796	0.538	0.586	0.734	0.364	0.676	0.627	0.543	0.767	0.941	0.759	0.655	1.521	0.895	0.551	0.979	0.806	0.513	0.875	0.461	0.6	0.87	0.486	0.601	0.512	0.963	0.904	0.573	0.64	0.931	1.124	0.85	1.052	0.857	0.908	1.174	0.46	0.382	0.379	0.888	1.001	0.985	0.682
Q8WUM4	PDCD6IP	1.089	0.891	0.734	0.707	0.825	0.839	0.738	0.751	1.007	0.641	0.886	0.916	0.807	0.855	0.953	0.919	0.834	0.663	0.817	0.909	0.969	0.845	0.654	0.906	0.728	0.473	0.913	0.719	0.877	0.865	0.823	0.857	0.897	0.742	0.859	0.917	0.712	0.936	1.028	0.811	1.021	1.017	0.763	0.769	0.887	1.062	1.071	0.914
P14543	NID1	0.503	0.771	0.49	0.444	0.624	0.754	0.392	0.465	0.625	0.427	0.408	0.556	0.344	0.478	0.587	0.988	0.971	1.61	0.959	0.772	1.408	1.04	0.965	1.31	0.861	0.94	1.315	0.504	0.611	0.386	0.956	1.028	1.603	1.425	1.67	1.03	1.034	1.191	0.584	0.69	0.579	0.71	0.806	0.835	0.881	0.859	1.238	0.708
O43150	ASAP2	1.529	1.343	1.21	1.038	1.075	1.853	1.569	1.337	1.836	1.013	1.713	1.943	1.203	1.203	1.734	1.298	1.126	1.529	1.266	0.541	1.457	1.204	0.757	1.445	0.659	0.448	1.419	0.675	0.467	0.392	1.398	1.04	1.504	0.904	1.474	1.429	1.018	1.275	1.344	1.132	1.144	0.869	0.928	0.916	1.092	1.246	1.2	0.6
P45974	USP5	1.073	1.017	0.879	1.106	0.981	1.046	1.018	0.925	1.065	0.714	1.234	1.014	0.931	0.942	1.267	1.018	0.941	1.146	1.027	1.041	1.133	1.097	0.661	1.19	0.745	0.579	1.165	0.696	0.977	1.007	1.002	1.059	1.296	0.821	1.2	1.131	0.829	1.155	1.229	1.064	1.177	0.948	0.668	0.638	1.105	0.949	1.001	0.928
P29401	TKT	0.829	0.864	0.67	1.253	0.91	0.72	0.828	0.548	1.54	0.683	0.848	0.882	0.66	1.062	1.023	0.45	0.557	0.805	0.665	1.12	0.624	0.627	0.466	0.547	0.377	1.248	0.509	0.556	0.919	1.144	0.521	1.061	0.558	0.725	0.678	0.648	0.754	0.739	0.677	0.981	1.001	0.497	1.697	1.674	0.962	0.385	0.486	0.997
Q86VP6	CAND1	1.139	1.04	1.001	1.092	1.118	0.893	0.941	0.907	0.903	0.726	0.966	0.912	0.891	0.861	1.067	1.043	0.906	1.109	1.21	0.939	1.319	1.194	0.77	1.308	0.811	0.76	1.251	0.854	0.948	1.054	1.17	1.077	1.111	0.963	1.234	1.281	0.968	1.184	1.109	1.295	1.1	0.835	0.981	0.948	1.163	1.125	1.123	0.949
Q8NF50	DOCK8	0.671	0.706	0.705	0.485	0.715	0.647	0.596	0.599	0.628	0.469	0.611	0.633	0.541	0.651	0.666	0.838	0.859	1.14	1.094	1.031	1.061	0.959	0.893	1.046	0.876	1.258	0.917	0.937	1.138	1.327	1.168	1.21	0.915	1.05	1.037	1.128	1.124	1.114	1.009	1.264	1.042	0.821	0.998	1.016	1.04	0.792	0.773	1.49
P51692	STAT5B	1.163	0.974	1.431	0.682	1.157	1.155	1.008	0.994	1.091	0.733	1.007	1.026	0.937	1.005	1.211	1.023	0.876	1.166	0.979	0.79	1.336	0.985	0.748	1.226	0.794	0.727	1.268	0.828	0.805	0.942	1.248	1.103	1.106	0.86	1.251	1.258	0.944	1.299	1.23	1.001	1.251	0.83	0.791	0.763	1.091	0.912	0.966	0.787
P02647	APOA1	0.862	1.848	1.07	1.436	0.893	2.263	2.431	4.057	0.658	3.264	2.797	2.087	3.279	1.487	0.745	2.071	2.698	0.57	0.695	0.894	0.564	0.646	1.822	0.856	4.873	0.819	0.719	2.531	0.944	0.329	0.93	0.428	0.544	1.646	0.529	0.565	2.042	1.003	0.486	0.391	0.931	3.423	0.764	0.797	0.836	2.4	1.548	0.509
P0DPH8	NA	0.531	0.794	0.123	0.155	0.701	0.614	0.482	0.41	0.537	0.22	0.394	0.621	0.256	0.263	0.436	1.287	1.911	0.666	0.633	1.099	2.2	0.553	0.81	1.088	1.377	0.613	1.577	1.092	0.895	0.981	0.643	1.635	0.882	1.235	1.587	0.626	0.97	1.706	1.106	0.709	1.958	2.608	0.556	0.515	1.801	0.852	1.665	1.34
P49407	ARRB1	1.088	0.852	1.018	0.691	0.798	0.704	0.912	0.76	0.68	0.589	0.784	1.118	0.81	0.668	1.026	1.097	1.185	1.176	1.099	0.832	1.302	1.069	1.661	1.163	1.013	0.57	1.202	1.485	0.885	0.614	1.08	0.87	1.017	0.985	1.06	1.062	1.329	1.009	1.052	0.986	1.068	0.964	0.922	0.935	0.919	1.244	1.217	0.642
P05106	ITGB3	1.656	0.914	1.471	0.618	1.287	1.28	0.726	1.267	0.987	1.396	0.894	1.034	1.265	0.689	1.002	0.872	0.462	0.833	1.19	0.445	1.118	1.08	0.579	1.01	1.383	0.505	0.919	0.86	0.476	0.346	1.327	0.942	0.916	0.85	1.124	1.36	0.666	1.084	1.058	0.945	1.009	1.481	0.764	0.772	0.882	0.743	0.964	0.491
P07814	EPRS	0.957	1.143	0.827	1.46	1.122	0.896	1.019	0.862	0.998	0.875	0.815	0.893	0.726	1.009	0.863	0.788	1.167	0.938	0.963	1.677	0.869	0.915	1.218	0.823	0.97	1.324	0.803	1.387	1.727	1.628	0.725	1.303	1.051	1.144	0.983	0.767	0.989	0.872	0.841	1.376	0.948	0.809	0.959	0.942	1.116	1.101	1.204	1.609
Q04917	YWHAH	1.41	1.196	1.209	0.874	1.424	1.414	1.055	1.159	1.204	1.456	1.416	1.165	1.575	1.523	1.595	1.086	0.812	0.941	0.853	0.47	0.781	0.783	0.67	0.77	0.854	0.462	0.816	0.804	0.512	0.344	0.927	0.908	0.822	0.72	0.974	0.985	0.731	0.911	0.997	0.904	1.048	0.778	0.709	0.71	0.754	0.884	0.851	0.397
P09874	PARP1	0.645	0.921	0.716	1.116	1.38	0.33	0.689	0.328	1.062	0.599	0.323	0.656	0.356	0.754	0.602	0.442	0.738	1.057	1.268	2.717	0.581	0.995	1.01	0.554	0.507	1.1	0.656	0.958	2.361	2.748	0.311	1.061	0.512	0.925	0.442	0.434	0.937	0.533	0.538	1.557	0.691	0.511	1.574	1.552	1.303	0.422	0.498	2.496
O95782	AP2A1	0.982	0.829	0.808	0.613	0.936	0.789	0.718	0.641	0.684	0.486	0.7	0.635	0.594	0.674	0.768	0.945	0.853	1.068	1.144	0.959	1.124	1.121	0.643	1.101	0.677	0.793	1.16	0.751	0.879	1.23	1.015	1.202	1.077	0.883	1.08	1.163	0.77	1.06	1.305	1.15	1.126	0.99	1.142	1.168	1.134	0.924	1.042	1.4
P60842	EIF4A1	0.67	0.662	0.717	0.727	0.601	0.612	0.624	0.569	0.709	0.587	0.593	0.703	0.535	0.716	0.698	0.793	0.937	1.179	1.063	1.035	1.043	1.124	0.925	1.126	0.666	0.913	1.074	0.909	0.907	1.128	0.923	1.086	1.027	0.995	1.124	1.006	1.016	1	1.003	1.128	1.047	0.83	0.89	0.878	1.046	0.928	1.006	1.069
P17987	TCP1	1	1.111	1.143	0.833	0.966	0.87	0.985	0.972	0.954	0.851	0.929	0.848	0.918	1.125	0.947	1.137	1.119	1.048	1.104	1.096	1.066	1.128	0.882	0.988	0.909	0.719	1.081	0.9	0.939	0.89	1.134	0.718	0.997	1.002	0.988	1.13	1.557	0.97	1.123	1.109	0.944	1.305	0.777	0.781	0.872	1.101	1.272	0.845
P49748	ACADVL	1.013	0.932	1.06	0.879	1.067	0.715	0.67	0.776	0.667	0.892	0.681	0.625	0.877	0.914	0.706	1.265	1.142	1.06	1.164	1.013	0.944	1.037	0.91	0.931	0.853	0.804	0.886	1.026	0.956	0.824	1.252	0.945	1.172	1.155	1.137	1.053	0.933	0.855	0.935	1.089	0.856	1.041	1.088	1.113	0.976	0.971	0.983	0.868
Q12913	PTPRJ	0.728	0.454	0.726	0.314	0.544	0.64	0.383	0.568	0.533	0.766	0.46	0.557	0.807	0.47	0.611	1.097	0.715	1.136	1.138	0.437	1.113	1.067	0.713	1.072	1.15	0.659	0.998	0.945	0.554	0.387	1.54	0.877	0.981	0.818	1.062	1.179	0.755	0.96	0.902	0.974	0.921	1.001	0.795	0.794	0.874	0.894	1.199	0.563
O60763	USO1	0.93	0.974	0.887	1.117	0.889	1.114	0.889	0.825	0.835	0.76	0.857	1.14	0.837	0.936	1.185	0.813	1.005	1.361	1.003	0.938	1.244	1.029	1.03	1.261	0.728	0.757	1.138	1.002	0.959	1.085	1.026	1.351	1.088	1.091	1.238	1.061	1.253	1.318	0.999	0.974	1.101	0.814	0.933	0.914	1.228	0.84	1.035	1.178
Q16851	UGP2	0.867	0.846	0.845	0.539	0.945	0.783	0.859	0.692	0.831	0.56	0.788	0.737	0.685	0.787	0.92	1.198	1.253	1.121	0.998	1.009	1.096	1.101	1.501	1.154	1.028	1.026	1.178	1.068	0.964	0.84	1.244	1.054	1.304	1.069	1.249	1.157	1.171	1.115	1.226	1.08	1.075	0.94	0.97	0.987	0.936	1.619	1.419	0.744
P48668	KRT6C; KRT6A	0.93	1.277	1.577	1.115	1.257	1.69	1.967	2.971	1.802	3.691	2.139	4.902	3.022	1.838	1.069	NA	NA	NA	NA	NA	NA	NA	NA	NA	NA	NA	NA	NA	NA	NA	0.776	0.609	0.406	1.364	0.57	0.446	1.23	0.172	6.061	0.486	0.461	7.763	2.048	2.225	0.345	1.36	1.595	0.749
Q14683	SMC1A	1.045	1.381	1.215	1.672	1.482	0.813	1.21	0.901	1.155	0.929	0.835	0.959	0.848	1.043	0.844	0.51	0.903	0.924	1.218	2.939	0.643	0.964	1.099	0.596	0.651	1.613	0.688	1.101	2.68	2.862	0.632	1.254	0.519	1.265	0.534	0.548	1.649	0.634	0.646	1.313	0.738	0.815	1.633	1.636	1.061	0.818	0.77	2.107
P12270	TPR	0.954	2.029	1.258	1.824	1.091	0.681	1.859	1.634	0.996	1.29	1.506	1.024	1.123	1.901	0.917	0.566	0.919	0.979	1.175	2.585	0.662	0.964	0.985	0.666	0.608	1.448	0.678	1.094	2.391	2.495	0.749	1.148	0.709	1.122	0.746	0.794	1.356	0.777	0.809	1.403	0.877	0.85	1.263	1.228	1.123	0.626	0.673	2.027
Q13459	MYO9B	1.491	1.394	1.178	1.118	1.452	1.597	1.54	1.336	1.441	1.283	1.288	1.611	1.228	1.225	1.371	0.907	0.812	1.062	0.985	0.995	1.152	0.957	0.749	1.126	0.734	0.824	1.313	0.713	0.917	1.001	0.784	0.939	0.986	0.783	1.091	1.032	0.629	1.054	1.071	0.919	1.15	0.791	0.972	0.979	0.988	0.712	0.854	1.015
P42858	HTT	0.755	0.761	0.824	0.556	0.789	0.737	0.636	0.763	0.6	0.517	0.703	0.605	0.711	0.737	0.776	1.035	1.023	1.239	1.073	0.871	1.144	1.119	1.198	1.182	0.905	1.2	1.167	1.221	0.98	1.073	1.482	1.066	1.169	1.323	1.249	1.295	1.622	1.191	1.171	1.106	1.023	0.977	1.214	1.226	1.043	1.218	1.205	0.974
O43149	ZZEF1	1.006	1.099	0.725	0.624	0.868	0.984	0.825	1.324	0.818	0.756	0.975	0.846	0.913	1.104	0.981	1.206	1.022	1.077	1.156	0.789	1.236	1.111	0.944	1.205	1.039	1.476	1.183	1.052	0.834	0.972	1.176	1.126	1.099	0.923	1.107	1.224	0.871	1.209	1.215	1.061	1.174	1.068	1.213	1.22	1.083	1.23	1.183	0.796
Q14BN4	SLMAP	1.478	1.058	1.054	0.752	1.24	1.24	0.831	1.132	0.953	1.011	0.976	1.094	1.213	0.943	1.15	1.25	0.857	0.959	1.035	0.572	1.162	1.116	0.729	1.093	0.952	0.535	1.077	0.684	0.869	0.41	1.134	0.955	1.188	0.993	1.137	1.107	0.83	1.067	1.112	0.754	1.087	1.051	0.899	1.248	0.951	0.756	0.965	0.554
Q9NY65	TUBA8; EHHADH	1.039	0.78	0.774	0.377	0.778	0.71	0.558	0.837	0.649	0.627	0.72	0.643	0.666	0.628	0.676	1.652	1.2	1.117	1.437	0.76	1.262	1.341	0.642	1.194	1.114	0.496	1.321	0.767	0.659	0.629	1.705	0.922	1.562	1.053	1.255	1.368	1.155	1.123	1.602	1.051	1.269	1.181	1.019	1.02	1.038	1.179	1.102	0.711
P48735	IDH2	0.783	0.62	0.741	0.811	0.538	0.824	0.508	0.626	0.985	0.721	0.942	0.739	0.75	1.092	1.148	1.099	0.794	1.1	1.071	0.693	0.85	0.815	0.581	0.759	0.706	0.5	0.735	0.61	0.672	0.486	0.899	0.795	0.787	0.83	0.948	0.969	0.729	0.79	0.767	0.88	0.885	0.751	0.801	0.803	0.844	0.932	0.856	0.672
Q9P2E9	NA	1.443	1.857	1.356	3.767	1.766	2.257	1.935	1.374	1.844	2.144	1.313	2.015	1.52	1.56	1.522	0.754	1.011	0.916	0.968	1.577	1.017	0.961	1.042	1.051	0.944	0.781	0.858	1.089	1.329	1.348	0.608	1.243	0.874	0.916	0.788	0.67	1.062	0.964	0.992	0.837	1.049	0.854	0.686	0.677	0.968	1.019	1.267	1.208
P02538	KRT6A	0.696	0.882	1.015	1.884	0.841	1.13	1.909	2.156	1.33	3.919	1.719	4.017	2.493	1.195	0.635	1.737	0.933	0.941	0.731	0.55	0.534	0.664	1.918	0.51	2.864	1.005	0.575	1.827	1.724	0.466	0.826	0.512	0.456	1.394	0.596	0.479	1.023	0.636	3.003	0.541	0.553	8.735	0.848	1.049	0.513	1.739	1.938	0.574
O75592	NA	1.088	1.091	0.976	0.936	1.06	1.071	1.107	1.082	0.989	1.043	1.028	0.998	1.04	1.235	1.065	0.928	0.931	1.001	1.259	1.008	1.098	1.078	1.123	1.062	0.92	1.281	0.91	1.065	1.032	1.102	1.214	1.15	1.034	1.139	1.057	1.111	1.189	1.082	1.078	1.053	1.067	1.04	1.216	1.25	1.088	1.896	2.396	0.737
P50991	CCT4	1.154	1.247	0.983	1.176	0.99	1.005	0.928	1.091	1.189	1.036	1.096	1.111	1.077	1.119	1.224	1.034	1.07	1.048	1.004	0.97	1.049	0.952	0.788	0.932	0.767	0.651	1.045	0.755	0.827	0.743	1.129	1.045	1.121	0.853	1.216	1.265	0.837	1.16	1.237	1.269	1.22	0.739	0.775	0.751	1.065	1.061	0.992	0.886
Q13885	TUBB2A	NA	NA	NA	NA	NA	NA	NA	NA	NA	NA	NA	NA	NA	NA	NA	NA	NA	NA	NA	NA	NA	NA	NA	NA	NA	NA	NA	NA	NA	NA	NA	NA	NA	NA	NA	NA	NA	NA	NA	NA	NA	NA	NA	NA	NA	NA	NA	NA
Q16643	DBN1	1.167	1.263	1.025	0.949	1.046	2.272	2.143	1.123	1.497	1.078	1.788	1.756	1.165	1.431	1.663	1.055	1.266	1.206	0.826	0.736	1.506	0.762	1.218	1.432	1.033	0.647	1.532	0.847	0.803	0.551	0.746	1.351	1.616	0.951	1.429	0.915	0.87	1.498	1.362	0.673	1.405	1.139	0.471	0.472	0.936	0.79	1.289	0.629
Q96P48	ARAP1	0.817	0.838	0.677	0.57	0.722	0.902	1.097	1.003	0.835	0.626	1.262	0.855	0.713	1.408	0.861	0.915	0.889	1.085	1.004	0.766	1.213	1.152	0.906	1.424	0.798	0.923	1.352	0.83	0.833	0.771	1.212	1.119	1.45	1.012	1.426	1.265	0.96	1.404	1.296	1.051	1.323	0.916	0.896	0.877	1.097	0.946	0.998	0.863
Q9UDT6	CLIP2	1.508	1.584	1.184	1.377	1.312	2.107	1.857	1.66	1.416	1.284	1.823	1.586	1.498	1.54	1.667	1.315	1.115	0.957	0.954	0.706	1.307	0.928	0.891	1.17	1.101	0.9	1.432	0.97	0.681	0.552	1.124	1.1	1.48	1.303	1.158	1.054	1.441	1.333	1.191	0.677	1.094	1.365	1.053	1.081	0.999	1.322	1.192	0.656
O94804	STK10	1.199	1.287	1.156	1.008	1.2	1.07	1.125	0.981	1.498	1.006	0.985	1.458	0.966	1.154	1.134	0.703	0.93	0.966	1.011	1.757	0.903	0.902	0.772	0.866	0.983	0.708	0.869	1.794	1.496	2.368	0.891	1.311	0.97	1.068	0.962	0.829	1.353	1.044	0.987	1.322	1.132	0.821	0.783	0.701	1.278	1.075	1.224	1.98
P52209	PGD	1.078	0.878	0.873	0.568	0.913	0.895	0.609	0.654	1.172	0.534	0.818	1.029	0.714	0.881	1.23	0.766	1.119	0.943	0.929	0.781	1.075	1.023	1.653	1.189	1.324	1.037	1.189	1.086	0.836	0.903	0.945	1.043	1.118	0.877	1.156	1.161	1.023	1.151	1.059	1.13	1.044	0.804	1.241	1.253	1.072	0.75	0.924	1.038
P27105	STOM	1.081	0.765	1.286	0.795	1.068	1.258	0.781	1.061	1.159	1.693	0.862	1.071	1.28	0.951	1.169	0.981	0.722	1.352	1.21	0.455	1.318	1.338	0.934	1.416	1.085	0.559	1.29	0.983	0.582	0.35	1.254	0.661	0.913	0.724	1.084	1.251	0.721	0.974	0.878	0.964	0.906	0.692	0.626	0.614	0.732	0.629	0.761	0.386
Q92619	HMHA1; ARHGAP45	1.399	1.178	1.38	0.802	1.087	1.544	1.291	1.097	1.682	1.101	1.624	1.456	1.15	1.313	1.559	1.193	0.99	0.898	0.884	0.808	0.978	0.865	0.794	0.892	0.846	0.701	0.882	0.812	0.803	0.741	0.804	0.885	0.877	0.809	0.856	0.83	0.768	0.911	1.014	0.683	1.022	1.002	0.606	0.626	0.894	1.064	1.061	0.842
P31146	CORO1A	1.141	1.224	0.912	0.855	1.404	1.089	1.119	1.039	1.446	0.762	1.31	1.244	0.989	1.264	1.467	0.806	1.001	0.821	1.071	1.683	0.972	1.039	0.896	0.952	0.771	0.892	0.982	0.97	1.57	1.404	0.666	0.956	0.977	0.923	0.92	0.767	0.905	0.806	0.981	0.813	0.947	0.725	1.324	1.351	1.003	0.828	0.929	1.306
Q9ULV4	CORO1C	1.154	1.087	0.841	0.816	0.935	1.43	1.33	1.187	1.346	0.866	1.714	1.379	1.248	1.265	1.824	0.869	0.914	1.208	1.249	0.661	1.395	1.425	0.763	1.787	0.644	0.718	1.596	0.644	0.645	0.59	0.991	1.017	1.387	0.932	1.272	1.226	0.99	1.329	1.271	0.728	1.331	0.82	0.84	0.834	1.141	1.084	1.251	0.749
Q14974	KPNB1	0.957	0.995	0.897	0.907	0.855	0.997	0.869	0.937	1.007	0.748	0.905	0.933	0.913	1.021	1.116	0.91	0.944	1.104	1.178	1.017	1.231	1.212	0.82	1.29	0.721	0.734	1.256	0.911	1.052	1.168	1.056	1.208	1.087	1.008	1.159	1.2	0.986	1.194	1.138	1.302	1.134	0.761	0.801	0.8	1.181	0.853	0.981	1.053
Q03252	LMNB2	0.524	0.723	0.552	1.307	0.978	0.338	0.519	0.444	0.75	1.071	0.332	0.61	0.429	0.671	0.411	0.688	0.994	0.765	1.225	4.197	0.559	0.899	1.515	0.537	0.838	1.199	0.66	1.395	3.953	3.03	0.386	1.195	0.319	1.107	0.372	0.375	1.036	0.459	0.514	1.417	0.666	0.879	1.228	1.244	1.105	0.404	0.415	3.169
P04843	RPN1	1.818	1.096	1.193	1.167	1.511	1.435	0.599	1.393	1.264	1.171	1.085	1.5	1.403	0.95	1.459	0.537	0.357	1.28	1.303	0.314	1.213	1.292	0.492	1.277	0.535	0.53	1.094	0.612	0.497	0.657	1.5	0.984	1.017	0.911	1.255	1.575	0.566	1.289	1.075	1.187	1.104	0.63	0.751	0.731	1.142	0.371	0.575	0.724
P11413	G6PD	0.779	0.779	0.572	0.474	0.723	0.724	0.638	0.807	0.757	0.467	0.697	0.743	0.587	0.618	0.669	0.955	1.016	1.032	1.075	0.844	1.14	1.116	0.717	1.198	0.804	1.472	1.103	1.04	0.776	1.054	1.006	0.975	1.015	0.807	1.095	1.051	0.873	0.996	0.992	1.049	1.002	0.675	1.388	1.388	0.905	1.118	1.031	1.079
Q92616	GCN1L1; GCN1	0.693	0.907	0.88	1.339	1.06	0.614	0.698	0.606	0.662	0.687	0.533	0.655	0.58	0.611	0.651	0.617	0.818	1.036	0.969	1.351	0.909	0.887	0.781	0.843	0.624	1.107	0.794	0.909	1.539	2.105	0.613	1.194	0.775	1.039	0.86	0.717	0.935	0.819	0.872	1.391	1.038	0.78	1.127	1.16	1.14	0.635	0.801	2.016
P04259	KRT6B	NA	NA	NA	NA	NA	NA	NA	NA	NA	NA	NA	NA	NA	NA	NA	NA	NA	NA	NA	NA	NA	NA	NA	NA	NA	NA	NA	NA	NA	NA	0.807	0.948	1.02	1.422	0.928	0.85	2.284	0.797	1.142	1.116	0.762	30.06	2.049	1.853	0.759	NA	NA	NA
P31939	ATIC	0.937	0.874	0.975	0.845	0.987	0.892	0.945	0.973	1.034	0.77	1.044	0.885	0.987	1.035	1.235	0.926	1.194	1.113	1.059	1.151	1.084	1.138	1.229	1.133	0.946	0.641	1.34	1.104	1.126	1.065	1.022	1.078	1.073	0.711	1.061	1.186	0.757	1.131	1.174	1.126	1.14	0.761	0.628	0.606	1.115	0.976	1.129	0.965
P12956	XRCC6	0.427	0.625	0.479	0.845	0.843	0.203	0.412	0.145	0.702	0.391	0.184	0.423	0.213	0.45	0.377	0.446	0.658	1.1	1.184	2.545	0.609	0.908	0.732	0.554	0.464	1.063	0.636	0.905	2.34	3.03	0.536	1.216	0.411	1.232	0.49	0.511	1.299	0.575	0.493	1.409	0.782	0.688	0.973	0.952	1.224	0.447	0.54	2.467
Q9UQE7	SMC3	1.22	1.352	1.343	1.392	1.752	0.86	1.002	0.746	1.731	2.393	0.704	1.247	1.238	1.501	1.083	0.699	1.142	0.939	1.091	2.407	0.77	1.071	1.292	0.773	0.755	1.44	0.727	1.258	2.243	1.743	0.92	1.088	0.737	1.199	0.763	0.736	1.401	0.78	0.804	1.19	0.881	0.747	0.964	0.949	1.055	0.862	0.859	1.526
P42356	PI4KA	1.252	1.115	1.367	0.908	1.255	1.138	1.123	1.193	0.86	1.01	1.168	0.981	1.159	1.092	1.105	1.075	1.039	1.111	1.101	0.634	1.16	1.063	0.898	1.152	0.89	0.902	1.261	0.946	0.729	0.648	1.389	0.998	1.303	1.058	1.196	1.416	0.994	1.212	1.248	1.132	1.122	0.997	1.012	1.016	1.063	1.04	1.013	0.789
Q13200	PSMD2	1.251	1.263	1.053	1.006	1.374	1.138	1.09	1.052	0.977	0.84	1.02	0.98	1.076	1.165	1.322	0.992	0.958	0.925	1.1	1.228	1.055	1.029	0.971	0.973	0.863	1.181	0.972	1.123	1.139	1.283	1.166	1.089	0.984	1.195	1.03	1.04	1.438	1.01	1.063	1.154	1.016	0.976	1.252	1.239	1.059	1.056	1.042	1.315
O00410	IPO5	0.979	0.841	0.593	0.707	1.066	0.851	0.588	0.848	0.784	0.629	0.908	0.724	0.884	0.926	1.203	1.05	0.864	1.113	1.091	0.727	1.169	1.072	0.638	1.131	0.788	0.627	1.096	0.724	0.764	0.705	1.225	1.077	1.125	0.869	1.279	1.402	0.755	1.254	1.151	1.116	1.128	0.824	0.835	0.807	1.13	0.962	0.966	0.954
Q9C0C9	UBE2O	1.189	1.13	1.084	0.83	1.018	1.582	1.544	0.972	1.18	0.759	1.293	1.332	1.093	1.106	1.566	1.469	1.082	1.299	1.095	0.769	1.358	1.297	0.893	1.584	0.959	0.582	1.472	0.857	0.688	0.607	1.304	1.325	1.386	0.829	1.407	1.419	0.795	1.41	1.321	0.975	1.27	1.054	0.738	0.725	1.155	1.268	1.185	0.703
Q14141	2022-09-06	0.768	0.711	0.848	0.454	0.635	0.892	0.743	0.671	0.825	0.517	1.009	0.731	0.718	0.964	1.168	0.959	1.077	1.166	1.052	0.922	1.066	1.045	0.937	1.117	0.802	0.844	1.15	0.856	0.908	0.847	1.106	1.003	1.181	0.909	1.207	1.199	0.831	1.159	1.109	1.114	1.077	0.87	0.735	0.711	1.118	1.079	1.038	0.895
P28838	LAP3	0.738	0.92	0.891	0.885	0.782	0.805	0.862	0.852	0.92	0.802	0.87	0.749	0.812	0.995	0.92	0.969	0.957	1.163	0.972	0.906	1.055	1.064	0.732	1.05	0.68	0.56	1.161	0.726	0.848	0.988	0.842	0.905	1.123	0.931	1.086	0.945	1.387	1.033	1.11	0.835	1.112	0.646	0.703	0.679	0.981	1.196	1.07	0.984
P41226	UBA7	1.422	1.238	1.13	0.644	1.279	1.152	0.874	0.707	0.816	0.697	1.129	1.008	1.078	1.111	1.566	0.952	0.897	1.168	0.913	0.583	1.17	1.13	0.763	1.474	0.805	1.011	1.487	0.742	0.64	0.686	0.947	1.042	1.175	0.915	1.391	1.084	0.843	1.131	1.182	0.951	1.235	1.26	0.95	0.938	1.052	0.959	1.006	0.723
P07948	LYN	0.823	0.678	0.773	0.626	0.757	0.84	0.586	0.735	0.758	1.088	0.909	0.74	0.943	0.92	0.805	1.102	0.831	1.361	1.256	0.582	1.305	1.146	0.697	1.208	0.842	0.665	1.244	0.691	0.568	0.537	1.553	1.2	1.329	1.086	1.387	1.515	1.079	1.364	1.247	1.221	1.184	1.096	0.734	0.719	1.153	0.941	1.047	0.668
P61158	ACTR3	1.04	0.888	0.912	0.549	0.742	0.898	0.76	0.85	1.111	0.999	0.959	0.928	0.939	1.201	1.088	0.999	0.734	0.971	0.932	0.694	0.859	0.857	0.623	0.829	0.78	0.664	0.792	0.767	0.744	0.646	0.844	0.787	0.775	0.694	0.956	1.039	0.615	0.84	0.887	0.896	1.009	0.765	0.814	0.81	0.771	0.923	0.871	0.699
Q08378	GOLGA3	0.864	0.955	0.707	0.742	0.869	0.729	0.793	0.781	0.69	0.68	0.733	0.625	0.749	0.781	0.658	1.188	1.154	1.08	1.077	1.347	0.966	1.103	1.058	1.039	0.911	1.022	0.988	0.999	1.198	1.36	1.22	1.347	1.145	1.075	1.074	0.944	0.91	1.015	1.094	1.102	0.99	0.906	1.297	1.268	1.168	1.263	1.096	1.365
P35606	COPB2	1.086	1.022	1.095	1.152	1.107	1.445	1.094	1.008	1.192	0.969	1.369	1.179	1.143	1.362	1.61	1.037	1.056	1.016	1.153	1.067	1.207	1.135	0.894	1.182	0.844	0.845	1.132	0.912	1.092	1.133	1.026	1.044	1.003	0.994	1.096	1.135	0.907	1.075	1.039	1.046	1	0.9	0.895	0.882	0.972	0.965	1.044	1.09
P05787	KRT8	1.362	1.76	1.8	14.021	0.765	1.02	0.669	0.797	1.075	7.311	0.807	0.802	1.28	0.782	0.587	1.029	1.605	0.42	0.513	0.57	1.392	0.647	3.588	0.516	2.757	0.531	0.441	1.357	0.762	0.278	0.495	0.332	0.39	0.493	0.414	0.4	1.762	1.341	0.39	0.371	0.318	0.606	0.352	0.398	0.349	1.08	1.652	0.346
P55786	NPEPPS	1.202	0.985	1.03	0.804	0.902	0.906	0.784	0.838	0.884	0.747	0.824	0.955	0.89	0.899	1.044	0.868	0.889	1.198	1.138	0.788	1.291	1.182	0.751	1.359	0.732	0.733	1.272	0.793	0.773	0.93	1.139	1.154	1.205	0.84	1.324	1.359	0.836	1.28	1.159	1.219	1.113	0.791	0.882	0.865	1.173	0.852	0.938	0.956
Q8N392	ARHGAP18	1.043	0.835	1.151	0.647	0.795	1.552	1.165	0.821	1.37	0.741	0.988	1.499	0.899	0.946	1.49	0.781	0.658	1.368	0.847	0.464	1.553	0.891	0.547	1.557	0.607	0.51	1.63	0.536	0.444	0.589	1.115	1.35	1.228	0.729	1.455	1.059	0.662	1.394	1.29	0.943	1.575	0.864	0.86	0.833	1.286	0.825	0.907	0.693
P30740	SERPINB1	0.834	0.598	0.687	0.453	0.706	0.868	0.682	0.681	0.556	0.498	0.784	0.875	0.526	0.683	1.239	0.898	0.959	1.033	0.896	0.719	1.087	1.062	0.724	1.17	0.563	1.658	1.108	0.785	0.781	0.559	1.393	0.527	1.481	0.836	1.561	1.493	1.022	1.489	1.438	0.728	1.351	0.897	1.544	1.529	1.019	1.015	1.037	0.421
P54577	YARS	0.996	0.785	0.616	0.557	0.78	0.888	0.772	0.715	0.877	0.552	0.801	0.855	0.745	0.845	1.042	1.044	1.009	1.1	1.059	0.929	1.18	1.123	0.785	1.178	0.766	0.618	1.144	0.842	0.861	0.903	0.906	1.123	1.074	0.811	1.273	1.04	0.713	1.017	1.118	1.013	1.136	0.72	0.626	0.631	0.98	0.841	0.903	0.827
P36776	LONP1	1.267	1.015	1.704	1.156	1.222	0.532	0.615	0.706	0.535	0.841	0.454	0.713	0.967	0.608	0.671	1.089	1.063	1.239	1.298	1.315	1.049	1.184	0.908	1.051	0.952	1.437	1.054	0.875	1.232	0.989	1.286	0.973	0.986	1.162	0.981	1.167	1.18	0.945	1.024	1.333	0.99	1.1	1.37	1.349	1.082	1.258	1.439	0.942
Q9Y608	LRRFIP2	1.283	1.301	1.184	0.97	1.136	1.435	1.568	1.225	1.088	0.87	1.518	1.134	1.221	1.246	1.442	1.116	1.03	1.134	0.973	0.566	1.073	0.968	0.87	1.084	0.763	0.493	1.115	0.764	0.567	0.398	1.219	1.092	1.439	1.063	1.21	1.208	1.263	1.266	1.39	1.051	1.176	1.121	0.779	0.755	1.005	1.096	1.185	0.532
P30041	PRDX6	0.683	0.656	0.655	1.172	0.56	0.822	0.78	0.672	0.697	0.481	0.857	0.71	0.679	0.766	0.97	0.996	1.047	1.345	1.066	0.64	1.181	1.159	1.052	1.293	0.751	0.613	1.149	0.705	0.594	0.553	0.931	0.98	1.251	0.735	1.294	1.304	0.808	1.191	1.021	0.966	1.012	1.009	0.717	0.7	1.045	0.966	1.02	0.705
Q93009	USP7	0.977	1.001	1.684	1.203	1.134	0.875	1.075	0.805	0.937	0.873	0.845	0.799	0.926	1.009	0.863	0.887	0.903	1.06	1.044	1.534	0.953	1.083	0.841	0.947	0.72	1.577	0.882	0.905	1.36	1.312	0.993	1.112	0.904	0.962	0.908	0.999	0.943	0.996	0.95	1.118	0.988	0.879	0.866	0.856	1.089	0.853	0.785	1.52
Q6P2Q9	PRPF8	0.759	1.007	1.026	1.961	1.138	0.689	0.838	0.822	0.938	1.141	0.849	1.376	1.077	0.878	1.051	0.494	0.638	1.181	1.108	1.495	0.693	0.903	0.655	0.666	0.537	1.563	0.674	0.869	1.822	2.676	0.557	1.204	0.503	0.955	0.689	0.548	0.89	0.684	0.598	1.549	0.826	0.678	1.566	1.629	1.376	0.713	0.789	2.542
Q16181	2022-09-07	1.182	1.891	0.743	0.913	1.026	1.186	1.089	1.609	1.353	1.19	1.201	1.003	1.053	1.284	1.13	1.037	0.921	0.916	0.892	0.836	0.922	0.956	0.779	0.979	0.816	0.556	0.909	0.682	0.781	0.656	0.866	0.778	0.969	0.813	0.853	0.874	0.849	0.824	0.956	0.748	0.816	0.945	0.839	0.849	0.768	0.975	0.958	0.592
Q16555	DPYSL2	0.8	0.805	0.775	0.869	0.766	0.616	0.789	0.708	0.786	1.043	0.695	0.676	0.76	0.712	0.709	0.938	1.004	1.073	1.036	0.951	1.031	1.098	0.989	1.179	0.758	1.656	1.055	0.992	0.887	0.796	1.133	0.941	0.927	0.901	0.861	1.118	1.135	1.046	1.119	1.106	1.037	0.971	1.429	1.422	0.974	1.054	1.128	0.777
P55160	NCKAP1L	0.948	0.797	0.894	0.44	0.787	0.851	0.654	0.741	0.658	0.612	0.701	0.71	0.78	0.715	0.876	1.117	0.812	1.072	1.063	0.74	1.158	1.119	0.668	1.19	0.914	0.822	1.226	0.785	0.737	0.811	1.271	1.063	0.993	0.815	1.134	1.137	0.673	1.049	1.086	1.078	1.069	0.809	1.035	1.021	1.023	1.144	1.096	0.835
Q9H2M9	RAB3GAP2	0.982	0.888	0.912	0.654	0.799	0.797	0.785	1.726	0.824	1.171	0.82	0.803	0.879	0.997	0.948	0.956	0.962	1.078	1.113	0.733	1.215	1.18	1.041	1.303	0.821	1.003	1.223	0.962	0.79	0.916	1.258	1.115	1.166	1.08	1.233	1.321	1.118	1.212	1.226	1.076	1.085	0.96	0.987	0.977	1.074	1.176	1.246	0.836
Q9H3U1	UNC45A	1.268	1.101	1.022	1.233	0.977	1.35	0.975	1.242	1.197	0.83	1.298	1.164	1.173	1.175	1.724	1.232	0.93	1.279	1.112	0.644	1.307	1.151	0.727	1.395	0.861	0.677	1.435	0.866	0.701	0.639	1.746	0.881	1.217	1.295	1.277	1.219	1.363	1.194	1.002	0.925	1.033	1.085	0.716	0.712	1.028	1.076	0.978	0.663
P29350	PTPN6	0.947	0.886	1.143	0.758	1.013	0.839	0.933	0.821	1.594	0.772	1.052	1.302	0.832	0.896	1.197	0.962	1.043	1.116	1.115	1.136	1.263	1.133	0.936	1.201	0.846	0.833	1.189	0.933	1.067	1.184	0.829	1.17	0.995	0.934	1.089	0.998	0.9	1.162	1.093	1.032	1.241	0.857	0.965	0.943	1.135	0.925	1.082	1.077
O43852	CALU	1.043	1.061	0.892	0.954	0.688	1.417	0.861	0.722	1.589	0.892	0.844	1.389	0.937	1.094	1.54	0.572	0.943	2.013	0.956	0.706	0.987	1.273	0.801	1.102	0.597	0.358	1.329	0.425	0.572	0.455	0.993	1.5	1.562	0.86	1.394	0.841	0.846	1.186	0.916	0.793	0.788	0.431	0.517	0.507	0.875	0.565	1.145	0.443
P61978	HNRNPK	0.568	0.784	0.436	1.009	0.796	0.589	0.718	0.381	1.041	0.63	0.516	0.708	0.448	0.7	0.825	0.512	0.748	0.765	0.866	2.41	0.667	0.795	0.796	0.628	0.623	0.979	0.61	0.825	2.155	2.707	0.471	1.289	0.657	0.975	0.663	0.55	0.959	0.76	0.669	1.141	0.912	0.627	0.806	0.794	1.176	0.609	0.765	2.196
O60506	SYNCRIP	1.144	1.174	0.965	1.324	1.054	0.909	0.96	0.743	1.665	1.141	0.837	1.21	0.849	1.084	1.12	0.508	0.851	1.247	1.002	1.454	0.896	0.91	0.804	0.894	0.527	0.688	0.936	0.779	1.266	1.339	0.671	1.143	0.962	0.982	1.024	0.797	1.332	0.972	0.857	1.11	1.08	0.553	0.627	0.597	1.035	0.514	0.802	0.83
P14317	HCLS1	0.887	1.174	0.647	0.953	1.335	0.73	1.377	0.481	1.41	0.52	0.663	1.245	0.729	1.092	1.205	0.546	0.754	0.884	0.889	2.553	0.85	0.742	0.822	0.694	0.626	0.786	0.724	0.94	1.878	2.147	0.372	1.363	0.474	1.024	0.713	0.459	1.071	0.866	0.585	1.028	1.123	0.586	0.66	0.616	1.242	0.61	0.729	2.496
Q9NQT8	KIF13B	1.324	1.204	1.303	1.119	1.254	1.242	1.189	1.062	1.19	1.442	0.997	1.293	1.013	0.933	1.204	0.949	1.124	1.099	0.971	0.951	1.177	1.017	1.283	1.162	0.768	0.807	1.114	1.149	0.909	0.826	0.987	1.18	1.291	1.084	1.225	1.01	1.253	1.153	1.185	0.987	1.156	0.886	0.908	0.882	1.035	0.99	1.157	0.957
P23246	SFPQ	1.274	1.654	1.415	3.605	2.273	0.734	1.34	0.447	1.764	1.516	0.493	1.633	0.765	0.958	1.08	0.36	0.659	0.647	0.988	3.413	0.552	0.794	0.733	0.438	0.458	1.186	0.525	0.946	3.515	4.569	0.322	1.496	0.48	0.99	0.501	0.395	0.956	0.661	0.677	1.416	0.901	0.506	0.941	0.899	1.228	0.398	0.483	2.838
P06744	GPI	1.083	0.845	1.025	0.688	0.805	0.935	0.781	0.735	1.227	0.654	0.892	0.971	0.679	0.917	1.007	0.587	0.696	0.848	0.866	0.645	0.942	0.861	0.548	0.943	0.525	1.099	0.897	0.56	0.612	0.71	0.705	0.771	0.782	0.714	0.831	0.836	0.654	0.775	0.849	0.876	0.845	0.564	1.042	1.072	0.772	0.947	1.098	0.833
Q9BZF9	UACA	1.648	1.581	1.333	1.577	1.328	1.628	1.571	1.476	1.274	1.788	1.583	1.499	1.459	1.321	1.302	1.31	1.373	1.125	0.967	0.825	1.348	1	1.349	1.338	1.331	1.222	1.316	1.307	0.823	0.658	1.343	1.147	1.343	1.042	1.154	1.08	0.959	1.141	1.36	0.891	1.204	1.149	1.081	1.083	1.033	1.314	1.31	0.743
P30153	PPP2R1A	1.183	1.013	0.951	1.066	1.05	1.164	1.045	0.948	1.19	0.889	1.151	1.121	1.032	1.111	1.308	0.856	0.902	1.274	1.11	0.922	1.118	1.026	0.834	1.1	0.614	0.705	1.084	0.981	0.879	0.97	1.006	0.933	0.996	0.821	1.142	1.184	0.823	1.098	1.026	1.12	1.094	0.797	0.785	0.767	0.986	1.103	1.164	0.839
P40227	CCT6A	0.958	1.012	0.781	0.859	0.849	1.007	1.011	0.856	0.982	0.844	1.023	0.85	0.891	1.021	0.899	1.331	1.159	0.91	1.083	1.191	1.134	1.053	1.002	0.999	0.889	0.605	1.065	0.867	1.047	0.914	1.131	0.985	1.089	0.873	1.041	1.13	0.791	1.045	1.196	1.011	1.091	0.851	0.641	0.632	0.917	1.258	1.073	0.907
Q9NQ75	CASS4	1.065	0.988	1.078	0.973	0.743	1.076	1.369	0.939	0.902	0.738	1.204	1.252	1.084	1.455	1.263	0.703	0.752	0.634	0.537	0.398	0.758	0.553	0.657	0.777	0.74	0.417	0.795	0.686	0.59	0.319	0.699	0.83	0.978	0.682	0.935	0.71	0.847	0.937	0.861	0.585	0.989	0.717	0.814	0.827	0.878	1.102	1.198	0.697
Q16531	DDB1	0.94	1.106	0.765	1	0.962	0.855	0.845	0.957	0.86	0.851	0.845	0.802	0.916	1.019	0.949	1.049	1.081	1.022	1.119	1.379	1.075	1.109	1.275	1.035	0.906	0.908	1.039	1.219	1.325	1.35	0.994	1.128	1.008	0.936	1.073	1.18	0.918	1.122	1.107	1.252	1.061	0.972	0.885	0.891	1.135	0.876	0.898	1.294
P02452	COL1A1	1.165	1.479	2.579	17.38	1.144	1.949	1.508	1.417	1.28	4.958	2.335	15.935	9.703	1.941	1.238	0.479	0.645	0.174	0.261	0.427	1.651	1.137	1.096	0.244	0.805	0.4	0.225	0.921	0.58	0.197	0.309	0.243	0.212	0.54	0.162	0.304	0.705	0.441	0.343	0.235	0.275	1.015	0.383	0.405	0.26	0.671	0.748	0.236
P54920	NAPA	0.813	0.873	0.789	0.609	0.812	0.871	0.756	0.775	0.858	0.642	1.001	0.711	0.819	0.879	0.99	0.884	0.883	1.294	1.233	0.788	1.027	1.159	0.657	1.138	0.659	0.69	1.128	0.655	0.789	0.768	1.23	0.987	1.087	1.212	1.261	1.357	1.427	1.05	1.317	1.292	1.154	1.098	0.883	0.841	1.007	0.92	0.863	0.688
P04083	ANXA1	0.476	0.706	0.451	0.799	1.111	0.275	0.459	0.209	0.932	0.365	0.24	0.757	0.278	0.523	0.51	0.378	0.798	0.865	1.261	2.645	0.656	0.938	0.838	0.562	0.474	2.759	0.531	1.02	1.807	2.943	0.375	1.154	0.404	0.795	0.482	0.413	0.942	0.576	0.536	1.398	0.808	0.553	2.459	2.477	0.995	0.397	0.396	2.015
Q5VYK3	KIAA0368	0.912	0.833	1.364	0.876	0.958	0.778	0.728	0.842	0.83	0.626	0.864	0.845	0.795	0.91	0.932	0.941	0.933	1.133	1.002	0.742	1.161	1.084	1.021	1.235	1.027	0.843	1.185	0.949	0.846	0.837	0.904	0.976	1.006	0.921	1.123	1.186	0.845	1.12	1.144	1.117	1.152	0.831	0.995	0.98	0.987	0.863	0.933	0.987
P28331	NDUFS1	0.657	0.578	0.788	0.826	0.635	0.602	0.579	0.649	0.645	0.96	0.643	0.572	0.76	0.744	0.634	1.407	1.273	1.049	1.263	1.329	0.938	1.158	0.969	0.985	1.019	2.294	0.899	1.352	1.396	1.056	1.273	0.971	1.023	1.245	0.924	1.114	1.129	0.865	1.03	1.212	0.936	1.422	1.029	1.027	0.976	1.124	1.108	1
P20042	EIF2S2	1.165	1.17	1.342	1.249	1.187	1.127	1.024	0.904	0.937	0.718	1.078	1.032	0.976	1.096	1.268	0.91	1.263	0.999	1.01	1.588	1.299	1.058	0.906	1.198	0.748	1.198	1.213	0.765	1.323	1.521	0.713	1.176	1.115	1.124	1.114	0.936	1.211	1.181	1.052	0.948	1.213	0.709	0.771	0.737	1.074	0.709	0.892	1.485
P40763	STAT3	0.711	0.736	0.896	0.612	0.594	0.77	0.678	0.813	0.653	0.662	0.826	0.741	0.706	0.837	0.779	0.965	0.813	1.115	1.043	0.69	1.13	1.066	0.702	1.103	0.744	0.797	1.033	0.774	0.764	0.816	1.128	0.994	1.12	1.068	1.173	1.114	1.24	1.035	1.209	1.183	1.102	0.92	1.091	1.09	1.018	1.248	1.187	0.962
O14745	SLC9A3R1	0.766	0.779	0.573	0.488	0.749	0.588	0.787	0.46	0.662	0.434	0.627	0.627	0.515	0.562	0.578	0.989	1.072	0.784	1.017	1.811	1.058	1.002	1.202	0.949	1.132	0.896	1.032	1.133	1.452	1.339	0.837	1.131	1.132	0.961	0.952	0.942	1.207	1.08	1.182	1.029	1.119	0.975	0.749	0.759	0.964	0.872	0.848	1.557
O60229	NA	1.253	1.264	1.419	0.698	0.894	0.986	1.117	1.12	0.847	0.781	0.908	1.083	0.881	0.952	0.921	1.046	1.144	1.612	1.105	0.538	1.299	0.954	0.83	1.152	0.669	0.453	1.34	0.771	0.55	0.351	1.047	0.941	1.231	0.825	1.336	1.287	0.903	1.243	1.054	0.883	1.115	0.762	0.931	0.919	1.015	0.866	0.942	0.58
O14974	PPP1R12A	1.279	1.334	1.1	1.37	1.154	1.786	1.93	0.978	1.557	0.974	1.488	1.872	1.145	1.239	1.585	1.045	1.118	0.718	0.779	1.544	1.095	0.715	1.041	0.847	0.899	0.634	1.008	0.956	1.36	1.174	0.663	1.138	1.041	0.998	0.994	0.771	0.969	1.171	1.051	0.724	1.394	1.1	0.793	0.787	1.012	1.042	1.275	1.202
Q15942	ZYX	1.216	1.125	1.163	0.925	0.961	1.72	1.719	1.196	1.527	0.931	1.545	1.662	1.163	1.273	1.664	0.991	1.218	0.944	0.741	0.819	1.326	0.778	1.184	1.263	1.249	0.795	1.348	1.077	0.774	0.854	0.692	1.324	1.479	0.944	1.362	0.732	0.92	1.451	1.446	0.651	1.981	1.089	0.805	0.754	1.324	0.824	1.016	0.736
Q9H0U4	RAB1B	1.131	0.925	0.873	1.004	0.909	1.218	0.691	0.957	0.956	1.136	0.782	0.913	0.95	0.688	0.882	0.876	0.556	1.076	1.145	0.443	1.181	1.18	0.604	1.19	0.773	0.531	1.13	0.556	0.482	0.379	0.977	0.935	1.023	0.703	1.187	1.238	0.542	1.057	1.146	1.036	1.134	0.887	0.721	0.694	0.936	0.788	0.925	0.527
P52907	CAPZA1	0.668	0.703	0.755	0.414	0.656	0.522	0.577	0.508	0.46	0.414	0.585	0.546	0.556	0.553	0.604	1.368	1.145	1.229	1.306	1.212	1.295	1.311	1.032	1.331	0.917	0.627	1.271	1.144	1.074	0.867	1.389	1.046	1.583	0.932	1.305	1.349	1.013	1.268	1.299	1.398	1.108	1.06	0.64	0.614	1.045	1.225	1.091	0.807
Q15084	PDIA6	1.029	0.842	0.824	0.829	0.844	0.749	0.713	0.685	1.226	0.793	0.722	0.906	0.767	0.863	0.809	1.128	1.267	1.639	1.328	0.841	1.323	1.348	0.764	1.445	0.743	0.484	1.309	0.645	0.743	0.666	1.222	1.102	1.653	0.953	1.459	1.553	1.018	1.387	1.365	1.21	1.155	0.993	0.828	0.808	1.129	0.94	1.02	0.73
P17980	PSMC3	0.771	0.754	0.745	0.608	0.723	0.747	0.852	0.684	0.756	1.066	0.85	0.713	0.788	0.929	0.67	0.916	0.851	1.235	1.071	0.924	0.999	1.049	0.682	1.005	0.707	0.663	0.961	0.693	0.845	0.834	1.122	1.056	1.37	0.871	1.243	1.218	1.003	1.162	1.154	1.127	1.049	0.774	0.999	0.97	1.009	1.1	1.025	1.191
P02545	LMNA	1.113	1.22	1.551	9.711	1.023	1.263	1.26	1.216	1.225	3.692	0.978	1.27	1.593	0.973	0.827	0.928	0.996	0.84	1.122	2.702	1.077	0.899	1.144	0.735	1.182	1.228	0.754	1.221	2.588	1.997	0.821	1.107	0.835	0.856	0.755	0.7	1.102	0.806	0.929	1.212	0.857	0.99	0.866	0.86	0.817	1.081	1.103	1.213
Q07866	KLC1	1.013	1.025	0.807	0.762	0.961	1.059	1.182	1.012	1.107	0.83	1.158	1.079	0.975	1.076	1.121	1.258	1.33	0.901	0.998	1.189	1.397	1.092	1.179	1.243	1.017	0.773	1.17	1.151	1.055	0.92	1.062	1.173	1.206	1.129	1.068	1.049	1.155	1.185	1.264	0.799	1.092	1.306	0.763	0.753	0.996	1.449	1.423	0.887
Q8NEU8	APPL2	0.891	0.813	0.613	0.711	0.839	0.851	0.998	0.668	0.872	0.859	1.167	0.903	0.787	0.92	1.074	1.237	1.285	1.18	1.044	0.673	1.232	1.141	0.925	1.34	0.957	0.682	1.357	1.028	0.679	0.605	1.336	1.249	1.297	0.904	1.243	1.412	1.083	1.427	1.156	0.922	1.053	1.07	1.01	1.007	1.113	0.983	1.113	0.486
P23528	CFL1	1.849	1.796	1.643	1.25	1.709	1.849	2.063	1.708	1.772	1.999	2.225	2.108	2.077	1.922	2.258	1.293	1.124	1.024	1.098	1.135	1.097	1.077	0.884	1.051	1.038	0.422	1.066	0.981	0.959	0.817	0.82	0.807	0.888	0.707	0.843	0.799	0.756	0.799	0.906	0.685	0.831	0.983	0.404	0.414	0.757	0.929	0.869	0.515
P35609	ACTN2	NA	NA	NA	NA	NA	NA	NA	NA	NA	NA	NA	NA	NA	NA	NA	NA	NA	NA	NA	NA	NA	NA	NA	NA	NA	NA	NA	NA	NA	NA	NA	NA	NA	NA	NA	NA	NA	NA	NA	NA	NA	NA	NA	NA	NA	NA	NA	NA
P12931	SRC	0.924	0.727	0.79	0.437	0.716	0.727	0.669	0.776	0.879	0.713	0.75	0.727	0.807	0.676	0.781	1.177	0.991	1.253	1.198	0.566	1.364	1.119	0.86	1.313	0.811	0.956	1.262	0.81	0.489	0.489	1.329	1.077	1.335	0.833	1.392	1.394	0.814	1.256	1.261	1.129	1.178	1.009	1.033	1.022	1.089	0.919	0.847	0.378
O00203	AP3B1	1.174	1.029	1.029	0.882	1.133	0.912	0.782	0.87	0.991	0.716	0.821	0.948	0.775	0.977	1.073	1.131	1.056	1.09	1.168	1.033	1.259	1.195	0.83	1.247	0.77	0.889	1.184	0.755	0.977	0.957	1.284	1.154	1.038	0.921	1.092	1.3	0.839	1.238	1.193	1.123	1.116	0.879	0.732	0.713	1.139	0.994	1.014	0.845
O43747	AP1G1	1.082	1.017	0.865	0.886	1.037	0.936	0.719	0.803	1.178	0.617	0.837	1.074	0.714	0.889	1.136	1.014	1.149	1.047	1.156	0.768	1.264	1.167	0.787	1.197	0.859	0.611	1.208	0.733	0.766	0.712	1.148	1.09	1.143	0.949	1.202	1.312	0.831	1.191	1.199	1.152	1.171	0.857	0.938	0.907	1.096	0.929	1.097	0.701
P35237	SERPINB6	1.42	0.805	1.487	0.981	0.812	0.855	0.478	0.811	0.977	0.604	0.671	1.09	0.633	0.583	1.24	0.791	0.826	1.265	0.9	0.536	1.071	0.985	0.794	1.21	0.6	0.826	1.044	0.725	0.587	0.642	1.163	0.816	1.102	0.818	1.346	1.031	0.994	1.062	0.948	0.72	1.276	0.716	1.14	1.127	0.971	0.796	0.753	0.47
Q9UJU6	DBNL	1.083	1.234	1.316	1.417	1.228	2.254	2.023	0.999	1.901	1.187	2.058	1.887	1.373	1.571	1.936	0.922	1.192	1.113	0.989	1.347	1.139	1.145	1.55	1.116	0.842	0.777	1.103	1.371	1.177	1.327	0.775	1.234	1.068	0.981	1.073	0.778	1.363	1.127	1.177	0.894	1.394	0.954	0.725	0.699	1.073	0.872	0.902	0.962
O75643	SNRNP200	0.584	0.722	0.704	1.276	0.951	0.406	0.544	0.322	0.83	0.609	0.379	0.558	0.414	0.642	0.585	0.556	0.843	0.861	1.15	1.946	0.719	0.923	1.008	0.651	0.663	1.611	0.681	1.086	2.124	2.608	0.475	1.289	0.393	0.995	0.484	0.439	0.917	0.578	0.602	1.376	0.795	0.634	1.327	1.232	1.23	0.665	0.782	2.209
P16284	NA	1.418	0.745	0.95	0.542	1.039	1.221	0.484	1.045	0.941	0.917	0.711	0.838	1.071	0.565	0.956	1.3	0.77	0.881	0.904	0.477	1.29	0.818	0.674	1.059	1.195	0.693	1.173	0.858	0.486	0.429	1.619	1.319	1.141	0.879	1.268	1.429	0.76	1.437	1.221	0.995	1.156	1.153	0.978	0.956	1.166	0.924	1.064	0.522
Q00722	PLCB2	1.039	1.007	0.882	0.596	0.98	0.657	0.741	0.824	0.589	0.627	0.647	0.734	0.666	0.671	0.568	0.842	1.244	1.214	1.041	0.989	1.043	1.171	1.562	1.171	0.808	0.866	1.083	1.42	1.082	1.055	1.176	1.14	0.954	0.971	1.055	1.206	1.018	1.166	1.056	1.194	1.03	0.867	1.014	0.998	1.065	0.98	1.008	0.932
Q8WXH0	SYNE2	0.361	0.487	0.38	1.105	0.73	0.194	0.457	0.172	0.347	0.308	0.147	0.345	0.2	0.234	0.23	0.685	1.071	0.963	1.333	1.935	0.688	0.999	1.723	0.732	1.005	2.076	0.884	1.795	2.132	2.996	0.529	1.371	0.56	1.14	0.567	0.571	0.946	0.605	0.72	1.963	0.85	0.711	1.554	1.554	1.213	0.942	1.011	2.548
P36871	PGM1	1.093	0.927	0.822	0.8	0.849	0.789	0.667	0.727	0.828	0.576	0.866	0.888	0.679	0.774	0.993	0.85	0.907	1.055	1.031	0.674	1.262	1.009	0.627	1.07	0.648	0.587	1.255	0.603	0.6	0.823	1.074	1.17	1.069	0.76	1.118	1.443	0.796	1.383	1.438	1.251	1.272	0.813	0.792	0.779	1.067	0.926	1.129	0.777
O15439	ABCC4	1.325	0.737	0.793	0.664	1.23	1.201	0.57	1.132	0.732	0.974	0.776	0.885	0.954	0.563	0.758	0.917	0.623	1.313	1.066	0.384	1.054	1.009	0.733	0.986	0.846	0.794	1.029	0.832	0.497	0.467	1.546	0.997	1.196	0.917	1.406	1.461	0.755	1.194	1.085	1.042	0.954	0.772	0.926	0.938	0.877	0.763	0.938	0.503
P55884	EIF3B	0.718	0.748	0.664	0.818	0.7	0.971	0.845	0.697	0.924	0.615	0.813	0.717	0.707	0.989	1.032	0.8	0.881	1.368	1.215	1.328	1.21	1.113	0.67	1.155	0.622	0.497	1.186	0.704	1.14	1.201	1.117	1.319	1.143	0.972	1.189	1.084	0.916	1.067	1.065	1.319	1.084	0.669	0.834	0.814	1.072	0.914	0.924	1.168
Q9NYL9	TMOD3	1.066	1.035	0.728	0.529	0.951	0.909	1.233	0.853	0.835	0.746	1.213	0.757	0.965	1.109	0.913	1.234	0.911	0.917	0.852	0.64	0.766	0.743	0.679	0.702	0.662	0.341	0.755	0.632	0.675	0.53	1.434	0.98	1.398	1.428	1.028	1.215	1.485	1.145	1.365	0.966	1.063	1.043	0.739	0.734	0.919	1.355	1.157	0.715
Q9H2G2	SLK	1.123	1.112	0.74	1.139	1.018	1.393	1.242	1.11	1.14	1.019	1.229	1.335	1.072	1.087	1.245	0.973	0.999	1.101	1.071	1.128	1.356	1.022	0.772	1.28	0.71	0.886	1.199	0.755	1.012	1.367	1.068	1.445	1.269	0.936	1.224	1.116	0.901	1.388	1.305	1.038	1.341	0.912	0.761	0.722	1.341	1.006	1.062	1.249
P17301	ITGA2	1.108	0.613	0.81	0.358	1.113	0.92	0.418	0.817	0.65	0.87	0.498	0.522	0.718	0.483	0.584	0.876	0.674	1.028	1.051	0.449	1.012	1.2	0.885	1.258	1.365	0.519	1.359	1.188	0.605	0.409	1.221	0.783	0.757	0.732	0.844	2.161	1.107	1.791	2.104	2.13	1.865	0.897	0.924	0.891	0.837	0.95	1.184	0.568
Q06830	PRDX1	0.772	0.69	0.749	1.719	0.673	0.89	0.846	0.68	0.93	0.914	0.849	0.76	0.841	0.921	0.915	0.895	0.896	0.891	1.157	1.207	1.032	1.092	0.916	0.968	0.832	0.809	0.987	1.027	1.1	1.3	0.883	0.989	1.077	0.754	1.021	1.14	0.888	1.151	1.038	1.059	0.953	0.822	0.917	0.915	1.061	0.738	0.775	0.956
Q13043	STK4	0.737	0.864	0.654	0.637	0.895	0.85	0.951	0.701	0.821	0.596	0.86	0.901	0.73	0.855	0.826	1.013	0.982	1.117	0.944	1.58	1.093	0.924	0.981	1.041	0.865	1.404	1.075	1.129	1.414	1.635	0.871	1.291	1.046	1.062	0.952	0.792	1.035	0.998	1.062	1.083	1.09	0.914	1.406	1.303	1.112	0.831	1.005	1.572
Q14839	CHD4	0.395	0.425	0.485	0.7	0.635	0.212	0.288	0.165	0.472	0.392	0.212	0.296	0.217	0.356	0.32	0.586	0.754	0.972	1.175	1.642	0.797	1.114	0.824	0.778	0.55	3.277	0.637	0.93	1.727	2.375	0.72	1.225	0.571	1.2	0.563	0.57	1.282	0.652	0.673	1.142	0.808	0.861	2.508	2.442	1.116	0.843	0.878	2.21
Q9Y678	COPG1	0.867	0.824	0.738	0.831	0.91	0.758	0.625	0.628	0.706	0.597	0.676	0.72	0.654	0.753	0.899	0.847	0.949	1	1.006	0.781	1.035	1.119	0.748	1.103	0.67	0.803	1.086	0.766	0.952	0.982	0.933	1	1.054	0.901	1.174	1.183	0.824	1.129	1.12	1.093	1.132	0.764	0.991	0.976	1.157	0.864	1.006	1.157
Q14315	FLNC	1.09	1.107	1.846	2.438	2.931	0.979	1.265	3.038	1.403	1.178	1.75	0.967	1.463	0.841	1.172	NA	NA	NA	NA	NA	NA	NA	NA	NA	NA	NA	NA	NA	NA	NA	NA	NA	NA	NA	NA	NA	NA	NA	NA	NA	NA	NA	NA	NA	NA	NA	NA	NA
Q5T1M5	FKBP15	1.787	1.762	1.633	1.504	1.715	2.115	2.009	1.39	2.115	1.341	1.749	1.828	1.413	2.147	1.889	1.011	1.086	1.168	0.916	1.317	1.055	1.041	1.058	1.095	0.927	1.139	1.046	1.023	1.212	1.41	1.055	1.33	1.136	1.446	0.999	0.842	1.974	1.157	1.122	0.964	1.169	1.162	0.896	0.867	1.213	1.107	1.117	1.234
P17858	PFKL	1.137	1.052	0.923	0.958	1.04	1.133	0.776	0.845	1.103	0.64	0.959	1.05	0.81	1.117	1.414	0.915	0.897	1.292	1.093	0.794	1.155	1.112	0.725	1.218	0.759	0.821	1.206	0.776	0.834	0.9	0.834	0.994	0.75	0.76	1.065	1.156	0.693	1.072	0.944	1.064	1.183	0.568	1.001	0.966	1.032	0.734	0.841	0.795
O00139	KIF2A	1.017	0.908	1.018	0.667	0.839	1.211	0.965	1.032	1.035	0.805	1.234	1.061	1.138	1.089	1.648	1.352	1.071	1.331	1.08	0.63	1.254	1.121	1.211	1.283	0.832	0.533	1.244	0.792	0.611	0.457	1.321	1.044	1.255	0.851	1.25	1.287	0.969	1.207	1.22	0.947	1.129	0.977	0.677	0.657	0.96	1.189	1.036	0.541
P48444	ARCN1	1.449	1.272	1.576	1.322	1.415	1.216	1.554	1.051	1.377	1.142	1.198	1.451	1.169	1.105	1.517	0.806	0.862	0.739	0.853	0.895	0.852	0.843	0.78	0.838	0.644	0.755	0.924	0.698	0.866	0.815	0.782	1.074	1.093	0.861	1.069	1.01	0.799	1.05	1.163	0.83	1.097	0.843	0.605	0.623	0.985	0.81	0.976	1.005
Q92900	UPF1	1.008	1.04	0.939	1.089	1.13	0.9	0.947	0.899	0.919	0.878	0.908	0.893	0.856	0.921	0.91	0.953	0.941	1.239	1.172	1.265	1.109	1.118	0.791	1.068	0.66	0.421	1.091	0.745	1.129	1.069	1.055	1.102	1.203	0.86	1.128	1.133	0.885	1.116	1.111	1.221	1.088	0.848	0.741	0.714	1.079	0.892	0.891	1.285
P78559	MAP1A	1.245	1.509	1.313	1.152	1.347	1.714	1.917	1.053	1.129	0.971	1.531	1.281	0.951	1.241	1.275	0.741	1.135	1.024	0.946	0.841	1.101	1.051	1.049	1.123	0.656	0.898	0.887	1.242	0.863	0.574	0.821	1.224	1.356	1.073	1.087	0.846	0.932	0.894	1.179	0.845	1.208	0.839	0.895	0.903	0.75	1.108	1.377	0.668
Q9UQ16	DNM3	2.652	2.202	1.499	0.738	0.904	0.63	0.682	0.945	0.574	1.001	0.994	1.184	1.598	1.099	1.263	1.311	1.222	1.316	0.854	0.611	0.992	1.651	1.363	2.091	0.78	1.3	0.975	1.064	0.605	0.416	0.969	0.799	1.09	0.805	1.023	1.606	1.006	1.494	1.306	1.155	1.281	1.14	0.826	0.795	1.153	2.251	2.253	0.499
O00161	SNAP23	0.692	0.603	0.808	0.585	0.653	1.744	1.451	0.689	0.9	0.704	1.525	1.005	0.949	0.994	1.196	1.666	1.15	1.05	1.027	0.841	1.38	0.969	1.194	1.282	1.099	0.794	1.233	1.25	0.829	0.799	1.588	1.191	1.331	1.039	1.117	1.103	1.017	1.352	1.231	0.804	1.325	1.686	0.9	0.871	1.088	1.49	1.315	0.909
P20810	CAST	1.319	1.71	1.065	1.416	2.072	1.471	2.052	0.985	1.84	0.826	1.16	1.612	1.025	1.497	1.577	0.8	0.961	0.77	1.016	2.449	0.975	1.027	0.965	0.844	0.915	1.077	0.894	1.574	1.891	2.012	0.735	1.261	1.025	1.16	0.902	0.846	1.308	1.012	1.249	1.238	1.187	0.777	0.76	0.709	1.233	0.976	1.048	1.799
Q92888	ARHGEF1	0.725	1.032	0.662	0.772	0.905	0.661	0.763	0.578	1.029	0.615	0.675	0.828	0.604	0.777	0.757	0.61	0.802	1.116	1.156	1.965	0.843	1.025	0.928	0.859	0.575	1.08	0.881	0.971	1.855	2.851	0.614	1.188	0.747	1.023	0.845	0.744	1.002	0.794	0.783	1.528	0.867	0.626	1.059	1.042	1.228	0.647	0.74	2.575
Q8IUD2	ERC1	1.214	1.348	1.213	1.774	1.137	1.302	1.572	1.093	1.028	1.197	1.292	1.312	1.219	0.994	1.119	1.573	1.418	1.022	0.867	0.866	0.984	0.978	1.22	1.06	1.282	0.879	1.077	1.254	0.926	0.669	1.02	1.211	1.134	0.911	1.144	0.958	0.962	1.113	1.054	0.929	1.1	0.854	0.898	0.897	0.914	1.466	1.299	0.875
Q9UI08	EVL	0.602	0.982	0.66	0.693	1.074	0.335	0.717	0.197	0.695	0.313	0.32	0.761	0.35	0.575	0.509	0.362	0.524	0.761	1.144	3.415	0.476	0.936	0.643	0.489	0.371	0.999	0.572	0.756	3.132	3.699	0.319	1.333	0.375	1.062	0.454	0.461	1.032	0.548	0.526	1.785	0.678	0.593	0.899	0.899	1.304	0.447	0.465	4.016
Q01433	AMPD2	1.008	0.872	0.656	0.597	0.717	1.296	0.88	0.777	0.93	0.761	1.007	1.182	0.841	0.959	1.235	1.195	1.116	1.105	0.832	0.808	1.514	0.936	0.989	1.541	0.961	0.574	1.253	0.92	0.756	0.918	1.02	1.185	1.057	0.898	1.17	0.918	1.215	1.262	1.111	0.785	1.228	1.013	0.78	0.776	1.116	0.927	0.947	0.824
P51812	RPS6KA3	1.337	1.26	1.103	0.941	1.322	0.866	0.887	0.858	1.092	0.747	0.73	1.049	0.81	0.896	1.089	0.574	0.625	1.21	0.981	1.064	0.995	0.927	0.688	0.952	0.534	0.724	0.911	0.722	1.043	1.343	1.041	1.23	0.942	1.055	1.039	1	1.154	1.152	0.963	1.123	1.085	0.724	0.865	0.827	1.231	0.738	0.854	1.386
Q13618	CUL3	0.863	0.904	0.933	0.747	0.918	0.892	0.744	0.884	0.828	0.635	1.018	0.976	0.709	0.869	1.096	0.89	0.847	1.083	1.276	0.899	1.428	1.261	0.706	1.32	0.654	0.521	1.205	0.737	0.906	1.111	1.023	1.044	1.103	0.874	1.196	1.281	0.77	1.258	1.187	1.137	1.136	0.883	0.834	0.826	1.136	1.023	1.018	1.176
Q14240	EIF4A2	0.824	0.81	0.757	0.766	0.865	0.654	0.701	0.67	0.73	0.6	0.734	0.659	0.645	0.723	0.746	0.744	1.003	1.186	1.189	1.314	1.126	1.041	1.071	1.026	0.626	0.71	1.031	1.008	1.252	1.44	0.917	1.116	0.888	0.804	1.053	1.11	0.77	1.15	0.833	1.219	1.06	0.556	0.632	0.6	1.145	1.104	1.246	1.114
Q8TDZ2	MICAL1	0.609	0.591	0.558	0.639	0.861	0.688	0.641	0.592	0.574	0.574	0.563	0.795	0.689	0.635	0.738	0.824	0.949	1.019	1.101	0.806	1.195	1.053	0.903	1.082	0.84	0.793	1.112	0.894	0.89	1.022	1.002	0.905	0.906	0.998	0.93	1.15	1.212	1.167	1.068	1.077	1.071	1.02	1.269	1.281	1.063	0.861	1.047	1.079
Q13435	SF3B2	0.73	1.018	0.767	1.347	1.193	0.441	0.86	0.603	0.76	0.839	0.534	0.717	0.56	0.848	0.569	0.445	0.907	0.696	0.957	3.652	0.521	0.893	1.119	0.447	0.559	1.052	0.507	1.242	3.662	3.441	0.501	1.17	0.485	1.47	0.682	0.487	1.637	0.601	0.575	1.01	0.817	0.761	1.13	1.211	1.329	0.605	0.717	2.244
Q01970	PLCB3	0.947	0.901	0.887	0.878	0.755	1.071	0.973	0.862	0.921	0.772	0.977	0.854	0.823	0.883	0.895	1.141	1.026	1.119	1.039	0.684	1.187	1.045	1.055	1.167	0.942	0.778	1.176	0.95	0.669	0.541	1.319	1.162	1.48	0.915	1.315	1.362	1.009	1.245	1.429	1.097	1.167	1.071	1.059	1.035	1.008	1.085	1.125	0.658
Q7Z406	MYH14	1.159	2.126	1.691	3.632	1.151	1.733	4.62	3	1.564	8.829	2.027	1.024	1.853	1.427	0.868	0.499	0.604	0.902	1.124	0.658	0.587	0.878	1.126	0.538	0.806	1.847	0.807	1.212	1.207	4.092	0.564	1.133	0.501	0.82	0.587	0.652	0.758	0.706	0.61	1.261	0.735	0.717	2.064	2.032	1.202	0.597	0.737	2.719
P14868	DARS	0.826	0.944	0.717	0.693	0.686	0.872	0.683	0.725	0.709	0.513	0.797	0.715	0.648	0.792	0.963	0.855	1.138	1.199	0.952	0.899	1.187	0.993	1.053	1.214	0.742	0.78	1.2	0.788	0.899	0.871	0.966	1.146	1.266	1.024	1.392	1.079	0.996	1.139	1.08	1.007	1.087	0.844	0.826	0.813	1.067	0.982	1.169	0.973
O15031	PLXNB2	1.091	0.926	0.676	0.838	1.172	0.816	0.741	1.149	0.796	1.13	0.886	0.78	0.943	0.727	0.654	1.255	0.934	0.948	1.154	0.713	1.094	0.991	1.03	0.925	1.292	0.745	1.048	1.073	0.679	0.493	1.272	0.854	1.081	1.021	0.944	1.082	1.007	0.916	1.107	1.14	0.959	1.322	1.116	1.08	0.944	1.351	1.221	0.753
O75558	STX11	0.744	0.793	0.797	0.49	0.749	1.17	0.916	0.902	1.101	0.74	1.035	0.867	0.788	0.965	0.868	1.679	1.352	1.273	1.104	0.672	1.179	1.033	1.428	1.151	1.618	0.815	1.2	1.185	0.742	0.421	1.168	0.876	1.239	0.938	1.106	1.233	1.116	1.192	1.189	0.918	1.077	1.308	0.708	0.69	0.899	1.049	0.953	0.548
P23368	ME2	0.883	0.793	0.828	0.505	0.94	0.633	0.549	0.647	0.65	0.62	0.56	0.557	0.723	0.721	0.727	1.252	0.967	1.062	1.341	0.982	1.11	1.299	0.805	1.186	1.051	1.15	1.289	0.823	0.91	0.756	1.465	1.003	1.073	1.082	1.168	1.435	0.94	1.011	0.713	0.756	0.623	1.109	1.33	1.365	0.998	1.285	1.117	0.778
Q14624	ITIH4	0.607	1.644	1.386	1.134	0.876	1.485	1.996	2.945	0.592	2.443	2.372	1.278	2.69	1.448	0.735	1.493	2.222	0.811	0.759	0.826	0.801	0.792	1.693	1.045	2.882	0.991	0.841	1.716	0.889	0.5	1.141	0.626	1.124	1.416	0.833	0.768	1.91	1.316	0.753	0.683	1.201	3.082	0.854	0.837	1.15	2.192	1.652	0.726
O43182	ARHGAP6	1.024	0.922	0.868	0.665	0.786	2.097	1.355	0.955	1.224	0.803	1.362	1.693	0.993	1.01	1.602	1.101	1.096	1.174	0.778	0.599	1.494	0.881	0.925	1.52	0.863	0.429	1.591	0.907	0.582	0.595	1.055	1.517	1.406	1.098	1.365	1.081	1.203	1.694	1.402	0.941	1.947	1.166	0.741	0.672	1.491	1.169	1.357	0.902
P24557	TBXAS1	1.042	0.62	0.712	0.267	0.556	0.41	0.285	0.745	0.513	0.486	0.539	0.502	0.872	0.603	0.994	0.722	0.575	1.445	1.376	0.465	1.416	1.379	0.701	1.414	0.826	1.174	1.368	0.793	0.523	0.703	1.779	1.119	0.649	0.603	0.759	1.3	0.599	1.094	1.246	1.384	1.174	0.551	0.862	0.865	0.874	0.62	0.75	0.734
P08758	ANXA5	0.908	0.826	0.693	1.668	0.946	0.441	0.555	0.522	0.742	0.65	0.482	0.725	0.611	0.639	0.699	0.98	0.806	1.048	1.244	1.471	0.993	1.041	0.818	0.828	0.76	1.347	0.729	1.014	0.98	1.505	1.004	1.003	0.8	0.786	0.852	1.053	0.814	0.891	0.947	1.239	1.063	0.748	1.481	1.483	1.086	0.873	0.739	1.49
P51572	BCAP31	1.346	0.584	1.075	0.609	0.72	1.258	0.523	0.848	0.985	0.877	0.678	0.916	0.807	0.517	0.983	0.599	0.33	0.859	0.883	0.301	0.941	0.818	0.521	0.77	0.563	0.955	0.814	0.611	0.514	0.457	1.04	0.775	0.687	0.679	1.008	1.01	0.512	0.908	0.805	0.711	0.963	0.512	0.6	0.597	0.809	0.292	0.493	0.479
Q8N3D4	EHBP1L1	1.209	1.145	1.334	1.869	1.1	1.272	1.321	1.351	1.304	1.466	1.305	1.379	1.33	1.02	1.142	0.681	0.707	1.292	1.035	0.844	1.32	1.05	0.572	1.261	0.532	0.542	1.253	0.51	0.685	0.96	1.059	1.184	1.402	0.954	1.266	1.219	0.991	1.281	1.422	1.204	1.258	0.951	0.95	0.914	1.246	1.051	1.107	0.938
Q15404	RSU1	1.333	1.198	1.067	0.757	1.186	1.205	1.406	1.304	1.315	0.938	1.261	1.254	1.344	1.181	1.361	1.31	0.959	0.806	0.593	0.429	0.612	0.772	0.631	0.743	0.692	0.489	0.635	0.647	0.476	0.351	0.791	0.616	0.688	0.482	0.65	0.894	0.578	0.779	0.998	0.719	0.903	1.143	0.597	0.619	0.689	1.095	0.982	0.379
Q92835	INPP5D	0.968	1.036	0.964	1.039	1.25	1.03	0.992	0.736	1.214	0.784	0.859	1.275	0.731	1.057	1.011	0.819	0.885	1.077	1.265	1.887	0.928	1.035	0.864	0.896	0.694	1.029	0.989	0.999	1.754	2.512	0.922	1.401	0.865	1.017	0.914	0.989	1.047	1.023	1.121	1.401	1.095	0.876	1.192	1.159	1.44	0.799	0.846	2.096
Q32MZ4	LRRFIP1	1.223	1.468	1.402	1.475	1.419	1.782	1.702	1.059	1.422	1.054	1.291	1.574	1.205	1.457	1.637	0.882	1.301	0.679	0.757	1.943	0.788	0.956	1.233	0.779	1.04	1.082	0.85	1.522	2.02	2.084	0.77	1.451	0.983	1.335	0.855	0.765	1.506	1.066	1.062	1.157	1.309	0.931	0.87	0.812	1.168	0.785	0.934	1.452
P42224	STAT1	0.672	0.838	0.657	0.71	0.663	0.595	0.696	0.668	0.829	0.52	0.635	0.609	0.684	0.829	1.011	0.696	0.825	0.92	0.888	1.127	1.039	1.021	0.887	1.066	0.653	0.694	0.992	1.022	2.097	2.139	0.773	1.079	1.01	1.023	1.123	1.072	1.287	1.086	1.156	1.348	1.066	0.667	0.995	1.027	1.133	1.204	0.889	1.684
Q5M775	SPECC1	1.797	1.682	1.486	1.424	1.474	2.516	2.12	1.471	1.997	1.365	2.176	2.066	1.975	1.857	2.564	1.192	0.897	1.476	0.78	0.833	1.657	0.811	0.73	1.747	0.724	0.589	1.555	0.669	0.618	0.854	1.203	1.473	1.333	1.083	1.181	0.886	1.621	1.384	1.305	0.839	1.282	1.052	0.877	0.864	1.236	1.208	1.046	0.932
Q16543	CDC37	1.422	1.315	0.923	1.074	1.249	1.871	1.661	0.977	1.908	0.972	1.559	1.593	1.164	1.483	1.969	0.651	0.62	1.05	0.653	0.665	0.851	0.549	0.566	0.706	0.492	0.439	0.744	0.622	0.71	0.677	0.612	1.308	0.853	0.785	1.17	0.761	0.695	1.234	0.953	0.782	1.367	0.656	0.654	0.615	1.166	0.638	0.864	1.148
P41252	IARS	0.892	1.063	1.054	1.592	0.965	0.771	0.854	0.948	0.696	0.852	0.657	0.717	0.736	0.837	0.704	0.733	0.832	1.159	1.042	1.166	0.972	0.987	0.85	0.953	0.631	0.921	0.986	0.896	1.267	1.478	0.988	1.301	1.187	1.098	1.253	0.95	0.97	0.965	0.818	1.23	0.908	0.673	1.102	1.09	1.146	0.835	0.871	1.435
P60174	TPI1	1.171	1.174	1.281	1.183	1.204	1.23	1.474	1.014	1.295	1.004	1.34	1.125	1.133	1.402	1.354	0.992	0.848	0.891	0.782	1.072	0.814	0.864	0.682	0.831	0.749	0.828	0.763	0.687	0.983	0.814	0.666	0.871	0.889	0.627	0.812	0.793	0.652	0.826	0.917	0.784	0.893	0.658	0.821	0.847	0.8	0.808	0.938	0.884
Q9NTJ5	SACM1L	1.226	0.569	0.937	0.439	0.867	1.248	0.343	0.998	0.696	0.844	0.717	0.897	1.038	0.506	1.039	0.694	0.379	0.989	1.072	0.293	1.265	1.055	0.538	1.076	0.812	0.577	1.187	0.623	0.451	0.387	1.256	0.809	0.833	0.782	1.038	1.206	0.534	1.138	1.048	0.872	1.143	0.701	0.653	0.641	1.02	0.286	0.548	0.447
P49411	TUFM	0.711	0.708	0.886	1.106	0.828	0.69	0.635	0.613	0.844	0.876	0.676	0.626	0.787	0.916	0.803	0.884	0.849	0.951	1.228	1.367	0.87	1.11	0.791	0.843	1.013	1.062	0.847	0.981	1.246	1.203	1.421	1.035	1.035	1.246	0.908	1.237	1.136	0.971	1.109	1.243	0.916	1.237	1.162	1.164	1.041	0.697	0.944	1.208
Q14247	CTTN	1.477	1.426	1.184	0.969	1.058	2.704	2.394	1.004	1.473	0.844	1.312	1.771	1.106	1.014	1.452	0.994	0.984	1.104	0.79	0.629	1.354	0.853	0.766	1.24	0.627	0.388	1.16	0.71	0.581	0.61	0.93	1.461	1.45	1.022	1.391	0.96	1.163	1.941	1.354	0.703	1.919	1.605	0.665	0.6	1.348	0.795	1.073	0.665
Q14766	LTBP1	1.396	1.823	0.994	1.015	1.751	2.194	1.185	1.289	1.979	1.776	1.113	1.886	1.158	1.172	1.937	0.929	0.625	0.723	0.789	0.457	0.942	0.801	0.704	0.892	0.826	0.444	0.981	0.432	0.507	0.324	1.433	1.242	1.046	1.03	1.123	0.962	0.834	1.21	1.008	0.805	0.958	0.778	0.769	0.783	1.059	0.916	1.107	0.672
Q6ZU35	KIAA1211	1.076	1.128	1.115	1.013	0.742	1.359	1.804	0.955	1.059	0.721	1.113	1.161	0.907	0.791	1.147	0.928	1.008	0.911	1.018	0.629	1.98	1.152	0.958	1.756	0.768	0.513	1.622	0.627	0.493	0.479	0.686	1.483	1.767	0.772	1.439	0.836	0.681	1.391	1.172	0.476	1.096	1.022	0.645	0.636	1.17	0.739	0.877	0.764
Q05655	PRKCD	0.857	0.679	0.711	0.631	0.573	1.083	0.84	0.728	1.053	0.647	0.897	0.896	0.635	0.813	1.144	0.912	0.758	1.286	0.929	0.544	1.149	1.043	0.636	1.211	0.58	1.003	1.168	0.611	0.556	0.73	1.031	1.142	1.155	0.895	1.187	1.087	0.758	1.184	1.204	0.974	1.17	0.927	0.937	0.948	1.025	0.827	0.816	0.886
O60841	EIF5B	1.027	1.088	0.99	1.439	1.002	1.373	1.246	0.882	1.195	0.942	1.209	1.161	0.965	1.168	1.304	0.743	1.37	0.972	1.237	1.362	1.103	1.133	1.355	1.113	1.006	0.662	1.102	1.482	1.287	1.107	0.918	1.183	1.304	1.031	1.164	1.114	1.118	1.125	1.081	1.187	1.152	0.816	0.672	0.67	1.108	0.883	0.986	1.569
P0DP25	CALM3; CALM2; CALM1	0.798	0.752	0.692	0.591	0.703	0.76	0.721	0.613	0.704	0.677	0.871	0.943	0.739	0.847	0.859	0.688	0.612	0.611	0.618	0.655	0.664	0.687	0.559	0.609	0.519	0.391	0.603	0.557	0.632	0.548	0.535	0.596	0.643	0.523	0.618	0.598	0.559	0.591	0.611	0.499	0.595	0.642	0.471	0.52	0.576	0.806	0.827	0.543
P35573	AGL	1	1.045	0.993	1.102	1.238	0.886	0.963	0.984	0.965	0.841	0.821	0.953	0.929	0.896	0.947	0.975	0.95	1.243	1.102	0.871	0.984	1.067	0.973	1.015	1.208	1.364	1.084	1.014	0.951	0.957	1.041	0.891	1.1	1.094	1.102	1.365	1.107	1.143	1.074	1.152	1	0.903	1.361	1.382	0.977	1.199	1.102	0.911
P01008	SERPINC1	0.39	1.015	1.574	1.117	0.763	1.557	0.932	1.514	0.376	0.829	1.75	1.452	1.069	0.746	0.543	1.338	3.363	0.771	0.663	0.737	0.851	0.723	1.877	1.543	4.251	1.331	1.217	1.886	0.908	0.411	1.201	0.71	0.792	1.434	0.854	0.646	2.392	1.444	0.657	0.587	1.288	2.702	1.032	1.041	1.342	2.556	1.709	0.516
P07737	PFN1	1.043	1.072	1.06	0.694	0.85	0.992	1.169	1.035	1.121	0.942	1.122	1.042	0.955	1.12	1.191	0.983	0.938	0.833	0.804	0.815	0.953	0.907	0.878	0.905	0.802	0.727	0.923	0.847	0.73	0.703	0.644	0.74	0.961	0.618	0.829	0.726	0.59	0.735	0.907	0.702	0.782	0.671	0.688	0.701	0.738	0.88	0.935	0.743
P13797	PLS3	1.845	1.62	1.526	1.659	1.163	1.648	1.484	1.565	1.302	1.361	1.402	1.174	1.243	1.448	1.299	1.147	1.073	0.861	1.384	0.912	1.695	1.468	1.085	1.691	1.067	1.033	1.564	0.819	0.74	0.682	1.181	1.085	0.949	0.824	0.912	1.116	0.994	1.085	1.262	0.961	1.006	1.106	1.475	1.47	1.079	1.498	1.556	0.687
Q05397	PTK2	0.954	0.945	1.14	0.63	0.883	0.837	0.835	0.96	0.806	0.671	0.86	0.876	0.802	0.971	0.92	1.028	0.986	1.347	1.281	0.564	1.465	1.372	0.785	1.486	0.691	0.812	1.263	0.713	0.521	0.527	1.389	1.172	1.394	0.765	1.502	1.459	0.747	1.342	1.256	1.054	1.18	0.761	0.914	0.895	1.078	1.028	1.09	0.633
Q8WVM8	SCFD1	2.079	2.013	1.426	1.724	1.979	2.066	2.074	1.625	2.031	1.457	1.948	1.858	1.826	1.951	2.11	0.822	0.98	0.884	0.902	0.737	0.907	1.003	0.78	1.06	0.663	0.634	1.027	0.606	0.703	0.663	0.894	0.892	1.075	0.761	1.112	0.895	0.644	0.84	0.964	0.742	0.961	0.818	0.771	0.786	0.962	0.907	1.141	0.74
Q9NQW7	XPNPEP1	1.041	0.834	0.898	0.63	0.868	0.826	0.737	0.875	0.772	0.566	0.753	0.849	0.905	0.747	0.868	0.993	0.894	1.271	0.984	0.665	1.116	1.042	0.692	1.092	0.746	0.5	1.232	0.731	0.635	0.619	1.171	1.111	1.235	0.851	1.346	1.281	0.831	1.198	1.208	0.985	1.121	0.863	0.738	0.723	1.072	1.013	1.104	0.71
Q9Y6C2	EMILIN1	1.412	0.975	1.024	0.876	1.216	0.851	0.675	1.025	0.951	0.985	0.84	1.032	1.003	0.924	1.438	0.946	0.598	0.865	1.081	0.483	1.16	1.077	0.789	1.041	1.062	0.841	1.31	0.611	0.523	0.472	1.57	1.071	1.345	1.18	1.206	1.112	0.877	0.977	1.087	0.943	0.911	0.653	0.828	0.84	0.893	0.497	0.721	0.521
Q9UPU5	USP24	1.083	0.963	0.888	0.726	1.023	0.97	0.87	0.818	0.952	0.792	0.971	0.896	0.909	0.966	1.034	0.941	0.865	1.209	1.245	0.926	1.286	1.139	0.926	1.259	0.863	1.109	1.214	1.003	0.967	1.221	1.256	1.144	1.106	0.969	1.197	1.217	0.988	1.179	1.084	1.146	1.072	0.891	1.12	1.087	1.113	1.003	0.965	1.265
P27348	YWHAQ	1.206	1.129	0.935	0.808	1.043	1.093	0.892	1.112	1.161	1.049	1.151	1.22	1.245	1.173	1.368	1.31	0.834	1.01	0.981	0.909	0.917	0.897	0.553	0.86	0.787	0.241	0.87	0.714	0.749	0.69	0.927	0.866	0.945	0.722	0.907	0.987	0.593	0.948	1.048	0.889	0.962	1.146	0.439	0.445	0.842	0.918	0.931	0.796
Q12906	ILF3	0.801	0.878	1.926	1.305	1.24	0.531	0.988	0.673	0.919	0.855	0.621	0.673	0.769	0.852	0.672	0.403	0.697	0.819	1.026	2.178	0.574	0.86	0.846	0.545	0.567	1.978	0.567	0.938	1.936	2.625	0.351	1.229	0.408	0.997	0.493	0.405	0.958	0.537	0.5	1.449	0.736	0.459	1.02	1.027	1.208	0.648	0.729	2.029
P26639	TARS	0.81	0.757	0.617	0.848	0.666	0.838	0.683	0.707	0.962	0.618	0.723	0.84	0.627	0.752	0.872	0.943	0.939	1.123	1.105	0.787	1.337	1.163	0.933	1.301	0.761	0.707	1.316	0.862	0.816	0.858	0.971	0.981	1.167	0.792	1.168	1.153	0.733	1.12	1.176	1.029	1.153	0.819	0.738	0.724	1.028	1.072	1.139	0.883
O43432	EIF4G3	1.216	1.204	1.334	0.911	1.178	1.309	1.387	1.084	1.102	1.001	1.173	1.097	1.148	1.107	1.178	1.072	1.242	0.945	0.922	1.057	1.154	0.984	1.447	1.149	0.845	1.161	1.096	1.29	1.021	0.932	1.11	1.258	1.253	0.922	1.219	1.195	1.011	1.313	1.377	1.043	1.346	0.921	1.058	1.055	1.142	0.966	1.1	0.772
P19823	ITIH2	0.757	2.223	4.128	1.261	1.038	1.807	2.644	4.172	0.669	3.811	2.275	1.703	2.924	2.265	0.841	1.673	2.81	0.596	0.642	0.934	0.69	0.679	2.924	0.9	4.648	0.939	0.942	3.062	1.189	0.731	0.925	0.413	0.546	1.642	0.52	0.565	1.921	0.866	0.476	0.352	0.926	3.833	0.531	0.594	0.688	2.578	1.978	0.52
Q96KP4	CNDP2	0.932	1.025	0.866	1.043	0.883	1.018	1.103	1.161	1.264	1.062	0.989	1.239	0.947	0.905	1.218	0.842	0.886	1.307	0.963	0.998	1.034	1.051	0.722	1.076	0.622	0.722	1.116	0.653	0.957	0.852	0.961	1.009	1.114	0.913	1.237	1.215	0.968	1.196	0.873	0.986	0.966	0.714	0.834	0.815	1.114	0.978	1.013	0.932
P09960	LTA4H	0.928	0.929	0.837	0.761	0.938	0.739	0.63	0.477	0.97	0.582	0.55	0.707	0.584	0.757	0.758	0.474	0.674	0.964	0.875	1.188	0.864	0.813	0.723	0.763	0.553	1.389	0.728	0.799	1.154	1.399	0.392	1.135	0.574	0.739	0.728	0.5	0.586	0.636	0.734	0.859	1.051	0.608	1.246	1.19	1.175	0.606	0.794	1.272
P04792	HSPB1	1.398	0.812	1.315	1.172	0.838	1.352	1.201	0.671	1.725	1.724	1.069	2.277	0.883	0.767	0.9	1.746	1.196	0.873	0.708	0.443	0.811	0.904	0.831	0.968	1.612	0.547	1.411	0.747	0.484	0.367	0.746	0.735	1.108	0.739	0.852	1.013	0.977	1.282	1.834	0.867	1.864	1.539	0.849	0.813	1.294	1.404	1.199	0.663
O75874	IDH1	1.138	1.087	1.383	3.338	0.949	1.164	1.078	1.038	1.165	0.919	1.119	1.033	1.137	1.004	1.155	0.823	0.792	0.977	0.926	0.826	0.885	0.942	0.748	0.902	0.633	0.722	0.877	0.732	0.713	0.848	0.993	1.093	1.168	0.938	1.094	1.108	1.175	1.058	1.17	1.073	1.027	0.784	0.811	0.797	1.021	0.984	1.158	0.906
Q13451	FKBP5	1.286	1.528	1.106	2.529	1.563	1.738	1.432	1.032	1.774	1.022	1.245	1.413	1.074	1.683	1.819	0.849	1.3	1.097	0.955	1.476	0.944	0.925	0.91	0.928	1.065	1.512	0.947	0.97	1.286	1.57	0.773	1.138	0.86	0.926	0.819	0.878	0.97	0.975	0.895	0.976	0.999	0.85	1.594	1.113	1.009	0.618	0.686	1.436
P41250	GARS	0.66	0.555	0.661	0.833	0.574	1.013	0.75	0.614	1.108	0.697	0.933	0.751	0.655	0.932	0.958	0.843	0.784	1.16	0.946	0.683	0.973	0.977	0.602	1.073	0.553	0.597	0.891	0.621	0.592	0.67	1.074	1.13	1.331	0.872	1.401	1.355	0.846	1.278	1.297	1.197	1.182	0.867	0.894	0.873	1.163	0.938	0.992	0.837
O15117	FYB; FYB1	0.979	0.914	0.876	0.629	0.836	1.572	1.41	0.836	1.166	0.771	1.097	1.467	0.925	0.933	1.229	1.163	0.967	0.968	0.772	0.922	1.359	0.772	1.006	1.195	0.927	0.335	1.163	1.024	0.916	0.747	0.869	1.423	1.32	1.097	1.23	0.869	1.303	1.545	1.217	0.766	1.658	1.488	0.83	0.803	1.237	0.911	0.952	0.696
P09211	GSTP1	0.873	0.875	0.88	0.604	0.766	0.906	0.817	0.641	0.79	0.551	0.859	0.68	0.635	0.756	0.956	0.896	0.888	1.186	0.996	0.891	1.167	0.906	0.683	0.976	0.733	0.762	1.094	0.613	0.725	0.715	0.896	1.074	1.285	0.749	1.351	1.063	0.657	1.085	0.997	0.904	1.171	0.568	0.532	0.52	0.928	0.593	0.749	0.429
O14980	XPO1	0.81	0.699	0.813	0.861	0.75	0.962	0.805	0.829	0.854	0.642	1.007	0.922	0.896	0.937	1.044	0.799	0.849	1.177	1.065	0.757	1.228	1.086	0.813	1.173	0.657	0.946	1.169	0.791	0.82	0.956	0.827	0.89	0.856	0.566	0.942	0.894	0.484	0.926	0.837	0.886	1.032	0.442	0.627	0.608	0.875	0.756	0.822	1.156
Q9Y4E8	USP15	0.723	0.687	0.82	0.624	0.703	0.827	0.798	0.657	0.817	0.63	0.755	0.75	0.671	0.739	0.761	0.934	0.917	1.152	1.063	0.905	1.176	1.131	0.721	1.222	0.653	0.829	1.144	0.853	0.797	0.99	1.039	1.213	1.319	0.847	1.259	1.296	0.998	1.366	1.262	1.082	1.205	0.842	0.907	0.9	1.221	1.085	1.175	0.955
P14866	HNRNPL	0.718	1.014	0.943	1.684	1.231	0.614	1.256	0.474	1.097	2.434	0.816	0.895	2.007	0.932	0.736	0.518	0.664	0.923	1.03	2.416	0.583	0.883	0.759	0.528	0.756	1.41	0.544	0.879	2.119	2.808	0.223	1.487	0.342	1.016	0.426	0.367	0.952	0.547	0.477	1.609	0.789	0.456	1.002	1	1.271	0.299	0.41	3.521
Q9HBI1	PARVB	0.949	0.675	0.641	0.358	0.635	0.984	0.779	0.813	0.762	0.424	0.897	0.689	0.68	0.757	1.088	1.085	0.963	1.179	1.139	0.437	1.387	1.104	0.718	1.273	0.719	0.442	1.288	0.88	0.617	0.545	1.228	1.05	1.189	0.719	1.334	1.531	0.792	1.475	1.921	1.456	1.931	0.953	0.637	0.594	1.173	0.843	0.974	0.431
P61224	RAP1B	0.918	0.647	1.083	0.382	0.699	0.909	0.569	0.9	0.766	0.564	0.692	0.782	0.753	0.783	1.106	0.367	0.207	0.687	0.581	0.157	0.509	0.638	0.25	0.499	0.319	0.254	0.526	0.276	0.193	0.149	0.878	0.6	0.781	0.516	0.922	1.013	0.444	0.721	0.782	0.726	0.655	0.457	0.532	0.545	0.621	0.385	0.352	0.243
Q92598	HSPH1	0.86	0.914	1.101	0.952	0.782	1.003	1.107	0.67	0.725	0.666	0.806	0.837	0.786	0.874	0.94	0.832	0.964	1.014	1.133	1.348	1.392	1.149	0.933	1.235	0.769	0.588	1.291	0.954	1.201	1.256	1.054	1.252	1.322	0.881	1.229	1.118	0.924	1.182	1.355	1.282	1.371	0.781	0.694	0.684	1.157	0.907	0.959	1.151
P31946	YWHAB	0.602	0.553	0.573	0.563	0.467	0.608	0.669	0.633	0.67	0.693	0.634	0.748	0.733	0.597	0.648	0.891	0.936	0.981	1.207	1.054	1.02	1.138	1.011	1.041	0.796	0.714	1.041	0.941	0.967	1.275	0.856	0.925	0.903	0.836	0.913	1.039	0.862	0.939	1.049	1.213	0.975	0.914	0.808	0.8	0.911	0.781	0.785	0.918
Q15435	PPP1R7	0.542	0.634	0.525	0.72	0.565	0.666	0.665	0.612	0.657	0.6	0.723	0.63	0.609	0.806	0.638	1.011	1.103	1.227	1.136	1.272	1.186	1.178	1.114	1.245	0.785	0.693	1.159	0.967	1.087	1.247	0.909	1.102	1.181	0.86	1.112	1.039	0.97	1.108	1.104	1.071	1.035	0.819	0.845	0.839	1.095	0.936	1.05	1.163
O00116	AGPS	1.379	1.152	1.198	0.666	1.071	0.752	0.712	0.888	0.829	0.846	0.765	0.767	0.98	0.95	0.854	1.124	1.022	1.269	1.3	0.841	1.164	1.341	1.035	1.242	0.952	0.873	1.212	1.014	0.875	0.72	1.663	1.069	1.035	1.11	1.167	1.641	0.933	1.203	1.265	1.381	1.181	0.966	0.796	0.781	1.051	1.065	1.072	0.756
P09525	ANXA4	0.671	0.778	0.622	0.727	0.9	0.556	0.527	0.581	0.724	0.623	0.516	0.651	0.621	0.639	0.608	1.033	0.916	0.854	1.633	1.813	1.293	1.332	1.327	1.217	0.823	1.768	0.828	1.176	1.244	1.175	0.913	0.938	0.771	0.92	0.805	0.999	1.002	0.846	0.923	0.997	0.916	0.908	1.615	1.6	0.968	0.802	0.648	0.709
P19971	TYMP; SCO2	0.862	0.703	0.737	0.482	0.699	0.689	0.743	0.715	1.297	0.777	0.786	1.019	0.734	0.821	1.164	0.866	0.949	1.198	0.956	0.785	1.071	0.99	0.661	0.992	0.685	0.546	1.173	0.735	0.711	0.835	0.81	0.971	1.003	0.719	1.069	0.88	0.875	0.891	1.311	1.024	1.245	0.726	0.719	0.693	0.917	0.983	1.071	0.801
P49593	PPM1F	1.242	0.889	1.174	0.747	0.777	1.251	1.083	0.841	1.461	0.864	1.162	1.17	0.828	1.05	1.125	0.978	1.188	1.222	1.079	1.238	1.387	1.967	1.422	1.608	1.754	0.651	1.473	0.912	0.673	0.76	0.968	1.039	1.239	0.869	1.247	1.252	0.978	1.293	1.266	0.957	1.189	0.77	0.69	0.652	0.951	1.011	1.23	0.885
P60660	MYL6	1.203	1.011	1.105	0.721	1.013	1.319	1.405	0.971	1.685	1.694	1.631	1.441	1.256	1.461	1.388	1.16	0.781	0.721	0.828	0.511	0.732	0.863	0.599	0.791	0.688	0.415	0.748	0.55	0.489	0.33	1.152	0.709	1.1	0.669	0.916	1.025	0.673	0.837	0.96	0.856	0.726	0.934	0.741	0.766	0.695	0.816	0.591	0.255
Q8NE71	ABCF1	0.932	0.993	1.041	1.16	0.936	1.13	0.928	0.613	1.155	0.667	0.792	1.082	0.758	0.904	1.148	0.627	0.926	1.095	0.959	1.45	1.013	0.958	1.34	1.022	0.697	0.859	1.015	1.122	1.42	1.695	0.796	1.214	1.113	1.332	0.982	0.896	1.916	1.014	1.114	1.074	1.045	0.734	0.851	0.833	1.039	0.635	0.651	1.803
P27338	MAOB	1.174	0.927	1.012	0.777	1.141	0.678	0.591	0.793	0.982	0.882	0.606	0.816	1.164	1.001	1.184	1.093	1.259	1.017	1.096	0.692	1.047	1.161	1.663	1.166	1.156	1.142	1.341	1.552	0.84	0.473	1.611	0.849	1.167	2.02	1.203	1.29	3.283	1.052	1.553	1.414	1.207	1.254	1.749	1.788	0.978	1.279	1.184	0.493
Q6WCQ1	MPRIP	1.36	1.121	1.836	0.995	1.205	1.33	1.066	1.107	0.954	1.218	1.181	1.111	1.045	1.119	1.01	0.932	1.365	0.915	1.067	0.918	1.358	0.982	2.136	1.23	1.092	0.649	1.397	1.287	1.026	0.61	0.94	1.179	1.303	0.955	1.214	1.044	1.176	1.252	1.404	0.875	1.303	0.878	0.825	0.812	0.955	1.332	1.669	0.733
Q96F07	CYFIP2	1.032	1.372	0.855	1.03	1.726	0.84	1.143	0.822	1.089	0.686	0.702	1.112	0.794	1.199	1.14	0.453	0.485	0.644	1.365	2.358	0.609	0.847	0.492	0.559	0.364	2.574	0.754	0.902	2.757	3.867	0.435	1.143	0.407	0.946	0.586	0.619	0.752	0.756	0.71	1.432	0.863	0.673	2.049	2.072	1.545	0.592	0.65	2.518
O75533	SF3B1	0.767	0.889	1.469	2.195	1.112	0.471	0.665	0.497	0.849	0.805	0.445	0.943	0.503	0.726	0.601	0.617	0.801	0.988	1.14	1.799	0.701	0.977	1.025	0.675	0.764	1.462	0.681	1.254	2.016	2.81	0.578	1.252	0.628	0.969	0.673	0.623	0.881	0.782	0.644	1.442	0.895	0.624	1.497	1.506	1.267	0.545	0.728	2.774
Q5JSL3	DOCK11	0.689	0.687	0.632	0.46	0.794	0.558	0.513	0.538	0.493	0.447	0.543	0.543	0.616	0.585	0.657	1.081	0.929	1.095	1.175	1.139	1.086	1.141	0.934	1.087	0.992	1.253	1.082	1.16	1.356	1.282	1.348	1.2	1.026	1.085	1.084	1.222	0.991	1.147	1.132	1.31	1.048	1.026	1.198	1.174	1.167	1.083	0.973	1.318
A2RRP1	NBAS	1.212	1.081	1.365	0.922	1.378	1.117	0.884	0.998	0.991	1.062	0.92	0.977	1.154	1.049	1.059	0.957	0.956	1.131	1.229	0.762	1.174	1.151	1.005	1.211	0.939	1.217	1.172	1.03	0.821	0.864	1.134	1.123	1.106	0.991	1.169	1.329	0.816	1.193	1.179	1.294	1.09	0.969	1.201	1.21	1.163	1.289	1.186	0.974
P68871	HBB	0.368	0.463	0.904	0.655	0.48	1.835	0.805	0.475	1.253	0.678	0.477	2.612	0.639	0.601	0.462	0.654	0.35	0.382	0.293	0.3	0.723	0.311	0.464	0.304	0.654	0.537	2.124	0.578	0.397	1.518	0.404	0.626	0.33	0.366	0.425	0.282	0.388	0.98	0.347	0.316	0.989	0.439	0.719	0.65	1.866	0.979	0.617	1.332
Q96B97	SH3KBP1	0.403	0.67	0.435	0.493	0.706	0.29	0.504	0.212	0.676	0.247	0.29	0.521	0.264	0.551	0.469	0.48	0.663	0.832	1.118	3.024	0.601	0.963	0.745	0.605	0.514	1.181	0.716	0.937	2.596	3.307	0.511	1.192	0.611	1.096	0.793	0.622	1.006	0.708	0.677	1.609	0.844	0.652	1.057	1.125	1.229	0.551	0.682	2.978
A5YKK6	CNOT1	0.856	0.793	0.801	0.922	0.928	0.647	0.577	0.608	0.747	0.613	0.56	0.671	0.718	0.684	0.69	0.823	0.87	1.158	1.224	1.051	1.159	1.2	0.925	1.151	0.702	0.87	1.089	0.935	1.108	1.346	1.111	1.251	1.11	1.024	1.203	1.223	1.041	1.186	1.094	1.337	1.064	0.786	0.991	0.96	1.18	0.847	0.946	1.365
P20936	RASA1	0.968	0.875	1.013	0.803	0.862	0.895	0.766	0.988	0.764	0.638	0.929	0.783	0.831	0.89	0.986	1.051	1.013	1.267	1.165	0.546	1.49	1.234	0.84	1.511	0.906	1.373	1.431	1.134	0.666	0.607	1.517	1.276	1.356	0.883	1.483	1.384	0.833	1.36	1.276	1.119	1.235	1.048	1.056	1.027	1.224	1.167	1.255	0.619
P10909	CLU	0.768	0.751	0.838	0.581	0.762	0.838	1.085	0.708	0.583	2.088	1.097	0.569	1.03	0.747	0.595	2.227	1.799	1.032	1.108	0.87	0.974	1.207	1.525	1.044	1.939	1.086	0.948	1.639	0.987	0.634	1.527	1.005	1.566	1.372	0.937	1.281	1.423	0.948	1.169	0.825	0.74	2.71	1.03	1.04	0.824	2.211	1.439	0.79
P61981	YWHAG	1.017	0.885	1.167	1.07	0.763	1.463	1.277	1.198	1.367	3.341	1.582	1.655	1.511	1.543	1.769	0.838	0.659	0.807	0.771	0.53	0.731	0.959	0.508	0.746	0.59	0.577	0.695	0.551	0.492	0.384	0.678	0.591	0.773	0.628	0.717	0.787	0.49	0.657	0.819	0.503	0.663	0.75	0.569	0.574	0.615	1.342	1.204	0.918
Q9UNF1	MAGED2	2.483	1.788	1.565	1.595	1.514	2.485	2.92	2.224	2.789	1.192	2.297	2.265	1.725	1.751	2.718	0.877	0.979	1.129	1.091	0.705	1.439	1.226	0.92	1.536	0.699	0.629	1.231	0.868	0.65	0.722	0.764	1.039	0.856	1.033	0.824	0.799	0.999	0.801	0.858	0.708	0.897	0.69	0.621	0.634	0.828	0.945	1.115	0.741
P05556	ITGB1	0.92	0.57	0.805	0.61	0.88	0.992	0.533	0.938	0.675	1.014	0.704	0.757	0.898	0.565	0.78	0.941	0.538	1.173	0.991	0.411	1.012	0.965	0.599	1.014	1.064	0.655	0.954	0.766	0.5	0.404	1.708	1.102	1.201	0.937	1.236	1.528	0.743	1.365	1.312	1.068	1.113	1.208	0.889	0.823	1.052	0.768	0.848	0.424
P46459	NSF	0.962	0.9	0.824	0.831	0.884	0.799	0.739	0.672	0.899	0.919	0.711	0.783	0.748	0.879	0.833	1.334	1.279	1.058	1.407	1.343	1.174	1.207	1.19	1.099	0.911	1.311	1.079	1.198	1.139	1.171	1.283	1.11	1.143	1.192	1.093	1.287	1.215	1.15	1.16	1.096	1.034	1.141	1.093	1.09	1.108	1.201	1.11	1.2
Q99460	PSMD1	1.28	1.32	1.027	1.237	1.285	1.026	0.999	1.021	0.886	0.914	0.86	1.074	0.991	0.984	1	1.076	1.082	1.026	1.01	1.077	1.082	0.988	1.341	1.073	1.152	1.124	1.158	1.369	1.243	0.931	1.146	1.087	1.11	0.996	1.17	1.241	0.999	1.195	1.087	1.048	1.14	1.108	0.874	0.887	1.112	1.172	1.138	1.016
O00151	PDLIM1	1.014	1.008	0.949	0.764	0.874	1.744	1.754	0.95	1.567	0.941	1.361	2.075	1.04	1.053	1.329	1.046	1.077	0.796	0.657	0.747	1.268	0.679	0.9	1.176	0.81	0.557	1.104	1.053	0.69	0.791	0.791	1.096	1.019	0.965	1.075	0.812	1.144	1.861	0.93	0.694	1.788	1.058	0.847	0.784	1.412	0.888	1.169	0.805
P47897	QARS	0.887	1	0.68	1.03	0.864	0.794	0.748	0.876	0.853	0.581	0.723	0.712	0.597	0.829	0.859	0.893	1.046	1.126	1.155	1.051	1.279	1.166	0.798	1.196	0.695	0.739	1.174	0.847	1.022	1.058	1.124	1.237	1.174	0.997	1.216	1.295	0.973	1.243	1.18	1.184	1.152	0.862	1.204	1.126	1.103	0.878	0.934	0.972
P50453	SERPINB9	0.919	0.913	0.864	0.844	0.89	0.749	0.727	0.719	0.736	0.626	0.73	0.969	0.677	0.646	0.889	0.743	0.832	0.957	0.931	1.003	1.017	0.996	0.825	1.028	0.646	0.726	0.955	0.896	1.081	1.244	1.289	1.194	1.245	1.003	1.176	0.991	1.002	1.001	1.17	1.206	1.113	0.887	0.931	0.942	1.141	0.965	0.893	1.202
Q02818	NUCB1	0.714	1.158	0.919	1.893	1	0.989	0.922	0.814	0.816	1.318	0.657	0.891	0.852	0.939	0.929	0.968	0.98	1.322	0.847	1.421	0.907	0.828	0.949	0.901	0.994	1.45	0.964	1.145	1.361	1.54	1.071	1.468	1.176	1.083	1.123	0.804	1.134	1.121	0.918	0.928	0.916	0.958	0.867	0.842	1.128	1.182	1.181	1.733
P05067	APP	0.672	1.193	0.923	0.628	1.264	1.255	0.652	0.722	1.192	0.727	0.701	1.001	0.856	1.125	1.736	0.871	1.186	0.943	0.643	0.835	1.154	0.855	1.042	1.188	0.886	1.34	1.203	0.525	0.781	0.515	0.705	1.304	0.684	0.73	1.092	0.48	0.477	0.845	0.406	0.554	0.631	0.505	0.886	0.893	1.136	0.641	1.256	0.572
Q15555	MAPRE2	1.11	0.916	0.8	0.649	0.648	1.358	0.939	0.805	1.736	0.664	1.151	2.068	0.733	0.828	1.525	1.199	1.235	0.909	1.026	0.633	1.267	1.075	0.956	1.205	0.805	0.541	1.252	0.872	0.623	0.45	1.071	1.157	1.399	0.824	1.235	0.988	0.833	1.086	1.149	0.659	1.088	0.95	0.679	0.68	1.157	0.961	1.008	0.466
P68104	EEF1A1	0.916	1.294	0.59	1.016	1.346	0.815	0.911	0.567	1.132	0.76	0.666	1.056	0.637	0.986	0.908	0.397	0.649	0.726	0.622	1.782	0.519	0.615	0.482	0.432	0.382	0.423	0.464	0.558	1.662	1.243	0.421	0.967	0.537	0.868	0.625	0.536	0.786	0.616	0.588	0.871	0.907	0.542	0.574	0.602	0.889	0.432	0.729	1.1
P00367	GLUD1	1.006	0.876	0.863	1.137	1.08	0.615	0.709	0.685	1.23	1.073	0.674	0.752	0.871	0.871	0.672	1.16	0.971	0.951	1.053	1.459	0.776	0.865	0.979	0.721	1.105	1.208	0.776	0.935	1.38	1.176	0.971	1.001	0.869	1.054	0.874	1.009	1.056	0.83	0.908	1.288	0.875	1.109	1.169	1.171	1.034	0.902	0.931	1.259
Q05209	PTPN12	0.832	0.77	0.954	0.724	0.76	1.652	1.321	0.848	1.365	0.729	1.379	1.632	0.973	1.034	1.865	0.908	0.984	0.984	0.972	0.789	1.348	1.02	0.841	1.299	0.716	0.83	1.214	0.781	0.706	0.721	0.79	1.005	0.954	1.09	0.89	0.818	0.655	1.029	1.007	0.603	1.182	1.099	0.797	0.797	0.892	0.764	0.955	0.668
Q9Y696	CLIC4	0.909	0.903	0.774	0.961	0.72	1.146	0.803	0.875	0.813	0.69	1.431	1.031	0.968	1.043	1.494	0.959	1.103	1.182	1.127	0.631	1.327	1.277	0.875	1.453	0.775	0.59	1.366	0.817	0.604	0.551	1.121	1.069	1.278	0.798	1.155	1.144	0.784	1.114	1.172	1.021	1	0.886	0.881	0.779	0.911	1.159	1.409	0.678
Q14847	LASP1	0.898	1.224	0.693	1.594	1.054	1.78	2.282	1.052	1.829	0.903	1.525	2.194	1.228	1.308	1.72	0.963	1.003	0.657	0.675	2.134	1.209	0.813	0.935	1.224	0.827	0.712	1.203	1.025	1.67	1.688	0.651	1.219	1.012	1.052	1.02	0.725	1.309	1.444	1.116	0.778	1.598	1.405	0.776	0.722	1.223	0.95	1.267	1.333
Q1KMD3	HNRNPUL2	1.252	1.744	1.97	2.469	2.238	1.167	1.935	0.888	2.517	1.504	1.202	1.612	1.171	1.838	1.428	0.537	0.901	1.006	1.259	2.664	0.649	1.073	1.166	0.629	0.598	1.042	0.682	1.155	2.512	2.928	0.497	1.258	0.458	1.185	0.525	0.501	1.364	0.643	0.589	1.732	0.826	0.68	1.422	1.407	1.294	0.536	0.704	2.698
P15170	GSPT1	1.246	1.097	0.972	0.91	0.981	1.352	1.154	1.166	1.352	0.855	1.491	1.192	1.143	1.246	1.73	1.227	1.17	1.259	1.201	0.884	1.361	1.197	0.842	1.354	0.921	0.555	1.303	0.858	0.776	0.716	1.255	1.24	1.259	0.886	1.175	1.177	0.891	1.192	1.32	1.045	1.116	1.017	0.738	0.709	1.102	1.306	1.27	0.746
Q15019	2022-09-02	1.156	1.045	0.824	0.72	0.993	1.047	0.912	0.814	0.829	0.784	1.122	0.904	0.924	1.093	1.102	1.152	1.251	1.178	1.163	1.07	1.237	1.271	1.087	1.412	0.799	0.727	1.215	0.958	0.985	0.648	1.304	1.285	1.386	1.137	1.277	1.287	1.246	1.3	1.254	1.095	1.162	1.042	0.892	0.864	1.138	1.317	1.235	0.689
Q14254	FLOT2	0.832	0.886	0.63	0.659	1.443	0.867	0.823	1.087	1.155	0.992	0.773	0.808	1.356	0.814	1.198	1.014	0.794	1.231	0.946	0.708	1.048	1.039	1.021	1.196	1.091	1.49	1.18	0.99	0.827	0.93	1.358	0.899	0.872	1.157	1.163	1.278	1.171	1.008	1.221	1.097	1.061	1.179	1.299	1.288	0.943	0.916	1.002	0.937
Q13177	PAK2	1.034	1.015	1.51	0.806	1.027	0.886	0.884	0.738	0.896	0.687	0.832	0.974	0.857	0.774	0.909	0.782	0.954	1.198	1.001	1.593	1.296	0.965	0.701	1.27	0.638	1.069	1.289	0.795	1.291	1.824	0.677	1.414	1.008	0.854	1.183	0.844	0.838	1.27	1.088	1.028	1.414	0.647	0.81	0.765	1.32	0.934	1.292	1.387
Q12882	DPYD	0.922	1.078	0.841	0.71	1.027	0.771	0.817	0.765	1.018	0.664	0.748	0.808	0.924	0.994	1.03	0.737	0.924	1.156	0.922	1.148	0.955	1.026	0.807	0.974	0.584	0.654	0.943	0.866	1.034	1.447	0.819	1.111	0.841	0.766	0.835	0.879	0.843	0.938	0.906	1.143	1.059	0.655	0.813	0.789	1.24	0.903	1.008	1.157
P02788	LTF	0.298	0.754	0.377	0.32	0.783	0.43	0.642	1.389	0.495	0.643	0.376	0.466	1.908	0.59	0.273	1.052	0.822	0.389	0.441	0.509	0.482	0.395	1.458	0.845	0.651	24.444	0.445	1.651	0.752	0.846	0.777	0.671	0.776	0.86	0.68	0.646	1.105	0.658	1.092	0.658	0.904	1.345	11.143	11.163	0.693	0.35	0.308	0.448
Q13884	SNTB1	1.139	0.957	1.096	0.844	0.91	1.197	1.156	0.904	1.116	0.841	1.076	1.007	0.824	0.905	1.073	1.081	1.07	1.185	1.047	0.785	1.215	1.066	0.763	1.24	0.829	1.48	1.226	0.841	0.719	0.707	1.176	1.183	1.236	0.955	1.21	1.222	0.927	1.23	1.231	1.048	1.128	0.969	0.854	0.84	1.071	0.984	1.064	0.817
Q9Y6F6	NA	0.755	0.795	0.73	0.576	0.631	1.303	1.555	0.834	1.107	0.559	0.905	0.777	0.718	0.935	1.056	0.923	1.15	0.862	0.771	0.642	1.301	0.929	0.891	1.442	0.887	0.714	1.318	0.832	0.664	0.615	0.871	1.195	1.565	1.25	1.356	1.145	1.634	1.852	1.648	0.841	1.814	1.147	0.823	0.811	1.28	0.885	1.078	0.71
Q86VS8	HOOK3	1.49	1.587	1.576	1.145	1.343	1.488	1.665	1.283	1.314	1.392	1.588	1.395	1.458	1.527	1.371	1.149	1.392	0.894	0.976	1.079	1.104	1.038	1.794	1.133	1.013	1.207	1.06	1.463	1.102	0.945	1.079	1.111	1.172	1.128	1.008	0.944	1.181	1.018	1.203	0.971	1.128	1.315	1.175	1.153	1.048	1.315	1.405	0.898
P62820	RAB1A	1.737	1.618	1.476	1.268	1.585	1.583	0.981	1.255	1.016	1.315	1.05	1.262	1.255	0.962	1.208	0.69	1.454	0.878	0.994	0.566	0.817	0.966	2.374	0.846	0.955	0.805	0.757	1.73	0.761	0.377	0.975	0.9	1.506	0.697	1.652	1.479	0.634	0.996	1.344	0.674	1.084	0.747	0.483	0.558	0.845	1.013	1.006	0.342
O43242	PSMD3	1.142	1.05	0.871	1.087	1.09	0.904	0.828	0.804	0.884	0.665	0.838	0.861	0.804	0.897	0.968	0.869	0.845	0.808	0.908	0.794	0.965	0.903	0.847	0.892	0.953	0.808	0.964	0.916	0.896	1.005	1.007	1.004	0.994	0.939	1.055	1.063	0.912	1.018	0.971	1.093	1.008	0.844	1.065	1.044	1.05	0.894	0.935	0.997
Q3V6T2	CCDC88A	1.396	1.455	1.641	1.511	1.538	1.154	1.15	1.28	1.194	1.107	1.164	1.121	1.44	1.263	1.112	1.052	1.331	1.26	1.126	1.311	1.123	1.221	2.442	1.056	1.296	0.793	1.058	2.342	1.359	1.123	1.197	1.179	1.215	1.397	1.045	1.059	1.825	1.079	1.139	1.032	1.005	1.094	1.077	1.076	1.016	1.524	1.574	1.265
B0I1T2	MYO1G	0.682	0.648	0.742	0.501	0.932	0.415	0.476	0.393	0.539	0.405	0.366	0.576	0.42	0.465	0.417	0.549	0.647	0.752	1.098	1.289	0.646	0.869	0.813	0.623	0.678	1.588	0.719	0.953	1.56	1.935	0.63	1.074	0.57	0.991	0.647	0.625	1	0.691	0.741	1.674	0.872	0.699	1.1	1.092	1.228	0.728	0.875	2.381
P05771	PRKCB	1.016	0.866	1.117	0.649	0.956	0.968	0.691	0.896	0.977	0.751	0.884	1.04	0.88	0.935	1.466	0.955	0.733	0.867	0.993	0.68	1.059	0.923	0.738	1.004	0.778	0.604	1.038	0.783	0.712	0.67	0.653	0.516	0.581	0.476	0.698	0.755	0.472	0.548	0.577	0.551	0.799	0.52	0.592	0.634	0.505	1.035	0.983	0.717
O60749	SNX2	0.869	0.757	1.187	0.721	0.766	1.091	1.009	0.731	1.144	0.641	0.892	0.836	0.776	1.037	1.307	0.665	0.943	1.011	0.818	1.135	1.037	0.773	1.091	0.925	0.668	0.542	0.95	0.907	0.99	1.171	0.776	1.302	1.098	0.96	1.15	0.971	1.036	1.368	1.046	0.963	1.207	0.958	0.894	0.86	1.456	0.739	0.932	1.208
P07954	FH	1.104	0.954	0.916	0.841	1.455	0.848	0.79	0.652	1.111	1.036	0.919	0.744	1.037	1.256	1.045	1.712	1.384	0.875	1.097	1.322	0.97	1.129	1.051	0.921	1.322	0.816	1.006	1.125	1.158	0.963	1.367	0.933	1.265	1.167	0.991	1.34	1.29	1.127	1.21	1.053	0.961	1.386	0.897	0.892	1.001	1.683	1.379	0.801
P49591	SARS	0.706	0.757	0.794	0.731	0.82	0.875	0.823	0.914	1.021	0.732	1.078	0.818	0.891	1.019	0.953	0.783	0.897	1.31	1.101	1.182	1.225	1.084	0.911	1.267	0.67	0.612	1.268	0.82	1.034	1.233	0.865	1.101	1.108	0.824	1.204	1.095	0.826	1.096	1.105	1.099	1.119	0.688	0.772	0.779	1.108	0.778	0.956	1.142
P52566	ARHGDIB	1.081	1.15	1.269	0.743	1.001	1.366	1.66	0.85	1.396	0.736	1.227	1.181	0.927	1.17	1.513	0.779	0.89	0.875	0.857	1.515	1.01	1.008	0.883	1.022	0.642	0.549	1.016	0.84	1.297	1.349	0.736	1.155	1.086	0.932	0.917	0.823	0.951	0.991	1.111	0.835	1.063	1.262	0.672	0.666	1.146	0.804	0.913	1.188
Q15642	TRIP10	1.652	1.439	2.182	1.296	1.392	1.844	1.77	1.406	1.419	1.264	2.006	1.525	1.619	1.691	1.831	1.123	1.132	1.395	1.162	0.625	1.391	1.219	0.841	1.415	0.858	0.644	1.434	0.774	0.577	0.473	0.998	1.04	1.452	0.837	1.321	1.106	0.971	1.123	1.25	0.951	1.054	0.854	0.9	0.895	0.972	1.101	1.259	0.558
Q8TD16	BICD2	1.581	1.456	1.94	1.388	2.006	1.693	1.721	1.28	1.596	1.295	1.539	1.7	1.69	1.483	1.34	1.171	1.252	1.005	0.99	0.932	1.006	1.069	1.102	1.1	0.916	1.313	1.038	1.069	0.904	0.745	1.221	1.283	1.479	1.111	1.2	1.069	1.134	1.099	1.745	1.229	1.555	1.042	0.998	0.998	1.006	1.28	1.236	0.969
P04844	RPN2	1.438	0.685	0.88	0.786	1.195	0.948	0.334	0.948	0.524	0.788	0.592	0.709	0.932	0.443	0.771	0.453	0.299	1.471	1.009	0.301	1.119	1.06	0.435	1.104	0.462	0.736	0.941	0.521	0.501	0.508	1.558	1.092	1.2	0.843	1.416	1.752	0.58	1.535	1.161	1.317	1.143	0.63	0.965	0.948	1.259	0.301	0.529	0.761
P78344	EIF4G2	1.198	1.013	0.964	1.226	0.993	1.085	0.981	0.88	0.914	0.799	0.963	1.098	0.851	0.829	1.014	0.777	0.904	1.143	1.091	0.737	1.239	1.113	0.737	1.276	0.731	0.798	1.212	0.77	0.733	0.803	1.265	1.192	1.394	0.996	1.377	1.431	0.993	1.378	1.273	1.173	1.197	0.862	1.028	1.006	1.133	0.872	1.09	0.884
O75955	FLOT1	1.46	2.106	1.34	1.527	2.037	1.374	2.071	2.034	1.696	2.153	1.412	1.454	2.073	2.028	1.538	0.989	0.859	1.108	0.81	0.761	0.981	0.951	0.849	1.08	1.063	1.031	1.104	0.933	0.798	0.79	1.319	0.697	0.841	0.926	1.272	1.396	0.805	0.973	1.212	1.134	1.026	0.835	0.927	0.949	0.842	0.854	0.976	0.698
P07195	LDHB	1.188	0.979	0.999	0.49	0.883	0.842	0.803	0.722	1.1	0.619	0.894	0.872	0.769	0.832	0.95	1.002	1.043	1.009	1.171	0.801	1.355	1.165	0.699	1.232	0.639	0.7	1.275	0.748	0.771	0.814	1.163	1.04	1.224	0.984	1.231	1.283	0.991	1.216	1.311	1.145	1.142	0.827	0.998	0.982	1.133	0.946	0.983	0.766
Q8TEW0	PARD3	1.553	1.636	1.058	0.901	1.22	1.293	1.836	1.326	1.207	1.019	1.351	1.281	1.406	1.373	1.658	1.169	1.079	1.309	1.154	0.703	1.499	1.271	1.033	1.521	0.804	0.994	1.31	0.827	0.619	0.713	1.175	1.518	1.667	0.877	1.378	1.293	0.988	1.583	1.551	1.035	1.472	0.97	1.026	1.002	1.057	0.984	0.94	0.69
P11215	ITGAM	0.631	0.666	0.456	0.502	1.526	0.264	0.465	0.181	1.18	0.484	0.227	0.794	1.389	0.468	0.329	0.87	0.717	1.083	1.13	0.942	0.83	1.056	0.592	0.924	0.605	4.163	0.854	0.91	0.903	1.338	0.575	1.058	0.562	1.041	0.636	0.608	1.042	0.622	0.739	1.221	0.865	0.892	4.004	3.964	1.164	0.458	0.447	1.976
Q02153	GUCY1B3	1.581	1.584	1.004	0.851	1.346	1.857	1.383	1.641	1.47	1.006	1.786	1.405	1.447	1.672	1.867	1.172	1.148	1.327	1.083	0.58	1.426	1.235	1.095	1.465	0.859	0.745	1.338	1.002	0.603	0.453	1.459	1.126	1.289	0.769	1.424	1.628	0.873	1.512	1.198	1.05	1.136	0.846	0.663	0.65	1.045	0.988	1.015	0.615
Q13976	PRKG1	1.123	0.906	0.872	0.533	0.866	0.887	0.766	0.987	0.878	0.52	0.653	0.634	0.663	0.74	0.812	0.832	0.854	1.023	0.924	0.484	1.076	1.046	0.916	1.226	0.705	0.597	1.026	0.79	0.546	0.411	0.87	0.726	1.241	0.736	1.359	1.409	0.748	1.264	1.278	1.04	1.21	0.831	0.612	0.617	0.954	0.87	1.159	0.477
Q9UQ80	PA2G4	0.934	0.809	0.904	0.826	0.965	1.056	0.937	0.744	1.216	0.775	1.148	0.893	0.897	1.115	1.267	0.825	0.975	1.207	1.179	1.322	1.075	1.102	0.887	1.052	0.648	0.741	1.055	0.938	1.098	1.32	0.97	1.19	1.085	0.956	1.146	1.054	1.083	1.06	1.146	1.194	1.103	0.719	1.091	1.049	1.084	1.01	1.158	1.311
P51149	RAB7A	0.79	0.798	0.89	0.689	0.728	0.677	0.651	0.709	0.612	0.621	0.592	0.714	0.684	0.608	0.673	0.865	0.933	1.317	1.207	0.721	1.282	1.356	0.847	1.354	0.848	1.53	1.236	0.783	0.693	0.69	1.155	1.132	1.605	0.901	1.4	1.336	0.91	1.338	1.148	1.073	1.159	1.018	1.12	1.14	1.144	0.863	0.928	0.761
Q07960	ARHGAP1	0.973	0.829	0.956	0.682	0.724	0.788	0.551	0.622	0.923	0.587	0.63	0.818	0.611	0.689	0.856	0.786	0.909	1.271	1.041	0.694	1.104	1.111	0.699	1.2	0.691	0.803	1.231	0.783	0.616	0.733	1.115	0.942	1.224	0.834	1.293	1.319	0.818	1.165	1.258	1.186	1.211	0.847	0.926	0.875	1.031	0.913	0.978	0.673
P21399	ACO1	1.141	1.106	1.201	0.893	0.907	0.88	1.002	0.894	0.833	0.85	0.926	0.943	0.811	0.866	1.029	1.088	1.053	1.279	1.1	0.807	1.264	1.091	0.977	1.178	0.789	0.618	1.319	0.799	0.709	0.663	1.15	1.06	1.358	0.905	1.337	1.347	0.909	1.22	1.306	1.188	1.142	0.884	0.949	0.926	1.062	0.982	1.028	0.827
P00918	CA2	0.801	0.827	0.79	0.57	0.743	0.882	1.118	0.936	1.123	0.667	0.837	1.19	0.713	0.635	0.763	1.05	0.91	1.393	0.763	0.384	0.903	0.92	0.608	1.041	0.845	0.352	1.845	0.474	0.369	0.414	0.906	0.848	1.301	0.818	1.345	0.746	0.678	0.68	1.146	0.815	1.111	0.826	0.776	0.759	1.058	0.752	0.735	0.362
P19338	NCL	0.985	1.23	1.011	1.923	1.424	0.695	0.923	0.52	1.57	1.13	0.587	1.043	0.686	1.089	1.051	0.165	0.393	0.543	0.748	2.015	0.277	0.595	0.414	0.299	0.273	0.686	0.347	0.443	2.174	1.82	0.202	1.137	0.236	0.907	0.303	0.289	0.888	0.404	0.344	1.233	0.701	0.256	0.555	0.569	1.056	0.361	0.41	3.217
Q9P2J5	LARS	1.538	1.709	1.533	2.355	1.614	1.588	1.422	1.302	1.4	1.148	1.106	1.151	1.235	1.441	1.516	0.805	0.977	1.248	1.001	0.911	0.956	0.94	0.882	1.025	0.659	0.909	1.005	0.94	0.991	0.966	0.897	1.054	0.952	0.977	1.126	0.929	0.973	0.911	0.924	1.037	1.05	0.767	1.32	1.355	0.965	0.742	0.804	1.085
Q92945	KHSRP	0.795	1.313	4.333	2.189	1.356	0.686	1.118	0.535	1.223	1.911	0.75	0.99	1.233	1.073	0.752	0.443	0.8	0.679	0.86	3.386	0.562	0.797	0.812	0.508	0.608	1.077	0.558	0.947	2.97	3.276	0.331	1.418	0.416	1.189	0.468	0.432	1.166	0.637	0.524	1.327	0.89	0.525	1.316	1.302	1.325	0.574	0.609	2.443
P78417	GSTO1	0.994	0.917	0.931	0.626	0.777	1.06	1.046	0.918	0.945	0.485	0.699	0.559	0.853	1.094	1.276	0.589	0.495	1.176	0.682	0.328	0.688	0.655	0.356	0.685	0.344	0.426	0.622	0.38	0.34	0.314	0.789	0.911	1.001	0.646	1.05	0.915	0.696	0.916	1.027	0.799	1.125	0.727	0.895	0.896	0.813	0.505	0.569	0.337
P61160	ACTR2	0.869	0.794	0.787	0.61	0.735	0.808	0.662	0.77	0.849	0.714	0.811	0.873	0.841	0.876	0.918	1.022	0.975	1.005	1.095	0.854	1.037	1.105	0.968	1.105	0.95	0.992	1.059	1.005	0.865	0.976	0.886	0.743	0.833	0.709	0.856	0.998	0.638	0.808	0.892	0.815	0.788	0.761	0.93	0.926	0.754	0.885	0.932	0.942
P05198	EIF2S1	0.668	0.666	0.436	0.68	0.719	0.84	0.74	0.592	0.857	0.541	0.883	0.635	0.713	0.929	0.916	1.218	1.181	1.003	1.148	1.405	1.218	1.172	0.809	1.181	0.848	0.828	1.107	0.809	1.216	1.187	1.105	1.063	1.025	0.993	1.043	1.043	1.294	1.031	1.08	0.997	1.007	0.9	1.27	1.276	0.965	1.082	1.119	1.012
P80303	NUCB2	1.39	1.412	1.563	1.161	2.518	1.114	1.201	0.797	1.716	0.765	0.847	1.719	0.938	0.848	1.15	1.202	1.231	1.337	0.934	1.105	1.147	1.062	1.054	1.204	0.751	0.904	1.013	0.966	0.995	0.911	0.712	1.209	1.326	1.019	1.124	0.733	0.987	1.024	1.163	0.849	1.123	1.014	0.819	0.812	1.026	0.962	0.915	0.998
O00231	PSMD11	1.012	0.529	1.559	0.553	1.729	0.805	0.997	0.43	0.878	0.514	0.657	0.649	0.5	0.749	0.836	0.769	0.824	1.044	1.023	1.149	1.203	0.966	0.746	1.196	0.648	0.992	1.21	0.779	1.049	1.415	0.938	1.219	1.094	0.95	1.136	1.094	0.904	1.193	1.154	1.099	1.23	0.805	0.764	0.741	1.22	0.874	0.901	1.373
Q9BT78	COPS4	0.943	0.918	0.863	0.749	0.854	0.775	0.891	0.827	0.804	0.67	0.929	0.819	0.885	0.856	0.875	1.1	1.085	1.175	1.153	0.964	1.357	1.145	1.014	1.221	0.83	1.003	1.395	1.015	0.872	1.139	1.297	1.061	1.232	0.959	1.175	1.332	1.116	1.201	1.222	1.2	1.133	0.964	1.173	1.15	1.639	1.601	1.434	1.204
Q9UKE5	TNIK	1.542	1.339	1.445	0.978	1.247	1.469	1.634	1.062	1.173	0.962	1.182	1.561	1.263	0.989	1.422	1.188	1.06	1.365	1.091	0.772	1.309	1.183	0.865	1.268	1.005	1.417	1.443	0.912	0.809	0.733	1.383	1.118	1.492	1.237	1.249	1.257	1.368	1.233	1.319	0.929	1.244	1.223	1.053	1.075	1.188	1.309	1.257	0.895
Q9HCM2	PLXNA4	1.489	1.131	1.459	0.882	1.302	1.204	0.976	1.305	1.007	1.426	1.1	1.146	1.368	0.94	1.08	1.159	0.928	1.304	1.366	0.553	1.39	1.21	1.086	1.299	0.803	0.729	0.936	1.031	0.588	0.457	1.864	1.187	1.561	1.139	1.579	1.721	1.012	1.408	1.576	1.453	1.314	1.094	1.001	0.983	1.062	1.14	1.31	0.749
Q96G03	PGM2	0.799	0.771	0.594	0.633	0.731	0.736	0.698	0.69	0.641	0.461	0.638	0.648	0.534	0.535	0.609	0.984	1.041	1.243	1.037	0.983	1.071	1.144	0.979	1.142	0.623	0.684	0.983	0.905	0.932	1.07	1.033	1.353	0.988	0.811	1.111	1.15	0.737	1.187	1.075	1.113	1.091	0.686	0.967	0.978	1.178	0.831	1.09	1.316
P62333	PSMC6	0.826	0.746	1.257	0.734	0.902	0.695	0.929	0.661	0.696	0.578	0.644	0.657	0.833	0.72	0.723	0.831	1.049	1.156	1.084	1.039	1.125	1.09	1.083	1.146	0.786	1.203	1.091	0.991	0.981	0.892	0.865	1.048	1.186	1.008	1.187	1.086	1.106	1.14	1.058	0.936	1.072	0.728	0.777	0.767	1.083	0.864	0.925	0.995
P46379	BAG6	0.86	0.848	0.893	1.006	0.884	0.863	0.945	0.776	0.763	0.795	0.833	0.798	0.801	0.833	0.781	0.973	1.16	1.149	1.108	1.001	1.085	1.169	0.93	1.149	0.802	1.186	1.13	0.84	0.892	0.819	0.969	1.109	1.118	0.943	0.974	1.02	0.997	1.029	1.175	0.989	1.032	0.84	1.052	1.058	0.954	0.989	1.072	0.887
P61106	RAB14	1.072	1.414	0.968	1.075	0.861	1.099	1.034	1.496	1.135	1.085	1.107	0.969	1.049	1.215	1.117	0.965	0.955	1.215	1.078	0.68	1.142	1.071	1.176	1.132	0.878	0.533	1.098	0.951	0.735	0.513	1.103	1.104	1.472	0.836	1.349	1.206	0.877	1.267	1.276	1.054	1.24	1.041	1.002	0.967	1.174	1.108	1.153	0.732
P55809	OXCT1	1.86	1.434	1.961	1.075	1.625	0.947	0.969	1.131	1.267	1.794	0.967	1.121	2.079	1.374	1.414	1.653	1.404	1.07	1.211	1.162	0.974	0.989	1.02	0.919	1.28	0.827	1.062	1.193	1.06	0.695	1.482	1.013	1.27	1.168	1.138	1.458	1.075	1.092	1.234	1.217	1.014	1.288	1.183	1.212	1.037	1.799	1.428	0.834
P48147	PREP	2.525	2.15	2.629	1.543	2.054	1.881	1.81	1.683	2.215	1.346	1.934	2.017	1.709	1.891	2.254	0.848	0.896	1.174	1.13	0.926	1.141	1.193	0.926	1.17	0.737	0.88	1.162	0.955	0.852	0.906	1.028	1.164	1.011	1.22	1.054	1.113	0.945	1.075	1.064	1.011	1.014	0.916	0.781	0.784	1.047	0.824	1.045	1.149
P11169	SLC2A3	1.142	0.709	1.175	0.555	0.653	0.608	0.646	0.893	0.495	0.751	0.507	0.809	0.903	0.558	0.728	0.698	0.411	1.217	0.856	0.286	0.898	0.858	0.453	0.915	0.653	0.471	0.801	0.557	0.395	0.265	0.894	0.729	0.95	0.687	1.263	1.094	0.627	0.939	0.962	0.867	0.947	0.777	0.814	0.813	0.817	0.523	0.664	0.427
Q12931	TRAP1	0.773	0.77	0.754	2.631	0.946	0.69	0.56	0.749	0.624	0.778	0.522	0.532	0.816	0.869	0.715	1.227	1.02	1.269	1.007	0.86	0.8	1.15	0.769	1.048	0.89	1.154	1.059	1.005	1.112	1.032	0.958	0.817	0.792	0.905	0.82	1.068	0.882	0.831	0.906	1.094	0.87	0.842	2.124	2.181	0.934	0.736	0.757	0.821
Q92841	DDX17	0.627	0.76	0.5	1.132	1.138	0.28	0.531	0.204	0.866	0.741	0.231	0.547	0.281	0.525	0.486	0.51	0.703	1.02	1.083	2.501	0.699	1.027	0.688	0.909	0.561	1.454	0.816	0.908	2.117	2.731	0.451	1.18	0.393	0.837	0.462	0.404	0.964	0.659	0.52	1.264	0.813	0.613	1.164	1.152	1.433	0.725	0.626	2.784
O43390	HNRNPR	1.335	1.808	1.263	3.189	2.393	0.469	0.806	0.494	0.657	0.868	0.474	0.891	0.725	0.614	0.58	0.424	0.768	1.06	1.211	3.244	0.643	0.996	0.824	0.622	0.519	0.951	0.683	0.843	2.753	2.188	0.512	1.216	0.552	1.259	0.592	0.597	1.402	0.686	0.577	1.641	0.876	0.569	1.078	1.035	1.228	0.515	0.696	2.364
Q00839	HNRNPU	0.739	0.938	0.721	1.708	1.098	0.324	0.54	0.228	1.287	0.798	0.266	0.779	0.369	0.634	0.672	0.318	0.528	0.874	0.937	2.312	0.536	0.739	0.566	0.485	0.419	0.766	0.553	0.675	2.394	2.401	0.307	1.272	0.32	0.932	0.408	0.355	0.921	0.546	0.411	1.35	0.807	0.427	0.693	0.709	1.179	0.329	0.408	2.8
P46109	CRKL	0.651	0.62	0.601	0.429	0.54	0.697	0.796	0.58	0.741	0.53	0.709	0.574	0.696	0.797	0.923	1.063	1.276	1.431	1.124	0.805	1.332	1.262	1.099	1.447	0.838	1.409	1.414	0.936	0.797	0.733	0.958	1.023	1.622	0.867	1.452	1.275	0.941	1.359	1.377	0.985	1.3	0.853	0.906	0.856	1.147	1.139	1.122	0.776
Q9Y3I0	C22orf28; RTCB	0.908	0.977	0.804	0.982	1.134	0.584	0.81	0.728	0.672	0.849	0.634	0.913	0.869	0.758	0.635	0.949	1.023	1.065	1.166	1.601	0.951	1.104	1.052	0.958	0.738	1.281	0.988	0.975	1.482	1.5	1.003	1.153	1.092	1.096	1.005	1.023	1.197	1.002	1.042	1.252	0.986	0.859	1.103	1.138	1.073	1.127	1.112	1.418
O00160	MYO1F	0.58	0.652	0.594	0.603	0.904	0.362	0.508	0.312	0.798	0.388	0.347	0.684	0.373	0.529	0.505	0.507	0.629	0.946	1.003	1.51	0.764	0.92	0.651	0.692	0.544	1.328	0.705	0.844	1.616	2.499	0.521	1.321	0.521	0.982	0.61	0.62	0.959	0.76	0.705	1.456	1.001	0.652	1.271	1.268	1.409	0.465	0.532	2.446
Q9BXS5	AP1M1	0.834	0.7	0.738	0.744	0.84	0.85	0.608	0.622	0.731	0.561	0.67	0.792	0.661	0.714	0.763	0.897	1.028	1.195	1.24	0.74	1.332	1.231	0.806	1.321	0.894	0.748	1.295	0.809	0.721	0.755	1.299	1.011	1.173	1.026	1.217	1.544	0.889	1.253	1.21	1.026	1.194	1.063	0.703	0.706	1.073	1.074	1.153	0.612
P54819	AK2	0.579	0.65	0.521	0.661	0.586	0.62	0.724	0.468	0.899	0.817	0.568	0.57	0.6	0.752	0.589	1.432	1.442	0.937	1.173	1.527	0.989	1.181	0.902	0.915	1.079	0.824	0.96	0.921	1.239	1.207	1.247	1.094	1.351	1.134	1.015	1.224	1.046	1.007	1.278	1.41	1.032	1.187	1.104	1.122	1.174	1.511	1.45	1.289
P00491	PNP	0.565	0.547	0.573	0.391	0.579	0.637	0.554	0.564	0.615	0.383	0.634	0.561	0.445	0.569	0.708	0.839	0.917	1.152	0.991	0.65	1.133	1.334	0.784	1.495	0.632	0.997	1.236	0.733	0.62	0.624	1.018	1.061	1.398	0.832	1.292	1.213	0.885	1.115	1.386	1.103	1.079	0.866	1.291	1.279	1.153	1.077	1.033	0.769
Q93034	CUL5	1.057	0.99	0.965	0.761	1.04	1.046	0.913	0.941	1.047	0.816	1.035	0.876	0.956	1.05	1.027	1.088	1	1.074	1.058	0.861	1.237	1.133	0.878	1.324	0.86	0.985	1.298	0.791	0.892	0.905	1.204	1.087	1.15	0.969	1.213	1.24	0.981	1.148	1.194	1.096	1.126	1.025	1.163	1.185	1.175	1.129	1.106	0.954
P04350	TUBB4A	NA	NA	NA	NA	NA	NA	NA	NA	NA	NA	NA	NA	NA	NA	NA	NA	NA	NA	NA	NA	NA	NA	NA	NA	NA	NA	NA	NA	NA	NA	NA	NA	NA	NA	NA	NA	NA	NA	NA	NA	NA	NA	NA	NA	NA	1.785	5.905	1.162
P55084	HADHB	0.919	0.817	0.81	0.857	1.063	0.621	0.623	0.598	0.722	0.932	0.626	0.631	0.89	0.874	0.692	1.498	1.416	0.963	1.403	1.404	1.019	1.255	1.055	1.03	1.267	1.64	1.054	1.113	1.295	1.123	1.313	0.89	1.183	1.146	1.05	1.251	1.097	1.036	1.116	1.3	0.949	1.388	1.109	1.106	1.047	1.487	1.205	1.207
P00387	CYB5R3	0.747	0.428	0.676	0.336	0.496	0.483	0.319	0.456	0.392	0.466	0.397	0.438	0.489	0.351	0.416	0.675	0.53	1.084	1.021	0.399	1.11	1.014	0.728	1.041	0.782	0.86	1.074	0.745	0.5	0.466	1.631	0.97	0.99	0.776	1.258	1.549	0.662	1.212	1.118	1.08	1.095	0.577	0.713	0.702	0.98	0.481	0.695	0.479
P10644	PRKAR1A	0.956	0.961	0.715	0.671	0.903	0.995	1.126	1.076	1.093	0.876	1.21	0.882	1.034	1.077	1.2	1.074	1.042	1.16	1.225	0.894	1.269	1.124	0.903	1.231	1.018	0.751	1.374	0.826	0.772	0.73	0.937	0.945	1.139	0.834	1.13	1.232	0.957	1.131	1.064	1.058	1.13	1.053	0.782	0.759	1.08	1.071	1.157	0.692
Q6DD88	ATL3	1.048	0.654	0.944	0.523	0.811	0.779	0.511	0.817	0.651	0.73	0.567	0.738	0.867	0.549	0.718	0.598	0.418	1.103	1.026	0.388	1.164	0.967	0.476	1.001	0.632	1.13	1.019	0.607	0.609	0.643	1.082	1.079	0.822	0.769	1.085	1.224	0.554	1.306	0.978	1.02	1.285	0.599	0.885	0.829	1.161	0.391	0.598	0.851
P33241	LSP1	0.698	1.29	0.613	0.658	1.515	0.339	0.849	0.266	0.997	0.28	0.286	0.802	0.293	0.643	0.412	0.509	1.143	0.811	1.027	4.011	0.534	1.024	0.973	0.588	0.696	1.509	0.675	1.379	3.61	4.604	0.388	1.23	0.395	1.399	0.431	0.476	1.532	0.6	0.565	1.805	0.726	0.849	0.918	0.908	1.3	0.479	0.6	3.003
Q15067	ACOX1	0.902	0.777	0.809	0.355	0.747	0.72	0.438	0.62	0.61	0.462	0.577	0.54	0.479	0.654	0.733	1.207	1.058	1.173	1.379	0.676	1.339	1.265	0.902	1.28	0.979	0.855	1.444	0.965	0.655	0.491	1.714	1.022	1.229	0.988	1.271	1.696	0.892	1.201	1.239	1.184	1.106	0.903	0.838	0.835	1.066	1.081	1.145	0.495
O43396	TXNL1	0.8	0.812	0.684	0.584	0.709	0.725	0.757	0.664	0.877	0.687	0.7	0.844	0.734	0.754	0.857	1.062	1.081	1.181	1.193	0.832	1.304	1.351	0.826	1.471	0.838	0.674	1.243	0.814	0.735	0.718	1.235	1.093	1.698	0.963	1.365	1.424	1.021	1.404	1.361	1.153	1.183	1.134	0.89	0.869	1.191	1.199	1.166	0.84
P50995	ANXA11	0.78	0.651	0.691	0.748	0.816	0.733	0.53	0.598	0.801	0.784	0.706	0.743	0.661	0.729	0.728	1.086	0.798	1.198	1.227	1.126	0.956	1.083	0.818	0.991	0.831	0.894	1.032	0.863	1.027	1.042	1.397	1.057	1.217	1.218	1.043	1.276	0.838	0.945	1.129	1.3	0.923	1.009	1.692	1.707	1.014	1.36	0.898	1.266
O95373	IPO7	0.92	0.91	0.715	0.69	0.846	0.954	0.734	0.885	0.743	0.672	0.86	0.755	1.036	0.867	1.109	1.247	1.186	1.202	1.112	0.763	1.563	1.14	1.468	1.485	1.073	0.592	1.658	1.314	0.814	0.599	1.604	1.072	1.401	1.205	1.474	1.573	1.3	1.435	1.134	1.108	1.054	0.97	0.947	0.912	1.126	1.319	1.238	0.738
P98194	ATP2C1	1.246	0.81	0.962	0.992	1.353	1.021	0.522	0.97	0.82	0.905	0.696	1.032	1.007	0.631	1.011	0.908	0.786	1.075	1.045	0.593	1.167	0.995	1.327	1.001	0.949	0.888	1.004	1.191	0.697	0.487	1.222	0.869	1.005	0.833	1.277	1.436	0.703	1.238	0.927	1.113	1.001	0.662	0.792	0.768	0.92	0.684	0.819	0.484
Q13094	LCP2	0.799	0.759	0.783	0.587	0.638	1.112	1.063	0.714	0.855	0.558	0.904	0.949	0.652	0.818	0.948	0.849	0.843	1.471	1.143	0.781	1.516	1.189	0.692	1.515	0.578	1.018	1.457	0.6	0.677	0.796	1.009	1.25	1.48	0.862	1.51	1.234	0.93	1.38	1.319	1.04	1.368	0.893	0.717	0.73	1.153	0.819	0.839	1.05
P30038	ALDH4A1	1.7	1.666	1.685	1.87	1.89	1.459	1.391	1.624	1.326	1.386	1.422	1.373	1.778	1.208	1.312	1.12	0.806	0.815	0.936	0.726	0.708	0.778	0.6	0.662	1.223	1.194	0.977	0.899	0.776	0.609	1.159	0.925	0.79	0.88	0.793	0.924	0.866	0.808	0.904	0.98	0.845	1.038	1.183	1.159	0.934	1.102	1.115	0.682
Q9Y3P9	RABGAP1	1.501	1.292	1.006	0.907	1.132	1.383	1.112	1.255	1.112	1.095	1.183	1.043	1.357	1.235	1.438	1.015	0.922	1.18	0.989	0.628	1.188	1.044	0.875	1.222	0.697	0.948	1.093	0.797	0.633	0.573	1.291	1.1	1.37	0.98	1.257	1.313	0.857	1.168	1.205	0.945	1.048	1.023	0.835	0.824	0.983	1.371	1.46	0.77
P09651	HNRNPA1	0.872	1.241	0.768	1.775	1.526	0.355	0.761	0.187	1.676	0.749	0.27	0.999	0.35	0.889	0.886	0.322	0.592	0.703	0.819	2.527	0.486	0.726	0.509	0.377	0.472	0.699	0.429	0.696	2.09	2.165	0.158	1.209	0.237	0.89	0.301	0.253	0.821	0.452	0.388	0.988	0.809	0.309	0.474	0.47	1.084	0.308	0.432	2.478
Q96QK1	VPS35	1.043	0.954	1.023	0.973	1.071	0.936	0.798	0.849	0.914	0.678	0.997	0.798	0.855	0.992	1.257	0.873	0.945	1.141	1.277	1.005	1.294	1.163	0.797	1.291	0.779	1.022	1.232	0.858	0.905	1.016	1.155	1.141	1.134	0.931	1.212	1.34	0.876	1.285	1.127	1.335	1.105	0.85	1.164	1.132	1.305	0.979	0.993	1.028
A2RUS2	DENND3	1.578	1.477	1.472	0.979	1.364	2.172	1.379	1.621	1.374	1.227	1.497	1.141	1.749	1.573	1.932	1.124	0.993	1.188	0.997	0.631	1.103	0.992	0.926	1.122	0.868	0.535	1.39	0.765	0.739	0.675	1.411	1.113	1.115	0.907	1.238	1.412	0.948	1.246	1.313	1.079	1.251	0.847	1.05	1.04	0.909	1.375	1.202	0.705
Q9Y6N5	SQRDL; SQOR	1.076	0.939	1.031	0.879	0.997	0.591	0.546	0.592	0.811	0.7	0.529	0.711	0.698	0.761	0.761	0.917	1.011	1.308	1.097	0.911	0.802	0.997	0.621	0.881	0.819	1.354	1.137	0.997	1.093	1.273	1.101	0.946	1.1	1.042	1.167	1.188	0.865	0.989	1.2	1.77	1.122	0.794	1.526	1.556	1.17	0.767	0.725	1.179
Q9UNF0	PACSIN2	1.309	1.202	1.151	0.988	1.023	0.96	0.996	0.958	0.857	1.09	1.191	1.239	1.298	1.118	1.363	1.467	1.081	0.873	0.889	0.742	0.949	0.968	0.884	0.995	0.83	0.863	0.928	1.042	0.731	0.534	1.273	1.183	1.447	0.921	1.337	1.287	1.045	1.196	1.427	1.068	1.217	0.992	1.01	1.011	1.183	1.344	1.248	0.582
Q15691	MAPRE1	0.838	0.751	6.934	0.56	1.085	1.521	0.97	0.915	1.332	0.76	0.734	1.38	0.645	0.949	1.183	1.18	1.337	0.96	1.235	1.091	1.336	1.45	1.094	1.393	0.853	0.862	1.261	0.909	0.867	0.874	0.984	1.195	1.478	0.907	1.347	1.037	0.943	1.194	1.189	0.902	1.186	0.719	0.795	0.747	1.122	1.017	0.881	0.601
O00232	PSMD12	0.889	0.889	0.86	0.94	0.8	1.069	0.754	0.805	0.928	0.688	0.896	0.873	0.708	1.064	1.083	0.945	0.847	1.265	1.161	0.955	1.201	1.103	0.731	1.097	0.602	1.233	1.139	0.767	0.906	1.176	1.199	1.166	1.086	0.881	1.202	1.232	0.861	1.224	1.1	1.245	1.117	0.778	1.222	1.207	1.152	0.873	0.814	1.316
Q9NY33	DPP3	1.009	0.855	0.839	0.799	0.988	0.999	0.859	0.795	1.025	0.639	1.022	0.946	0.857	0.963	1.111	0.795	0.976	1.216	1.041	0.967	1.079	1	1.222	1.012	0.809	0.744	1.09	1.108	0.981	0.922	0.945	1.121	1.07	0.811	1.22	1.168	0.811	1.2	1.159	1.184	1.2	0.691	0.757	0.724	1.189	0.984	1.275	0.938
O95831	AIFM1	1.399	1.237	1.214	0.932	1.594	0.74	0.694	0.88	0.854	0.945	0.729	0.755	1.141	0.849	0.798	1.295	0.889	0.883	1.073	0.901	0.769	0.911	0.694	0.776	1.031	0.657	0.801	0.811	0.888	0.646	0.956	0.81	0.79	0.902	0.893	1.037	0.7	0.796	0.887	0.903	0.912	1.118	0.962	1.004	0.824	1.354	1.121	0.868
P01857	IGHG1	0.368	0.677	0.765	0.593	0.602	1.137	1.147	2.302	0.482	0.787	1.659	1.195	0.924	0.779	0.461	1.081	2.158	0.611	0.518	0.871	0.699	0.557	2.015	1.411	4.307	1.405	0.954	2.256	0.974	0.416	0.882	0.503	0.61	1.311	0.621	0.457	1.414	0.971	0.551	0.428	1.33	2.396	1.299	1.31	1.132	2.828	1.457	0.523
P35998	PSMC2	0.892	0.976	0.66	0.919	0.894	0.941	0.85	0.85	0.894	0.73	0.826	0.748	0.793	1.024	0.911	1.188	1.316	1.034	1.102	1.474	1.035	1.058	1.268	1.002	1.066	0.758	1.061	1.342	1.283	1.196	0.956	1.104	1.111	1.009	1.041	1.09	1.063	1.07	1.147	1.122	1.059	0.924	0.934	0.898	1.048	1.153	1.131	1.178
Q9H939	PSTPIP2	1.408	1.245	0.914	0.833	1.216	1.66	1.436	1.425	1.456	0.941	1.769	1.357	1.454	1.272	1.92	1.243	1.027	1.033	1.053	0.607	1.152	1.238	0.902	1.234	0.841	0.64	1.175	0.7	0.591	0.493	1.116	1.084	1.593	0.8	1.533	1.328	0.779	1.32	1.398	0.939	1.261	0.907	0.68	0.653	1.063	1.14	1.004	0.433
P01137	TGFB1	0.813	1.044	0.726	0.491	1.14	0.724	0.521	0.667	0.57	0.732	0.545	0.655	0.809	0.68	0.857	1.068	0.849	1.234	0.945	0.646	1.004	1.106	0.758	1.197	0.746	0.624	1.159	0.539	0.593	0.407	1.44	1.098	1.195	0.953	1.174	1.042	0.766	0.979	0.863	0.925	0.713	0.826	0.82	0.834	0.904	0.874	0.921	0.575
Q9NZM3	ITSN2	1.006	1.088	1.153	1.058	0.992	1.289	1.223	0.84	1.141	0.919	1.179	1.162	1.006	1.15	1.136	1.047	1.177	1.061	1.227	1.251	1.198	1.251	0.849	1.193	0.848	0.953	1.192	0.98	1.122	1.297	0.956	1.341	1.368	0.95	1.162	1.088	0.943	1.261	1.256	0.902	1.112	0.887	1.001	1.006	1.055	1.048	1.107	0.959
Q02880	TOP2B	0.958	1.345	1.241	2.183	1.694	0.737	0.96	0.727	1.185	0.808	0.527	1.175	0.639	0.916	0.893	0.476	0.891	1.095	1.291	2.03	0.679	0.984	1.095	0.722	0.495	1.366	0.731	1.096	1.947	2.533	0.447	1.232	0.406	0.912	0.532	0.486	0.811	0.611	0.573	1.47	0.828	0.583	1.645	1.647	1.352	0.62	0.63	2.657
Q9NVA2	2022-09-11	0.623	0.761	0.639	0.738	0.783	1.147	1.074	0.673	0.676	0.639	0.85	1.007	0.706	0.782	0.708	1.14	1.078	1.122	1.263	1.001	1.585	1.292	0.934	1.611	0.865	0.958	1.523	0.825	0.863	1.275	1.19	1.29	1.43	0.985	1.443	1.38	0.999	1.76	1.355	1.078	1.535	1.239	0.776	0.716	1.458	1.153	1.032	0.955
Q14289	PTK2B	0.979	1.169	0.788	0.749	0.951	0.742	0.911	1.039	0.864	0.789	0.813	0.964	0.844	1.088	0.865	0.824	1.114	1.012	1.018	1.357	0.928	0.991	1.663	0.982	1.001	1.117	0.995	1.423	1.338	1.328	0.972	1.103	0.921	1.131	0.963	0.927	1.221	1.023	0.943	1.085	1.058	1.346	1.086	1.09	1.163	1.101	1.022	1.337
Q96HC4	PDLIM5	0.719	0.682	0.783	0.645	0.522	0.859	1.038	0.56	0.815	0.512	0.827	0.743	0.539	0.64	0.797	1.083	1.015	1.326	1.131	0.779	1.529	1.334	0.965	1.701	0.926	0.75	1.483	1.001	0.676	0.707	1.157	1.267	1.626	0.836	1.549	1.328	1.088	1.649	1.502	0.961	1.547	1.106	0.697	0.637	1.207	1.108	1.064	0.651
P00338	LDHA	1.044	0.833	0.855	1.014	0.757	0.945	0.721	0.786	1.111	0.638	0.866	1.033	0.712	0.889	1.125	0.597	0.631	1.084	0.914	0.595	0.989	0.934	0.549	0.948	0.495	0.743	0.924	0.599	0.59	0.805	0.661	0.73	0.775	0.535	0.839	0.918	0.602	0.795	0.878	0.832	0.83	0.453	0.825	0.847	0.803	0.728	0.812	0.855
Q14677	CLINT1	1.185	1.142	0.811	0.807	1.103	1.08	1.147	0.955	0.741	0.857	1.089	1.006	0.843	1.021	1.065	1.378	1.497	1.13	1.079	1.01	1.176	1.129	1.036	1.241	0.952	1.36	1.175	0.902	0.911	0.816	1.2	1.097	1.456	0.991	1.056	1.17	0.997	1.188	1.369	0.984	1.2	1.535	1.171	1.14	1.088	1.057	1.282	0.847
P06702	S100A9	0.694	1.166	0.698	0.737	1.018	0.281	0.489	0.237	1.612	0.345	0.321	0.67	0.459	0.664	0.394	0.529	0.489	1.727	0.78	0.931	0.586	0.957	0.489	0.942	0.51	14.611	0.397	0.803	0.876	1.661	0.319	1.427	0.523	1.007	0.679	0.337	0.96	0.58	0.569	0.261	1.142	1.402	11.874	11.458	1.581	0.17	0.216	1.408
P55060	CSE1L	1.549	1.437	1.504	1.632	1.565	1.617	1.256	1.164	1.387	0.91	1.354	1.307	1.305	1.245	1.821	0.854	0.791	1.317	1.126	0.868	1.267	1.163	0.692	1.367	0.671	0.726	1.39	0.709	0.885	1.079	1.096	1.12	1.08	0.809	1.283	1.307	0.7	1.288	1.118	1.252	1.168	0.656	0.766	0.762	1.178	0.954	0.909	0.917
P54136	RARS	0.703	0.759	0.743	0.842	0.731	0.846	0.676	0.632	0.734	0.602	0.721	0.664	0.672	0.853	0.85	0.872	0.932	1.179	0.988	0.928	1.019	0.968	0.827	0.972	0.666	0.676	1.046	0.875	0.983	1.01	0.871	0.958	0.921	0.843	0.96	0.993	0.836	0.96	0.93	0.968	0.94	0.746	0.772	0.781	0.9	0.748	0.829	1.059
P01031	C5	0.717	1.347	1.449	1.089	1.079	2.182	1.414	2.534	0.658	1.356	1.924	1.413	1.986	1.557	1.108	1.427	2.345	0.818	0.765	0.925	0.954	0.783	1.35	1.073	2.965	1.055	1.009	2.113	1.07	0.667	1.373	0.834	0.814	1.724	0.759	0.785	1.911	1.225	0.793	0.731	1.308	2.758	1.16	1.183	1.092	2.643	1.393	0.546
P11171	EPB41	1.299	1.398	1.289	1.544	1.987	2.029	3.011	0.973	1.51	1.669	1.477	2.373	1.77	1.445	1.538	1.553	0.828	0.794	0.759	1.347	0.917	0.813	0.748	0.819	4.677	1.025	1.148	0.9	1.253	1.587	1.102	1.38	1.24	0.897	0.904	0.694	0.765	1.134	0.966	1.036	1.058	2.38	0.818	0.8	1.455	0.997	0.878	1.527
P53814	SMTN	1.976	1.518	2.666	1.398	1.41	1.359	2.025	1.387	1.297	1.424	1.509	1.565	1.687	1.288	1.258	0.919	0.921	1.363	1.045	0.548	1.739	1.128	1.075	1.751	0.894	0.857	1.807	0.736	0.487	0.371	1.053	1.578	1.741	0.987	1.52	1.077	1.069	1.641	1.464	1.009	1.566	1.18	0.972	0.916	1.223	0.858	0.991	0.632
P27986	PIK3R1	0.802	0.787	0.727	0.508	0.873	0.552	0.619	0.619	0.564	1.052	0.576	0.924	0.675	0.656	0.631	1.166	1.095	0.933	1.01	1.292	1.06	0.968	0.905	0.893	0.879	0.636	0.902	0.919	1.233	0.999	0.99	1.068	0.98	1.135	1.055	1.02	1.526	0.971	0.949	0.853	0.957	1.054	0.642	0.665	0.949	1.153	1.127	0.953
Q9UIQ6	LNPEP	0.904	0.772	1.183	0.822	0.949	0.847	0.666	0.829	0.642	0.808	0.62	0.74	0.769	0.622	0.652	0.893	0.931	1.145	1.146	0.835	1.058	1.093	1.339	1.166	1.03	1.132	1.26	1.31	1.11	1.122	1.409	1.363	1.113	1.101	1.125	1.433	1.042	1.322	1.19	1.535	1.188	0.96	1.205	1.191	1.1	0.875	0.928	1.723
Q14C86	GAPVD1	0.735	0.7	0.828	0.669	0.734	0.977	0.813	0.751	0.875	0.773	0.933	0.778	0.849	1.121	0.866	0.974	0.781	0.878	0.956	0.687	1.204	0.917	0.706	1.055	0.861	0.84	1.139	0.799	0.723	0.761	1.174	1.239	1.128	0.899	1.162	1.128	0.989	1.234	1.267	1.099	1.238	0.905	0.914	0.898	1.165	1.087	1.19	0.954
Q9Y210	TRPC6	0.966	0.89	0.804	0.637	1.014	0.764	0.66	0.896	0.701	1.094	0.702	0.667	0.962	0.604	0.602	1.415	1.024	1.072	1.244	0.694	1.296	1.149	1.041	1.092	1.379	1.541	1.16	1.127	0.702	0.573	1.459	0.894	1.397	0.965	1.226	1.347	0.763	1.109	1.334	1.15	1.063	1.242	1.072	1.082	0.91	1.186	1.08	0.516
Q13217	DNAJC3	1.371	1.405	1.156	1.156	1.202	0.993	0.959	0.974	0.851	1.047	0.864	1.089	1.143	0.902	1.042	1.455	1.531	1.211	1.067	1.13	1.282	1.196	1.159	1.329	1.182	1.24	1.167	0.913	0.931	0.724	1.249	1.192	1.544	1.206	1.317	1.223	1.124	1.285	1.175	0.868	0.995	1.324	0.834	0.872	1.135	1.181	1.327	0.778
Q9UMR2	DDX19B	1.063	1.02	0.94	1.097	1.014	1.24	1.173	0.816	1.331	0.843	0.99	1.306	0.799	1.013	1.339	0.728	0.882	1.147	0.888	1.389	1.259	0.868	1.009	1.304	0.742	0.626	1.27	0.935	1.235	1.599	0.911	0.592	0.811	1.302	0.672	1.043	0.682	0.732	0.746	0.73	0.609	0.785	1.256	1.378	0.629	0.838	0.993	1.289
P18669	PGAM1; LOC643576	0.904	0.897	0.732	0.895	0.848	1.363	1.157	0.746	1.832	0.668	1.37	1.053	0.867	1.262	1.904	0.686	0.953	1.093	0.998	1.32	0.852	1.003	0.906	0.956	0.733	0.982	0.944	0.864	1.069	1.508	0.617	0.977	0.836	0.724	0.883	0.728	0.765	0.77	0.799	0.921	0.965	0.573	1.099	1.126	0.962	1.02	1.035	1.854
O75563	SKAP2	0.689	0.793	0.719	0.401	0.619	0.637	0.72	0.714	0.595	0.695	0.642	0.514	0.679	0.752	0.706	1.141	1.045	1.213	1.123	0.728	1.341	1.311	0.944	1.468	0.92	0.755	1.284	0.793	0.647	0.568	1.26	1.099	1.617	0.913	1.345	1.297	0.978	1.438	1.284	1.091	1.13	1.298	0.834	0.809	1.048	1.175	1.1	0.934
P17252	PRKCA	2.058	1.501	1.379	0.711	1.804	1.703	0.984	1.176	1.249	1.358	1.147	1.594	1.551	1.286	1.461	1.431	0.976	0.84	1.133	0.708	0.831	1.077	0.76	0.907	1.06	0.555	0.893	0.812	0.695	0.509	0.958	0.64	0.861	0.821	0.932	0.979	0.768	0.714	0.855	0.665	0.918	0.809	0.709	0.708	0.654	0.851	0.798	0.692
Q14112	NID2	0.762	1.308	0.963	1.645	1.055	0.877	0.692	0.85	0.765	0.837	0.599	0.804	0.846	0.877	1.125	0.79	1.323	1.353	0.701	0.674	0.928	0.954	1.376	1.255	1.034	1.181	1.466	0.97	0.764	0.531	1.141	1.383	1.38	1.239	1.703	0.749	0.956	1.092	0.714	0.864	0.84	0.7	1.153	1.124	1.25	0.93	1.394	0.853
O00299	CLIC1	1.069	1.019	0.999	0.782	0.932	1.209	1.037	0.974	1.18	0.784	1.276	1.196	1.035	1.097	1.566	0.686	0.796	0.986	0.816	0.617	1.013	0.92	0.567	1.023	0.468	0.585	0.925	0.529	0.534	0.643	0.848	1.099	1.036	0.743	1.154	0.983	0.786	1.11	1.04	0.877	0.933	0.66	0.884	0.852	1.022	0.588	0.767	0.549
O43306	ADCY6	1.587	1.312	1.101	1.15	1.322	1.803	1.04	1.651	1.352	1.151	1.342	1.578	1.318	1.076	1.322	0.846	0.589	1.24	1.255	0.417	1.22	1.191	0.773	1.158	0.733	0.604	0.962	0.645	0.455	0.354	1.629	0.929	1.411	0.833	1.593	1.788	0.639	1.32	1.467	1.419	1.176	0.751	0.707	0.691	1.007	0.938	0.921	0.58
P08603	CFH	0.59	1.325	4.36	0.917	1.033	1.63	2.07	2.067	0.499	1.541	1.494	1.11	1.633	1.339	0.778	1.75	2.955	0.772	0.671	0.991	0.762	0.803	2.292	1.023	3.924	0.897	0.75	2.211	1.308	0.453	1.504	0.773	1.039	1.549	0.719	0.654	1.854	0.876	0.791	0.671	0.997	4.059	0.967	1.026	0.88	2.278	1.693	0.426
Q16539	MAPK14	0.997	0.871	0.777	0.498	0.813	0.778	0.612	0.79	0.731	0.436	0.685	0.828	0.65	0.769	1.173	0.872	1.071	1.327	1.129	0.772	1.223	1.226	1.298	1.366	0.737	0.775	1.373	1.006	0.77	0.792	1.003	0.974	1.015	0.829	1.127	1.135	0.914	1.028	1.069	1.03	1.105	0.716	1.052	1.024	0.964	0.983	1.051	1.023
Q16881	TXNRD1	1.292	1.254	1.01	1.497	1.198	1.344	1.268	1.123	1.313	1.411	1.396	1.343	1.288	1.316	1.388	1.167	1.234	0.938	1.035	1.273	1.231	1.052	0.928	0.964	1.008	0.626	1.081	1.069	1.057	1.024	0.874	0.903	0.863	0.814	1.078	0.988	0.788	0.977	0.834	0.797	0.947	0.738	0.582	0.55	0.902	1.068	1.075	0.791
P10412	HIST1H1E	1.454	1.238	0.948	1.263	1.599	0.457	1.519	0.349	2.977	1.093	0.429	2.011	0.62	1.059	1.175	0.302	0.223	0.524	0.653	0.575	0.278	0.457	0.358	0.26	0.203	0.276	0.28	0.371	1.097	1.105	0.236	0.762	0.156	0.588	0.34	0.261	0.371	0.314	0.311	0.708	0.552	0.411	0.424	0.45	1.078	0.28	0.333	1.468
P50416	CPT1A	1.214	0.615	1.065	0.514	1.086	0.845	0.434	0.868	0.542	0.789	0.559	0.713	0.805	0.536	0.625	0.761	0.384	1.374	1.577	0.325	1.324	1.361	0.554	1.287	0.711	0.48	1.158	0.595	0.484	0.644	1.699	0.973	1.104	1.249	1.509	1.33	0.734	1.155	0.904	1.036	0.953	0.637	0.723	0.736	1.089	0.394	0.522	0.872
P26640	VARS; VARS2	1.313	1.368	1.332	1.569	1.217	1.177	1.07	0.994	1.578	1.363	1.058	1.21	1.202	1.122	1.209	0.644	0.722	1.261	1.156	0.976	1.081	1.107	0.614	1.106	0.631	0.897	1.109	0.699	1.084	1.505	0.804	1.09	1.061	0.827	1.142	1.046	0.778	1.062	1.046	1.401	1.126	0.639	1.174	1.175	1.218	0.729	0.817	1.394
P11234	RALB	1.47	0.777	1.043	0.448	1.245	0.723	0.482	0.909	0.753	0.67	0.552	0.844	0.919	0.534	0.899	0.8	0.462	0.938	0.945	0.31	0.948	0.863	0.379	0.828	0.883	0.43	1.05	0.516	0.331	0.287	1.087	0.74	1.093	0.831	1.344	1.368	0.812	1.134	1.07	1.086	1.089	0.824	0.688	0.661	0.858	0.683	0.693	0.367
Q6ZVM7	TOM1L2	0.859	0.883	0.727	0.724	0.672	0.874	1.075	0.76	0.764	0.576	0.831	0.78	0.685	0.769	0.928	0.945	1.108	1.447	0.947	0.627	1.612	0.991	0.858	1.702	0.772	0.566	1.736	0.724	0.562	0.616	0.978	1.302	1.65	0.978	1.456	1.193	1.101	1.517	1.373	0.905	1.397	1.09	1.061	1.045	1.257	0.834	1.088	0.702
Q96C19	EFHD2	0.648	0.762	0.552	0.684	1.041	0.446	0.527	0.398	0.562	0.358	0.375	0.57	0.358	0.602	0.579	0.436	0.794	1.292	1.362	2.58	0.683	1.23	0.565	0.803	0.475	1.156	0.874	0.84	1.68	3.35	0.523	1.569	0.757	1.142	0.908	0.677	1.18	0.891	0.787	0.967	1.029	0.64	1.644	1.56	1.345	0.601	0.547	3.897
P49589	CARS	1.023	0.956	0.968	0.836	0.871	0.747	0.783	1.003	1.064	0.684	0.792	0.972	0.742	0.903	0.843	1.433	1.189	1.264	1.085	1.015	1.262	1.144	1.28	1.311	1.145	0.92	1.289	1.052	0.95	0.923	1.392	1.22	1.314	0.943	1.469	1.416	0.925	1.43	1.273	1.216	1.269	0.998	0.856	0.81	1.207	1.231	1.134	1.201
P40926	MDH2	1.049	1.13	0.77	1.328	1.129	0.698	0.773	0.755	0.852	1.015	0.822	0.786	0.982	0.946	0.956	1.703	1.289	0.904	1.114	1.372	0.795	1.003	1.087	0.808	1.17	0.523	0.831	0.991	1.238	0.867	1.164	0.866	1.094	1.079	0.913	1.081	1.266	0.89	1.04	1.141	0.85	1.218	0.788	0.789	0.909	1.427	1.202	0.792
Q6YHK3	CD109	0.943	0.929	0.885	0.825	0.846	1.754	0.907	0.851	1.345	1.122	0.672	1.276	1.098	0.805	1.696	0.788	0.709	1.126	0.663	0.543	1.023	0.671	0.64	0.834	0.839	0.634	1.174	0.768	0.626	0.757	0.795	1.163	0.666	0.568	1.098	0.606	0.478	1.146	0.708	0.589	1.315	0.675	0.655	0.643	1.144	2.204	1.893	1.348
P62191	PSMC1	1.11	0.919	0.855	0.71	0.813	0.785	0.72	0.725	0.788	0.749	0.702	0.835	0.771	0.925	0.828	0.806	0.789	1.098	0.981	1.009	1.002	0.948	0.669	1.008	0.762	0.668	1.033	0.671	0.855	1.032	0.876	1.094	1.091	0.904	1.13	1.051	0.927	1.073	1.033	1.173	1.051	0.713	1.062	1.046	1.108	0.86	1.158	1.124
P14314	PRKCSH	0.837	0.706	0.837	0.653	0.611	0.985	0.838	0.576	1.051	0.585	0.653	1.052	0.611	0.762	0.999	1.555	1.335	1.089	0.906	1.45	1.066	0.893	1.032	1.048	0.873	0.704	0.953	0.976	1.247	1.07	0.747	0.849	0.975	0.777	0.761	0.665	0.843	0.826	0.899	0.677	0.838	0.881	0.709	0.728	0.751	1.036	0.847	0.97
O00571	DDX3X	0.857	0.856	0.804	1.011	1.018	0.929	0.952	0.625	1.243	0.841	0.806	0.933	0.682	0.926	0.967	0.85	0.97	1.024	0.976	1.573	1.003	0.955	0.77	0.944	0.576	1.187	0.907	0.768	1.233	1.549	1.06	1.199	1.11	0.926	1.107	0.995	1.061	0.973	0.945	1.2	1.006	0.759	1.123	1.11	1.011	1.003	1.102	1.122
O94874	UFL1	0.682	0.631	0.701	0.659	0.603	0.742	0.611	0.49	0.856	0.641	0.636	0.652	0.481	0.656	0.686	0.748	1.034	1.268	1.109	0.965	1.148	1.047	1.177	1.14	0.742	1.226	1.166	1.157	1.062	1.164	0.826	1.175	1.161	0.925	1.23	1.132	1.065	1.244	1.173	1.219	1.195	0.656	0.974	0.961	1.018	0.772	0.933	1.259
P48637	GSS	1.181	1.198	1.112	1.324	1.087	1.177	1.305	1.059	1.164	0.949	1.264	1.2	1.233	1.203	1.19	0.858	0.922	1.085	1.01	0.787	1.005	1.068	0.791	1.065	0.617	0.621	1.049	0.73	0.743	0.679	1.054	1.036	1.408	0.883	1.267	1.191	0.977	1.137	1.214	1.038	1.079	0.769	0.693	0.659	1.045	1.009	1.036	0.722
Q9Y230	RUVBL2	1.114	1.101	0.901	1.234	1.131	0.71	0.781	0.797	0.79	0.918	0.657	0.78	1.044	0.808	0.725	1.419	1.074	1.125	1.105	1.679	1.053	1.066	0.862	0.983	1.001	0.677	1.035	1.088	1.501	1.363	1.076	1.115	0.85	1.03	0.832	0.919	1.165	0.983	0.983	1.053	1.024	1.158	1.057	1.035	1.04	1.149	1.124	1.46
P27816	MAP4	2.003	2.299	1.946	4.67	1.833	2.781	2.824	1.34	2.51	1.837	1.984	3.506	1.782	2.144	2.69	0.69	1.145	1.109	0.899	1.668	0.833	0.99	1.379	1.048	0.768	2.114	0.897	1.382	1.564	1.811	0.763	1.243	0.958	1.172	0.901	0.705	1.924	1.109	1.071	1.013	1.196	0.872	3.103	3.132	1.2	0.738	1.033	1.493
Q9H223	EHD4	1.091	0.765	1.076	1.032	0.994	0.661	0.611	0.71	0.735	0.603	0.617	0.783	0.748	0.651	0.72	0.936	0.968	1.097	0.96	0.896	1.031	1.025	1.045	1.115	1.007	0.881	1.019	0.999	0.782	0.867	1.301	1.199	1.3	0.862	1.296	1.471	0.948	1.314	1.324	1.32	1.192	0.804	1.088	1.08	1.187	1.271	1.224	0.713
Q4KMQ2	ANO6	0.826	0.542	0.953	0.438	0.723	0.686	0.472	0.72	0.554	0.731	0.632	0.629	0.735	0.706	0.711	0.745	0.552	1.521	1.254	0.376	1.146	1.231	0.714	1.219	0.824	0.584	1.138	0.7	0.479	0.379	1.586	0.959	1.342	1.058	1.522	1.723	0.808	1.311	1.422	1.258	1.19	0.976	0.808	0.779	0.992	0.534	0.713	0.538
O00534	VWA5A	1.173	1.177	1.241	1.014	0.91	0.813	1.283	1.125	1.058	0.957	1.208	0.997	1.262	1.128	1.348	1.805	1.536	2.099	0.859	0.608	0.982	1.23	0.762	1.411	0.911	0.54	1.549	0.597	0.558	0.452	1.166	1.02	0.982	0.795	0.925	1.262	1.035	1.281	1.309	1.037	1.093	0.865	0.82	0.835	0.835	1.194	1.245	0.749
Q08379	GOLGA2	1.925	2.176	1.851	2.419	1.668	2.515	1.988	2.109	1.947	2.6	1.847	2.376	2.004	2.496	2.103	1.108	0.992	1.028	0.82	0.989	0.811	0.835	1.083	0.849	1.054	0.672	0.731	0.862	0.947	0.963	0.976	0.893	0.783	0.82	0.648	0.704	0.989	0.736	0.758	0.649	0.67	0.995	0.694	0.704	0.703	0.701	0.643	0.952
P19827	ITIH1	0.421	1.197	0.549	1.105	0.644	1.199	1.334	2.343	0.453	1.587	1.297	1.124	1.65	0.79	0.448	1.646	2.81	0.665	0.67	0.881	0.809	0.705	2.16	1.242	4.649	0.964	1.191	2.605	1.08	0.699	1.157	0.746	0.87	1.732	0.831	0.809	2.005	0.99	0.788	0.738	1.022	2.731	1.944	1.963	0.934	2.72	1.964	0.847
P62195	PSMC5	0.955	1.115	0.877	1.819	0.979	0.961	0.949	1.04	0.864	0.894	0.941	0.872	0.905	1.13	0.878	1.11	1.159	1.06	1.097	1.326	1.037	1.095	0.89	1.063	1.016	0.51	1.056	0.889	1.104	1.083	1.216	1.07	1.303	1.153	1.152	1.275	1.469	1.079	1.191	1.198	1.029	0.881	0.778	0.754	1.031	0.99	0.972	0.865
Q08495	DMTN; EPB49	1.09	1.155	1.074	0.92	1.018	1.776	1.818	0.929	1.003	1.077	1.245	1.906	1.323	1.048	1.003	1.246	0.903	0.953	0.951	0.56	1.494	1.134	0.735	1.494	1.236	0.724	1.447	0.814	0.491	0.795	1.127	1.355	1.304	0.949	1.226	1.04	1.199	1.731	1.308	0.808	1.866	1.199	0.932	0.868	1.324	0.893	0.897	0.68
O60271	SPAG9	1.197	1.267	1.155	1.156	1.092	1.348	1.444	1.005	1.155	0.932	1.188	1.247	1.045	1.098	1.348	1.154	1.377	1.105	0.942	0.993	1.159	1.048	1.141	1.201	1.072	0.987	1.147	0.976	0.964	1.015	0.998	1.025	1.236	1.037	1.076	1.099	1.289	1.154	1.166	0.921	1.123	1.159	0.786	0.809	0.93	0.965	1.047	1.102
Q9UNZ2	NSFL1C	0.889	1.048	0.9	1.228	0.92	1.137	1.27	0.847	0.996	0.793	0.946	1.289	0.934	0.897	0.937	0.95	1.062	1.072	0.988	1.246	1.252	1.144	0.988	1.282	0.851	0.896	1.158	0.982	1.139	1.374	0.858	1.231	1.415	0.973	1.284	1.042	0.939	1.338	1.262	0.77	1.354	0.799	0.83	0.777	1.221	1.147	1.194	1.147
Q16666	IFI16	0.508	0.703	0.506	0.641	0.825	0.298	0.509	0.299	0.789	0.351	0.29	0.588	0.353	0.618	0.503	0.475	0.723	0.913	1.09	2.686	0.793	0.898	0.871	0.71	0.597	1.035	0.723	0.943	2.521	2.879	0.439	1.385	0.442	1.069	0.506	0.496	1.104	0.65	0.583	1.562	0.824	0.596	0.983	0.989	1.362	0.465	0.54	3.026
P69905	HBA2; HBA1	0.357	0.437	0.964	0.584	0.489	1.464	0.752	0.46	1.081	0.932	0.432	2.157	0.728	0.529	0.377	0.789	0.524	0.4	0.391	0.359	0.747	0.406	0.616	0.372	1.333	0.686	2.105	0.925	0.469	1.593	0.4	0.658	0.34	0.366	0.437	0.303	0.335	1.051	0.38	0.327	1.044	0.529	0.813	0.714	2.086	1.106	0.627	1.394
Q15233	NONO	0.45	0.531	0.65	1.4	0.604	0.383	0.577	0.313	0.917	0.686	0.339	0.618	0.376	0.599	0.552	0.472	0.951	0.762	1.03	2.524	0.563	0.799	0.837	0.503	0.655	0.954	0.559	0.94	2.592	2.936	0.425	1.294	0.402	1.035	0.46	0.422	1.022	0.564	0.555	1.33	0.782	0.499	1.16	1.089	1.168	0.592	1.265	2.213
P98171	ARHGAP4	1.186	1.072	1.031	0.68	0.854	0.818	0.778	0.693	0.949	0.708	0.723	0.933	0.696	0.836	0.805	0.735	0.983	0.866	1.029	1.542	1.007	0.916	1.268	0.943	0.944	1.416	0.861	1.362	1.515	1.898	0.822	1.011	0.825	1.318	0.827	0.817	1.381	0.975	0.902	1.021	1.116	1.029	1.117	1.089	1.121	0.843	0.876	1.946
Q9NSE4	IARS2	0.785	0.705	0.83	0.938	0.898	0.45	0.476	0.564	0.539	0.705	0.398	0.512	0.527	0.53	0.502	1.041	1.102	1.021	1.314	1.357	0.959	1.142	1.146	0.955	1.123	1.475	0.926	1.25	1.654	1.518	1.133	1.024	0.82	1.234	0.919	1.076	1.12	0.892	0.874	1.292	0.921	1.203	1.437	1.458	1.101	0.94	1.086	1.482
P41240	CSK	0.995	0.862	0.813	0.525	0.864	0.725	0.64	0.756	0.679	0.493	0.706	0.842	0.717	0.66	0.818	1.02	0.91	1.034	1.047	1.004	1.148	0.999	0.739	1.059	0.75	1.223	1.072	0.924	0.987	1.173	1.038	1.188	1.122	0.821	1.233	1.245	0.78	1.25	1.15	1.093	1.167	0.968	0.84	0.82	1.179	0.987	0.971	1.015
Q00341	HDLBP	0.917	1.284	1.172	2.931	0.906	1.201	1.255	1.173	1.063	1.511	1.123	1.28	1.278	1.144	1.05	0.762	1.045	0.962	0.881	1.047	0.934	0.992	1.462	0.851	0.892	1.451	0.839	1.192	0.976	1.207	0.609	1.152	0.857	1.223	0.947	0.698	1.44	0.881	0.897	0.843	1	0.987	1.742	1.719	1.043	1.254	1.661	1.103
P12429	ANXA3	1.226	1.176	0.624	0.965	0.866	0.763	0.96	0.831	0.894	0.793	0.678	0.756	1.171	0.9	1.037	1.133	0.621	1.07	0.869	0.385	0.807	0.755	0.51	0.891	0.786	3.124	0.98	0.715	0.43	0.392	1.209	1.014	1.014	0.819	1.164	1.097	0.748	0.95	0.99	0.858	0.974	0.938	3.174	3.247	0.887	0.876	0.633	0.368
Q3LXA3	DAK; TKFC	0.984	0.828	0.816	0.758	0.743	0.875	0.793	0.754	0.963	0.65	0.602	0.598	0.743	0.892	0.969	0.916	0.91	1.454	1.205	0.884	1.292	1.303	0.754	1.448	0.71	0.769	1.434	0.792	0.782	1.045	1.091	1.153	1.387	0.883	1.418	1.39	0.939	1.301	1.303	1.217	1.189	0.711	0.799	0.748	1.166	0.877	0.941	0.912
Q9UIA9	XPO7	0.858	0.846	0.616	0.727	0.851	0.909	0.678	0.821	0.729	0.629	0.839	0.765	0.883	0.901	1.138	1.131	0.973	1.118	1.185	0.726	1.366	1.27	0.97	1.39	0.88	0.645	1.282	0.941	0.807	0.906	1.274	1.163	1.228	0.89	1.358	1.409	0.733	1.343	1.203	1.144	1.087	0.869	1.039	1.054	1.243	1.096	1.101	0.973
Q13263	TRIM28	0.97	1.333	1.126	4.474	1.358	0.552	0.843	0.522	1.195	1.474	0.46	1.118	0.582	0.859	0.766	0.5	0.99	1.053	1.036	3.052	0.582	0.884	1.075	0.583	0.898	0.932	0.668	1.276	2.743	3.401	0.325	1.318	0.309	1.124	0.428	0.386	1.279	0.559	0.465	1.494	0.749	0.512	1.179	1.126	1.432	0.41	0.498	3.116
Q99497	PARK7	1.512	1.549	1.383	1.615	1.31	1.62	1.955	1.276	1.703	1.25	1.795	1.507	1.371	1.408	1.887	0.957	0.89	0.882	0.799	0.816	0.817	0.946	1.16	0.852	1.177	0.686	0.912	1.209	0.947	0.798	0.742	0.942	1.159	0.879	1.024	0.901	0.813	0.934	1.131	0.789	0.925	1.189	0.92	0.941	0.94	1.049	1.219	1.124
P04439	HLA-A	0.79	0.632	1.041	0.648	1.68	0.719	0.679	1.059	0.745	1.06	0.757	0.975	0.817	0.581	0.667	0.546	0.299	0.572	0.416	0.259	0.367	0.942	0.558	0.867	0.519	0.952	0.494	0.375	0.345	0.317	1.514	1.038	0.665	0.693	0.677	1.27	0.603	0.961	0.99	0.903	0.881	0.582	0.675	0.68	0.489	0.412	0.466	0.351
P07910	HNRNPC	1.084	1.348	1.074	2.046	1.605	0.494	0.899	0.258	1.488	0.786	0.378	1.126	0.508	1.001	1.03	0.474	0.882	0.953	1.098	3.143	0.663	0.959	1.007	0.655	0.633	1.74	0.698	1.058	2.566	2.679	0.444	1.248	0.445	1.114	0.523	0.487	1.216	0.602	0.549	1.271	0.809	0.507	0.827	0.801	1.202	0.361	0.534	2.3
P06748	NPM1	2.495	2.594	1.477	7.819	2.89	0.988	1.797	0.803	3.573	2.533	0.931	2.267	1.125	1.561	1.86	0.445	0.951	0.608	0.899	3.593	0.481	0.73	0.933	0.414	0.628	1.083	0.536	0.852	3.599	2.06	0.682	1.008	0.648	1.558	0.642	0.737	2.169	0.891	0.691	1.407	1.096	1.012	0.876	0.89	1.277	0.448	0.575	1.284
P11940	PABPC1	1.091	1.162	1.105	1.204	1.088	1.099	1.127	0.854	1.324	0.977	1.048	1.081	0.929	1.216	1.168	0.754	0.984	1.102	1.028	1.52	1.013	1.056	0.834	0.955	0.684	0.714	0.916	1.068	1.382	1.525	0.912	1.216	1.112	1.119	0.985	0.932	1.149	0.956	1.032	1.256	0.992	0.788	0.85	0.871	1.063	0.78	0.889	1.462
Q14554	PDIA5	0.565	0.538	0.601	0.433	0.718	0.754	0.657	0.694	0.838	0.505	0.635	0.661	0.712	0.891	1.007	1.042	1.173	1.227	1.05	0.543	1.16	1.139	0.801	1.237	0.47	0.561	0.607	0.62	0.519	0.442	0.877	0.7	1.331	0.756	1.295	1.508	0.907	1.337	1.271	1.066	1.143	0.6	0.613	0.624	0.681	0.894	0.994	0.739
P00738	HP	0.366	0.917	0.453	0.635	0.689	3.068	1.287	3.198	0.473	1.281	2.152	1.334	1.937	3.032	0.926	2.392	5.712	0.56	0.538	0.841	0.706	0.34	1.432	0.635	7.287	1.38	0.826	2.1	1.024	0.397	1.219	0.7	0.4	1.353	0.465	0.37	2.364	1.4	0.511	0.32	2.268	1.894	0.903	0.977	0.865	5.114	1.435	0.484
P31930	UQCRC1	0.805	0.755	0.692	1.15	0.746	0.59	0.624	0.577	0.846	0.907	0.701	0.597	0.906	0.831	0.634	1.603	1.45	0.929	1.172	1.351	0.901	1.037	1.447	0.87	1.623	1.386	0.861	1.692	1.268	0.858	1.055	0.845	0.842	1.048	0.865	1.028	0.971	0.827	1.004	1.023	0.89	1.522	1.149	1.2	0.852	1.437	1.285	0.93
Q04695	KRT17	0.945	1.454	0.86	2.112	1.011	4.07	3.397	4.203	7.751	6.807	3.469	6.376	6.4	2.27	0.777	2.689	1.391	0.575	0.581	0.912	1.813	0.728	3.963	0.622	6.53	2.197	0.665	2.388	1.957	0.423	1.335	1.618	0.846	1.618	0.828	0.731	2.954	1.36	1.478	0.811	0.729	14.962	1.031	1.317	0.628	1.88	1.605	0.644
Q9NVI7	ATAD3A	1.055	0.78	0.828	1.117	1.181	0.851	0.571	0.732	0.98	0.811	0.653	0.775	0.796	0.893	0.914	0.98	0.927	0.792	0.944	0.719	0.868	0.894	1.263	0.776	0.965	0.705	0.72	0.985	0.77	0.502	0.793	0.681	0.652	0.732	0.715	0.808	0.533	0.711	0.75	0.779	0.836	0.742	1.111	1.136	0.667	0.773	0.81	1.022
Q8TAQ2	SMARCC2	0.725	1.126	1.204	7.278	1.183	0.583	0.694	0.589	1.159	1.039	0.361	1.351	0.48	0.787	0.65	0.557	1.012	0.954	1.093	2.112	0.737	1.067	1.056	0.75	0.667	1.973	0.694	0.999	2.028	2.076	0.658	1.216	0.52	0.99	0.609	0.609	1.026	0.68	0.656	1.401	0.853	0.665	1.019	1.01	1.208	0.657	0.63	2.257
Q8NBF2	NHLRC2	1.214	1.115	1.018	0.766	0.974	1.147	0.943	1.073	0.951	0.796	1	0.946	0.965	0.956	1.078	1.159	1.026	1.007	0.947	0.694	1.154	0.958	0.812	1.075	0.81	0.841	1.041	0.819	0.641	0.589	1.036	0.89	1.154	0.965	1.26	1.17	1.084	1.141	1.112	0.899	1.066	0.983	0.781	0.785	0.973	1.223	1.292	0.66
O94915	FRYL	1.117	1.143	1.016	1.069	1.375	1.12	0.981	1.175	0.914	1.078	0.957	0.999	1.273	1.097	1.131	1.017	0.906	1.153	1.02	0.787	1.036	1.064	0.855	1.056	0.786	1.226	1.306	0.942	0.891	1.909	1.342	1.541	0.899	0.94	1.051	1.264	0.747	1.297	1.105	1.168	1.353	0.869	1.397	1.369	2.034	0.955	0.882	1.07
O94979	SEC31A	1.045	0.977	0.905	1.151	1.016	1.038	0.911	0.741	1.094	0.731	0.948	1.013	0.762	0.94	1.17	0.901	0.958	1.056	1.145	1.108	1.167	1.132	0.794	1.178	0.601	1.121	1.026	0.798	1.03	1.238	0.974	1.149	1.175	0.896	1.134	1.185	1.008	1.217	1.158	1.134	1.119	0.788	0.933	0.907	1.154	1.004	1.002	1.046
Q9BX10	GTPBP2	1.831	1.376	1.705	1.037	1.447	1.648	1.322	1.333	1.392	1.181	1.33	1.582	1.284	1.139	1.626	0.988	0.946	0.946	1.106	0.687	1.346	1.226	0.748	1.416	0.867	1.178	1.436	0.758	0.673	0.674	1.226	0.953	0.963	0.957	1.066	1.842	0.954	0.925	1.305	0.869	1.018	0.954	1.546	1.532	0.864	1.087	1.116	0.529
Q96KP1	EXOC2	0.851	0.583	0.777	0.525	0.625	0.552	0.554	0.565	0.546	0.57	0.607	0.524	0.604	0.612	0.534	1.046	1.075	1.225	1.175	0.879	1.143	1.182	0.864	1.247	0.844	2.823	1.238	0.863	0.99	0.807	1.336	1.075	1.199	0.994	1.223	1.356	0.985	1.205	1.146	1.184	1.072	0.957	1.076	1.095	1.056	1.209	1.065	0.77
P54578	USP14	1.343	1.229	1.173	0.935	1.07	1.189	1.106	1.013	1.143	0.719	1.058	1.18	0.895	1.079	1.256	0.825	1.052	1.11	1.084	1.002	1.093	1.089	1.199	1.014	0.73	0.78	1.017	1.128	0.953	1.096	0.784	1.09	1.176	0.683	1.22	1.092	0.699	1.143	1.199	1.053	1.178	0.582	0.667	0.659	1.056	0.693	0.774	0.929
P42892	ECE1	1.731	1.139	1.512	0.71	1.079	1.323	0.766	1.121	0.923	1.815	0.983	1.259	1.328	1.01	1.232	1.066	0.669	1.17	1.01	0.512	0.958	1.013	0.791	1.036	1.184	0.544	1.052	1.055	0.618	0.421	1.467	0.903	1.015	1.087	1.102	1.39	0.913	1.099	1.198	1.112	1.086	1.108	0.752	0.743	0.951	0.78	0.976	0.449
P26599	PTBP1	1.042	1.213	0.701	1.403	1.091	1.033	1.479	0.738	2.105	1.135	0.831	1.464	0.822	1.124	1.176	0.597	0.819	1.154	1.096	2.069	0.915	1.114	0.779	0.891	0.589	0.707	0.902	0.674	1.716	1.79	0.62	1.209	0.936	0.852	0.903	0.798	0.852	0.906	0.887	1.239	0.997	0.609	0.653	0.631	1.118	0.628	0.64	1.148
P23526	AHCY	0.814	0.83	0.731	1.435	0.906	0.762	0.796	0.718	0.833	0.788	0.792	0.741	0.955	0.796	0.83	0.93	1.032	1.037	0.976	1.023	1.128	1.033	1.165	1.125	0.914	0.94	1.168	1.165	1.063	1.173	1.005	1.038	0.98	1.11	1.001	0.99	1.373	1.067	1.105	1.008	1.083	0.953	0.982	0.955	1.135	1.184	1.42	1.127
Q06124	PTPN11	0.884	0.832	0.859	0.754	0.788	1.11	0.934	0.841	1.069	0.823	1.071	0.92	0.842	1.034	1.026	1.161	1.014	1.003	1.047	0.863	1.189	1.071	0.821	1.085	0.824	0.585	1.113	0.795	0.861	0.683	1.125	1.122	1.099	0.828	1.241	1.166	0.835	1.177	1.221	1.037	1.147	0.894	0.87	0.836	1.067	1.131	1.145	0.81
O75534	CSDE1	0.654	0.856	0.649	0.878	0.702	0.645	0.745	0.604	0.649	0.6	0.645	0.627	0.564	0.688	0.632	0.772	1.058	1.141	0.977	1.411	1.03	1.032	1.221	1.022	0.828	1.175	0.989	1.113	1.207	1.423	1.007	1.343	1.227	1.02	1.075	0.946	1.186	1.062	1.07	1.119	1.093	0.886	0.875	0.867	1.092	0.9	0.916	1.604
Q6PGP7	TTC37	1.131	1.071	0.931	1.027	1.297	0.8	0.791	0.869	0.905	0.824	0.851	0.862	0.877	0.842	0.948	0.915	0.91	1.289	1.164	0.818	1.244	1.097	0.798	1.175	0.754	1.046	1.16	0.817	0.869	1.064	1.155	1.139	1.063	0.874	1.174	1.187	0.935	1.133	1.071	1.059	1.019	0.726	1.73	1.73	1.01	0.941	1.027	1.254
P09429	HMGB1	0.636	0.869	0.751	0.766	1.256	0.258	0.53	0.179	0.97	0.339	0.223	0.814	0.442	0.52	0.51	0.14	0.275	0.912	1.086	1.557	0.407	0.693	0.187	0.347	0.137	0.471	0.444	0.513	2.392	3.675	0.158	0.978	0.209	0.612	0.325	0.259	0.383	0.355	0.31	1.002	0.679	0.234	0.588	0.581	0.935	0.325	0.347	3.386
Q8NF91	SYNE1	NA	NA	NA	NA	NA	NA	NA	NA	NA	NA	NA	NA	NA	NA	NA	0.577	0.658	0.862	1.263	1.808	0.616	0.927	0.816	0.598	0.707	2.199	0.783	1.035	2.153	3.141	0.593	1.26	0.611	1.286	0.711	0.659	1.233	0.661	0.767	1.884	0.795	0.988	2.521	2.479	1.206	0.736	0.796	2.935
O43639	NCK2	0.866	0.796	0.571	0.531	0.622	1.137	1.041	0.728	0.717	0.646	0.958	0.813	0.734	1.04	0.765	1.232	0.97	1.386	1.033	0.589	1.327	1.218	0.829	1.436	0.805	0.552	1.376	0.792	0.594	0.57	1.154	1.219	1.65	0.914	1.441	1.209	0.994	1.427	1.372	0.835	1.285	0.883	0.73	0.689	1.083	1.073	0.836	0.665
A0FGR8	ESYT2	0.869	0.653	0.79	0.684	0.759	1.04	0.631	0.841	0.777	0.659	0.813	0.732	0.708	0.763	0.942	0.64	1.059	0.997	1.045	0.711	0.918	1.258	0.746	1.326	0.65	0.946	1.152	0.656	0.899	0.751	1.07	1.028	1.137	1.179	1.147	1.305	1.366	1.248	0.967	1.015	0.981	0.768	1.057	1.074	0.961	0.721	1.028	0.978
P37840	SNCA	0.895	0.893	0.851	0.643	0.777	1.442	2.029	0.727	2.233	0.927	1.036	1.869	0.897	0.911	1.154	0.834	0.78	1.212	0.51	0.481	0.854	0.529	1.087	0.924	0.719	0.611	0.877	0.833	0.529	0.365	0.669	1.219	1.086	0.873	1.091	0.617	1.006	1.215	1.089	0.575	1.562	1.095	0.947	0.889	1.047	0.53	0.752	0.686
P43686	PSMC4	0.942	0.897	1.096	0.809	0.907	0.87	0.911	0.721	0.802	0.725	0.74	0.777	0.698	0.862	0.864	0.866	0.9	1.214	1.263	1.254	1.085	1.195	0.748	1.022	0.642	0.799	1.031	0.816	1.061	1.231	0.933	1.113	1.201	1.042	1.042	1.072	1.149	1.161	1.154	1.096	1.083	0.802	0.802	0.775	1.114	0.937	0.943	1.141
Q96RT1	ERBB2IP; ERBIN	1.439	1.288	1.301	0.954	1.356	1.569	1.602	1.474	1.398	1.941	1.551	1.343	1.576	1.548	1.395	0.899	0.771	0.959	1.107	0.563	1.123	1.218	0.722	1.131	0.937	0.849	1.203	0.57	0.574	0.483	0.954	1.128	1.324	0.892	1.239	1.181	0.803	1.247	1.222	1.073	1.185	1.055	0.966	0.985	1.048	0.821	1.061	0.76
P08123	COL1A2	1.361	1.53	2.991	17.837	1.414	1.967	1.602	1.506	1.61	3.784	1.959	11.3	14.112	1.749	1.251	0.44	0.631	0.141	0.2	0.263	1.028	0.946	0.783	0.235	0.836	0.354	0.211	0.627	0.43	0.145	0.333	0.223	0.253	0.353	0.15	0.296	0.307	0.422	0.284	0.241	0.283	1.227	0.414	0.471	0.287	0.515	0.472	0.242
Q9H3S7	PTPN23	0.905	0.911	1.116	1.67	0.904	0.831	0.875	0.787	0.862	1.028	0.841	0.823	0.8	0.862	0.767	1.006	1.063	1.121	1.039	1.037	1.193	1.058	1.33	1.306	0.941	1.218	1.272	1.27	1.001	1.161	1.04	1.066	1.173	1.013	1.132	1.108	1.167	1.112	1.177	1.098	1.063	0.894	1.016	1.006	1.112	1.048	1.129	1.156
O14976	GAK	1.01	0.975	0.925	1.055	0.985	0.964	0.986	0.807	0.94	0.713	0.808	0.997	0.795	0.747	0.951	0.734	0.952	1.152	1.044	1.163	1.223	1.043	0.999	1.297	0.734	0.856	1.191	0.884	1.119	1.385	0.968	1.189	1.065	1.014	1.08	1.033	1.134	1.205	1.069	0.977	1.211	0.948	0.862	0.812	1.177	0.835	1.005	1.184
O15511	ARPC5	1.136	1.239	1.036	0.768	1.233	1.071	1.39	0.962	1.046	1.046	1.337	0.921	1.192	1.35	1.11	1.275	1.123	0.999	1.166	1.021	1.021	1.191	0.831	1.068	0.921	0.663	1.014	0.805	0.93	1.063	1.169	1.051	1.3	0.981	1.036	1.172	0.903	1.059	1.331	1.11	1.024	1.475	0.806	0.839	0.946	1.73	1.305	0.852
Q96N67	DOCK7	1.14	1.069	1.334	1.06	0.985	1.244	1.055	1.211	1.098	1.156	1.246	1.1	1.212	1.283	1.364	1.19	1.062	0.874	1.053	0.658	1.271	1.165	1.28	1.268	1.055	1.567	1.197	1.171	0.81	0.577	1.211	0.997	1.176	1.089	1.188	1.374	1.1	1.147	1.229	0.889	1.046	1.105	1.198	1.187	1.114	1.212	1.104	0.698
Q13617	CUL2	1.158	1.041	0.965	0.931	1.04	1.099	0.897	1.033	1.1	0.886	1.189	1.233	1.093	1.032	1.306	1.11	0.998	1.169	1.105	0.818	1.178	1.155	0.968	1.234	0.845	0.777	1.187	1.011	0.838	0.959	0.992	0.917	0.951	0.924	1.039	1.084	0.942	1.031	1.037	0.953	1.005	0.857	1.071	1.097	0.948	1.159	1.039	0.689
Q96T51	RUFY1	1.649	1.293	1.567	1.329	1.173	1.601	1.227	1.177	1.479	1.071	1.137	1.502	1.326	1.443	1.625	0.893	1.004	0.942	0.887	0.966	1.236	0.874	1.143	1.226	0.931	1.487	1.108	1.09	0.974	0.948	0.876	1.564	1.227	0.881	1.219	0.884	0.844	1.315	1.242	0.949	1.401	1.082	1.303	1.329	1.393	0.933	1.095	1.12
Q15424	SAFB	0.838	1.298	0.748	1.493	1.585	0.411	0.864	0.475	0.848	0.738	0.519	0.74	0.431	0.704	0.555	0.417	0.793	0.881	1.035	3.577	0.539	0.934	0.638	0.648	0.608	1.256	0.613	0.851	3.256	3.289	0.382	1.467	0.443	1.186	0.472	0.421	1.166	0.593	0.553	1.574	0.812	0.661	1.005	0.996	1.346	0.592	0.742	2.717
O75351	VPS4B	1.481	1.547	1.002	1.095	1.212	1.366	1.651	1.264	1.09	0.775	1.322	1.336	0.98	1.241	1.499	0.676	0.811	1.222	0.886	1.078	1.201	0.901	0.589	1.257	0.519	0.494	1.399	0.567	0.864	1.225	0.869	1.187	1.47	0.941	1.44	1.127	1.027	1.467	1.09	0.989	1.299	0.713	0.618	0.551	1.293	0.677	0.902	0.926
P47756	CAPZB	0.706	0.664	0.515	0.488	0.64	0.968	0.767	0.669	0.879	0.542	1.13	0.763	0.761	0.933	1.206	1.016	1.171	1.169	1.117	0.874	1.09	1.015	0.756	1.064	0.966	0.802	0.97	0.882	0.782	0.803	1.081	1.046	1.064	0.842	1.012	1.006	0.756	1	1.105	0.982	1.012	1.101	0.941	0.956	0.888	1.345	1.056	0.902
Q9HDC9	APMAP	0.729	0.593	0.766	0.502	0.832	0.608	0.501	0.655	0.688	0.556	0.56	0.655	0.536	0.675	0.549	0.95	0.816	1.056	1.468	1.162	1.141	1.169	0.753	1.152	1.071	1.47	1.118	0.838	1.164	1.476	1.162	1.082	0.835	1.051	0.994	1.167	0.92	0.97	0.907	1.397	0.946	0.93	2.053	2.049	1.257	0.883	0.766	1.645
P09104	ENO2	1.213	1.15	1.17	0.759	1.228	0.979	1.122	1.026	0.909	1.003	0.999	0.864	0.997	0.921	0.862	1.083	1.208	1.062	1.279	0.844	1.276	1.122	1.049	1.121	0.894	0.628	1.136	1.088	0.869	0.666	1.198	0.923	1.42	1.192	1.179	1.292	1.455	1.173	1.526	1.262	1.291	1.035	1.005	1.005	0.943	1.347	1.569	0.679
Q99683	MAP3K5	0.952	0.939	0.931	0.75	0.878	1.096	0.977	1.138	0.686	0.689	0.993	0.86	0.794	0.761	0.841	1.042	1.047	1.14	1.042	0.686	1.276	1.086	1.133	1.277	0.847	0.822	1.226	0.946	0.735	0.816	1.352	1.207	1.327	0.884	1.306	1.345	0.839	1.308	1.191	1.043	1.168	0.885	0.774	0.777	1.084	1.136	1.128	0.966
P62805	HIST1H4A; HIST1H4F; HIST1H4D; HIST1H4J; HIST2H4A; HIST2H4B; HIST1H4H; HIST1H4C; HIST4H4; HIST1H4E; HIST1H4I; HIST1H4B; HIST1H4K; HIST1H4L	0.723	0.614	1.487	0.907	0.814	0.378	0.601	0.281	1.022	0.649	0.326	0.771	0.459	0.606	0.572	0.271	0.239	0.848	0.613	0.364	0.352	0.39	0.346	0.309	0.329	0.505	0.413	0.336	0.835	1.013	0.293	0.767	0.197	0.581	0.329	0.325	0.344	0.325	0.26	0.697	0.624	0.295	0.443	0.449	0.861	0.118	0.154	0.883
P02042	HBD	0.369	0.449	0.585	0.86	0.462	2.058	0.854	0.542	1.345	0.723	0.575	2.713	0.746	0.668	0.486	0.742	0.468	0.435	0.337	0.32	0.716	0.371	0.653	0.367	0.817	0.471	2.178	0.782	0.444	1.525	0.541	0.654	0.455	0.494	0.569	0.423	0.623	1.026	0.468	0.426	1.053	0.537	0.957	0.866	1.621	1.144	0.958	0.887
Q6S8J3	POTEE	0.574	0.728	0.57	0.624	0.896	1.919	1.339	0.829	1.179	3.062	2.353	1.808	7.911	2.95	1.807	1.193	1.002	1.097	1.261	0.71	1.276	1.155	1.151	1.161	0.733	0.553	1.283	1.001	0.688	0.55	1.136	0.983	1.093	1.19	1.29	1.661	1.896	1.131	1.044	1.137	1.122	1.07	0.841	0.817	0.982	0.891	1.166	0.414
Q5SSJ5	HP1BP3	0.567	0.614	0.573	1.403	1.069	0.289	0.533	0.229	0.726	1.012	0.208	0.822	0.301	0.429	0.376	0.545	0.688	0.803	1.179	2.09	0.579	0.769	0.776	0.472	0.474	0.967	0.618	0.825	2.893	2.971	0.557	1.1	0.369	1.37	0.415	0.473	1.349	0.454	0.534	1.461	0.713	0.81	1.09	1.078	1.32	0.34	0.349	3.209
P11177	PDHB	0.8	0.725	0.699	0.539	0.802	0.58	0.536	0.569	0.728	0.794	0.616	0.552	0.752	0.812	0.728	0.883	0.825	1.132	1.441	1.161	1.025	1.24	0.644	1.09	0.831	0.552	1.164	0.799	0.894	1.039	1.354	0.878	1.241	1.117	1.081	1.363	1.053	1.053	1.18	1.35	0.991	1.155	0.771	0.735	1.054	1.007	0.88	0.773
P43243	MATR3	0.859	1.241	0.779	2.637	1.498	0.532	0.835	0.459	1.122	1.493	0.389	0.973	0.528	0.767	0.765	0.517	0.771	0.7	0.926	3.687	0.529	0.831	0.75	0.476	0.587	1.457	0.573	0.861	3.685	3.545	0.329	1.387	0.302	1.005	0.346	0.323	0.913	0.504	0.481	1.239	0.857	0.809	0.952	1	1.093	0.861	0.751	3.162
P42765	ACAA2	0.703	0.77	0.891	0.735	1.209	0.558	0.658	0.475	0.663	0.981	0.495	0.626	0.723	1.004	0.56	1.03	1.122	0.774	1.18	2.735	0.629	0.975	0.991	0.649	0.843	1.477	0.742	1.095	2.675	2.42	0.804	0.738	0.604	1.767	0.568	0.666	1.885	0.659	0.72	1.066	0.678	1.497	0.869	0.887	0.904	0.824	0.92	1.643
Q15436	SEC23A	1.166	0.975	0.938	0.899	1.074	1.516	1.06	0.991	1.307	0.805	1.216	1.259	1.089	1.291	1.504	1.052	1.193	1.178	1.11	0.918	1.162	1.124	1.449	1.224	0.939	0.86	1.113	1.49	0.98	0.734	1.21	1.052	1.075	1.048	1.183	1.243	1.154	1.183	1.133	1.167	1.123	0.986	0.978	0.981	1.084	1.135	0.955	0.808
Q05707	COL14A1	0.881	1.334	2.046	25.302	0.611	1.575	1.028	1.651	0.686	2.458	1.355	1.209	1.818	1.03	0.64	1.378	0.904	0.57	0.844	1.026	2.585	0.896	1.103	0.817	1.581	0.454	0.745	0.993	0.754	0.765	NA	NA	NA	NA	NA	NA	NA	NA	NA	NA	NA	NA	NA	NA	NA	NA	NA	NA
O95202	LETM1	0.758	0.642	0.924	0.74	0.929	0.55	0.483	0.601	0.487	0.727	0.469	0.478	0.769	0.496	0.575	0.549	0.498	0.94	1.159	0.623	0.94	1.043	0.734	0.962	0.698	1.158	0.993	0.966	0.749	2.147	1.212	0.807	0.812	0.828	1.003	1.209	0.786	0.984	0.872	1.224	0.868	0.599	0.944	0.932	1.039	0.478	0.728	1.249
Q96A65	EXOC4	1.295	1.121	1.119	1.076	1.096	1.298	1.048	1.152	1.046	1.128	1.196	1.172	1.322	1.082	1.24	1.096	0.892	1.078	1.012	0.897	1.135	1.004	0.755	1.08	0.873	0.87	1.132	0.768	0.85	0.806	1.168	1.081	1.123	0.956	1.316	1.351	0.909	1.256	1.055	1.116	1.174	0.955	0.833	0.823	1.058	1.13	1.16	0.877
Q9P1Z2	CALCOCO1	1.392	1.318	1.074	0.842	1.044	1.421	1.339	1.283	1.27	1.194	1.537	1.305	1.329	1.195	1.346	1.872	1.25	1.193	0.892	0.625	1.119	0.755	0.966	0.861	0.968	0.518	0.821	1.088	0.633	0.4	1.22	1.125	1.373	1.137	1.318	0.91	1.704	0.987	1.334	0.75	1.158	1.014	0.81	0.779	0.86	1.64	1.314	0.728
Q00013	MPP1	0.8	0.784	0.723	0.499	0.717	0.848	0.909	0.804	0.564	0.56	0.828	0.713	0.75	0.706	0.768	1.27	1.053	1.237	0.98	0.633	1.139	1.084	1.001	1.199	0.988	1.051	1.266	0.929	0.656	0.513	1.402	1.114	1.726	1.069	1.443	1.254	1.226	1.4	1.37	1.028	1.263	1.104	0.847	0.794	1.209	1.181	1.239	0.561
Q15393	SF3B3	0.664	0.846	0.679	1.34	1.004	0.421	0.66	0.38	0.924	0.714	0.401	0.649	0.478	0.732	0.598	0.398	0.67	0.899	1.127	2.464	0.602	0.839	0.646	0.525	0.426	1.478	0.559	0.829	2.449	2.856	0.419	1.35	0.398	1.035	0.508	0.471	0.951	0.619	0.547	1.479	0.837	0.649	1.326	1.36	1.258	0.466	0.555	2.263
Q96SB3	NA	0.761	1.104	0.806	0.826	0.69	0.957	1.32	1.195	0.814	1.005	1.029	0.915	0.96	1.287	0.706	1.078	1.168	1.049	0.996	1.302	1.227	1.168	0.885	1.147	0.771	0.789	1.153	0.831	1.073	1.251	1.018	1.264	1.444	0.962	1.043	1.157	1.053	1.373	1.42	0.926	1.286	1.064	1.009	1	1.151	1.13	1.218	1.204
Q93050	ATP6V0A1	1.681	0.916	1.554	1.084	1.492	1.124	0.9	1.188	0.926	1.374	0.765	1.209	1.353	0.648	1.039	0.824	0.546	1.206	1.114	0.41	1.19	1.1	0.704	1.077	0.733	0.956	1.112	0.832	0.546	0.446	1.08	0.857	0.76	0.822	0.912	1.23	0.723	1.089	1.082	1.155	1.148	0.826	1.059	1.046	0.911	0.636	0.774	0.608
P53041	PPP5C	2.647	2.527	1.947	2.284	2.753	1.765	2.011	1.522	2.166	1.536	1.662	1.716	1.834	1.525	1.835	0.984	0.997	1.201	1.054	0.96	1.033	1.041	0.895	1.056	0.725	0.733	1.088	0.898	0.994	1.063	0.875	1.051	0.973	0.885	0.999	1.048	0.891	1.017	0.945	1.034	1.142	0.831	1.106	0.962	1.137	0.975	0.999	1.124
Q92499	DDX1	0.924	0.991	0.704	0.839	1.21	0.737	0.858	0.681	1.132	0.715	0.75	0.9	0.754	0.731	0.878	0.707	0.868	1.032	1.141	1.635	0.926	1.129	0.762	0.945	0.66	1.445	1.032	0.988	1.577	2.416	0.843	1.349	0.949	1.11	0.85	0.947	1.113	0.944	1.035	1.107	0.95	0.95	1.538	1.58	1.18	0.8	0.861	2.143
Q9NZM1	MYOF	0.734	0.75	0.962	1.504	0.738	0.503	0.627	0.674	0.654	0.826	0.421	0.565	0.542	0.671	0.473	0.581	0.997	1.273	1.171	0.946	1.217	1.057	1.548	0.891	1.128	1.01	0.723	1.942	1.283	2.027	0.724	1.342	0.819	1.301	0.873	0.701	1.383	1.056	0.823	1.239	1.165	0.939	1.152	1.071	1.482	0.652	0.793	1.935
P35813	PPM1A	0.754	0.565	0.597	0.359	0.557	0.58	0.514	0.552	0.623	0.527	0.558	0.589	0.583	0.621	0.743	0.932	0.894	1.277	1.027	0.571	1.161	1.191	0.731	1.322	0.699	0.603	1.114	0.756	0.54	0.574	1.116	1	1.197	0.938	1.273	1.275	1.115	1.207	1.116	1.031	1.062	0.887	0.936	0.943	1.006	1.252	1.293	0.777
P50502	ST13	0.751	0.799	0.594	1.251	0.573	1.082	1.039	0.666	0.954	0.635	0.935	0.841	0.636	0.866	0.995	1.017	1.236	1.196	1.271	1.212	1.518	1.308	0.94	1.602	0.844	0.84	1.454	0.845	1.052	0.963	1.042	1.475	1.78	1.171	1.39	1.22	1.16	1.55	1.345	1.008	1.288	1.022	0.818	0.783	1.476	0.939	1.166	0.91
Q8NBS9	TXNDC5	1.137	0.937	1.121	1.031	0.889	1.317	1.021	0.9	1.259	0.838	1.162	1.085	1.038	1.318	1.532	0.766	0.798	1.185	1.028	0.785	0.971	0.926	0.568	0.902	0.549	0.576	0.769	0.643	0.595	0.609	1.141	1.093	1.424	0.88	1.296	1.51	1.126	1.409	1.346	1.13	1.179	0.906	0.841	0.838	1.074	0.956	1.009	0.883
P16402	HIST1H1D	7.872	7.094	2.682	5.611	7.506	1.831	10.814	0.453	40.031	2.457	1.904	20.447	1.693	4.337	6.253	NA	NA	NA	NA	NA	NA	NA	NA	NA	NA	NA	NA	NA	NA	NA	0.263	0.511	0.176	0.528	0.523	0.199	0.296	0.261	0.418	0.347	0.41	0.52	0.443	0.458	0.812	0.254	0.215	0.937
Q9P107	GMIP	1.211	1.332	1.321	1.157	1.444	1.045	1.19	1.089	1.374	0.919	0.988	1.084	1.021	1.195	1.2	0.844	1.07	0.86	1.006	1.678	0.97	0.979	1.331	0.941	0.746	1.287	0.908	1.214	1.504	1.851	0.799	1.131	0.871	0.961	0.95	0.907	0.945	0.997	0.961	1.157	1.053	0.803	1.336	1.365	1.088	1.07	0.984	1.375
O75410	TACC1	0.9	1.003	0.559	0.808	0.867	0.974	1.175	0.935	0.927	0.796	0.99	0.955	1.038	0.953	1.005	0.917	0.854	1.139	0.862	0.956	1.308	0.969	0.748	1.365	0.805	0.706	1.32	0.735	0.832	1.028	0.86	1.425	1.266	0.761	1.244	0.861	0.75	1.404	1.315	0.866	1.479	1.075	0.781	0.754	1.163	0.723	0.793	1.162
Q9NUB1	ACSS1	0.937	0.904	0.943	1.222	0.952	0.706	0.641	0.686	0.571	0.747	0.695	0.632	0.832	0.727	0.643	1.804	1.531	1.096	1.241	1.149	1.099	1.094	1.2	1.068	1.304	0.848	1.083	1.392	1.18	0.648	1.831	1.061	1.071	1.173	1.048	1.498	1.229	1.121	1.137	1.174	1.056	1.274	0.904	0.908	1.001	1.454	1.482	0.63
P09972	ALDOC	0.748	0.863	1	1.056	0.816	0.726	1.02	0.776	0.877	0.965	0.868	0.896	0.885	0.963	0.831	0.818	0.945	0.804	0.968	1.634	0.826	0.89	1.182	0.846	0.965	0.855	0.941	1.342	1.955	1.712	0.878	1.191	1.001	1.039	0.898	0.946	1.154	0.999	1.053	1.137	0.944	0.99	1.031	1.037	1.048	1.019	1.425	1.137
Q16512	PKN1	0.883	0.639	1.315	0.535	1.055	0.885	0.93	0.629	0.791	0.597	0.794	0.653	0.628	0.948	0.87	0.785	0.858	1.066	1.009	1.002	1.153	1.086	0.698	1.174	0.611	1.118	1.05	0.7	0.917	1.014	0.864	1.203	1.088	0.865	1.11	0.932	0.85	1.115	1.077	1.081	1.198	0.853	1.242	1.232	1.15	0.824	0.897	0.961
P47755	CAPZA2	1.519	1.687	1.507	1.61	1.368	2.023	1.704	2.38	2.165	1.483	2.943	2.296	2.086	1.968	4.433	1.152	1.114	1.191	1.103	0.848	1.159	1.179	0.986	1.222	0.875	0.684	1.121	0.995	0.773	0.594	1.444	1.072	1.521	0.862	1.348	1.363	0.936	1.25	1.273	1.212	1.082	1.046	0.651	0.622	1.11	1.274	1.185	0.765
P16403	HIST1H1C	11.525	9.235	7.928	10.542	6.599	2.376	8.951	1.799	26.511	5.163	2.274	20.651	4.297	10.206	14.123	NA	NA	NA	NA	NA	NA	NA	NA	NA	NA	NA	NA	NA	NA	NA	NA	NA	NA	NA	NA	NA	NA	NA	NA	NA	NA	NA	NA	NA	NA	NA	NA	NA
P51148	RAB5C	0.834	0.668	0.633	0.673	0.703	0.696	0.492	0.673	0.59	0.63	0.528	0.629	0.682	0.488	0.642	0.778	0.6	1.426	1.239	0.56	1.321	1.248	0.731	1.317	0.751	0.528	1.29	0.599	0.617	0.536	1.459	1.015	1.313	0.904	1.375	1.488	0.767	1.287	1.088	1.233	1.139	0.867	0.612	0.58	1.118	0.786	0.837	0.594
P02649	APOE	1.557	1.62	0.915	1.125	0.994	1.198	1.928	1.855	0.661	2.682	1.779	1.154	2.609	1.159	1.024	1.968	2.218	0.536	0.775	0.777	0.537	0.682	1.286	0.616	3.288	0.652	0.587	2.031	0.959	0.4	0.935	0.592	0.662	1.583	0.526	0.584	1.174	0.584	0.618	0.398	0.643	5.42	0.569	0.632	0.527	2.114	1.362	0.355
P31323	PRKAR2B	1.065	0.939	1.217	0.811	0.937	1.534	0.977	0.925	0.818	0.91	1.455	1.28	0.966	1.024	1.583	1.217	1.254	1.662	0.955	0.56	1.108	1.213	0.609	1.335	0.448	0.306	0.708	0.832	0.612	0.565	1.401	1.754	1.521	1.048	1.612	1.298	0.92	1.178	1.323	1.185	1.187	0.871	0.744	0.689	0.908	1.027	1.132	0.612
P23381	WARS	0.954	1.063	1.021	0.838	0.908	1.011	0.9	0.818	1.047	0.814	0.957	0.832	1.071	1.015	0.921	0.902	0.924	0.799	0.844	1.256	1.164	0.909	0.679	0.813	0.667	0.828	0.805	0.888	1.127	1.592	0.812	1.083	0.908	0.989	0.847	0.873	1.213	0.963	1.116	0.889	1.053	1.082	1.032	1.017	0.987	0.888	0.979	0.94
O00159	MYO1C	1.218	1.109	1.021	2.448	0.998	1.111	0.919	1.225	0.745	1.217	1.119	1.055	1.089	1.033	0.899	1.189	0.782	1.045	1.075	0.401	1.157	0.883	0.736	0.829	1.009	0.569	1.211	0.932	0.596	0.425	1.622	0.998	1.384	1.091	1.445	1.401	0.872	1.197	1.074	0.935	1.014	1.169	1.007	1.024	1.126	1.145	1.179	0.625
P51608	MECP2	0.524	0.622	1.027	0.829	0.899	0.345	0.56	0.322	0.44	0.5	0.331	0.506	0.367	0.444	0.481	0.543	0.681	0.949	1.127	2.113	0.894	0.957	0.919	0.874	0.582	0.724	1.032	0.802	2.35	2.686	0.586	1.091	0.844	1.085	0.805	0.747	0.857	1.098	0.819	1.485	1.009	0.82	0.682	0.58	1.472	0.577	0.534	3.565
P46063	RECQL	0.496	0.638	0.51	0.863	0.907	0.303	0.463	0.282	0.642	0.317	0.288	0.54	0.316	0.515	0.458	0.504	0.872	0.938	1.306	2.941	0.538	0.876	1.217	0.516	0.586	1.186	0.658	1.117	2.955	3.353	0.437	1.349	0.36	1.024	0.48	0.479	0.922	0.571	0.515	1.789	0.715	0.591	1.24	1.228	1.323	0.659	0.652	2.671
Q15643	TRIP11	0.849	0.825	0.95	1.046	1.065	0.83	0.902	0.791	0.609	0.869	0.704	0.73	1.033	0.681	0.718	1.183	1.351	0.934	1.066	1.673	1.056	1.077	1.875	0.954	1.247	1.45	0.915	1.611	1.438	1.501	1.256	1.21	1.198	1.481	0.963	0.844	1.414	0.887	1.081	1.02	0.949	1.199	1.153	1.148	0.907	1.382	1.35	1.054
O14617	AP3D1	1.191	1.169	1.128	1.232	1.293	1.343	1.179	1.071	1.075	0.93	1.268	1.144	1.216	1.253	1.307	0.942	0.969	1.323	1.347	0.856	1.319	1.372	0.753	1.347	0.726	0.981	1.351	0.754	0.853	1.105	1.267	1.168	1.046	0.864	1.187	1.307	0.909	1.283	1.186	1.196	1.179	0.771	1.034	1.026	1.166	1.065	0.973	0.932
Q99816	TSG101	0.767	0.673	0.588	0.628	0.599	0.945	0.804	0.643	0.74	0.498	0.826	0.688	0.591	0.72	0.979	1.054	0.916	1.139	1.16	0.881	1.373	1.219	0.597	1.43	0.609	0.526	1.379	0.567	0.753	0.767	1.009	1.204	1.372	0.913	1.223	1.246	0.955	1.352	1.375	0.967	1.244	1.077	0.764	0.763	1.194	1.298	1.175	0.635
O15231	ZNF185	1.16	1.315	1.232	1.304	1.257	2.974	2.698	1.137	1.482	1.255	2.098	2.819	2.236	1.785	1.706	2.023	1.424	0.733	0.909	0.998	1.333	0.839	1.977	1.165	2.263	0.604	1.013	2.689	1.398	1.229	0.568	1.766	1.298	0.843	1.392	0.647	0.845	2.191	1.17	0.541	2.336	1.133	0.781	0.687	1.451	1.235	1.395	1.107
A6NHR9	SMCHD1	NA	NA	NA	NA	NA	NA	NA	NA	NA	NA	NA	NA	NA	NA	NA	0.571	0.822	0.939	1.13	2.128	0.794	0.948	0.955	0.698	0.657	1.998	0.671	0.997	2.182	2.295	0.522	1.219	0.561	1.183	0.575	0.529	1.308	0.605	0.694	1.578	0.801	0.796	1.834	1.807	1.178	0.796	0.836	2.134
Q92974	ARHGEF2	1.595	1.417	1.24	1.098	1.504	1.476	1.071	1.106	1.512	1.026	1.142	1.411	1.144	1.103	1.458	0.825	0.795	0.903	1.029	1.147	1.091	0.962	0.856	0.974	0.672	0.704	0.909	0.792	1.176	1.381	0.887	1.093	0.846	0.816	0.969	0.96	0.887	1	1.002	1.06	1.154	0.818	1.028	1.012	1.019	0.875	0.816	1.309
Q14005	IL16	0.755	0.928	0.597	0.741	0.946	0.6	0.772	0.655	0.782	0.559	0.697	0.879	0.678	0.791	0.669	0.784	1.579	0.778	0.936	2.22	0.819	0.968	3.805	0.777	1.413	1.235	0.87	2.548	2.466	2.149	0.31	1.414	0.312	0.962	0.401	0.428	1.216	0.552	0.465	1.892	0.775	0.402	0.635	0.589	1.344	1.072	1.018	2.579
Q9Y3F4	STRAP	1.231	1.061	0.879	0.691	0.881	1.039	1.146	0.844	1.199	0.722	1.197	0.943	0.928	1.098	1.279	1.001	1.071	1.233	1.139	0.922	1.232	1.26	0.786	1.343	0.688	0.674	1.28	0.764	0.798	0.871	1.23	1.167	1.501	0.936	1.403	1.332	1.011	1.261	1.385	1.187	1.159	0.852	1.157	1.09	1.084	1.335	1.876	0.837
O15143	ARPC1B	1.074	1.032	0.92	0.634	1.042	1.035	0.887	0.939	1.06	0.85	1.143	0.96	0.892	1.377	1.286	1.168	0.879	0.854	0.98	0.806	0.963	0.918	0.68	0.896	0.764	0.688	0.909	0.657	0.838	0.775	0.957	0.928	0.904	0.855	1.003	1.103	0.764	0.978	1.074	0.997	0.983	0.884	0.985	0.985	0.922	1.121	0.977	0.849
A0AVT1	UBA6	0.871	0.895	0.617	0.81	0.974	0.766	0.687	0.767	0.846	0.54	0.73	0.776	0.651	0.789	0.825	0.912	0.91	1.092	1.092	1.219	1.131	1.009	0.819	1.081	0.886	0.775	1.073	0.871	1.086	1.238	0.916	1.177	1.026	0.9	1.102	1.077	0.82	1.097	1.048	1.136	1.046	0.839	0.985	0.989	1.221	0.863	0.89	1.209
O95466	FMNL1	0.885	1.194	0.85	0.859	1.408	0.554	0.91	0.459	1.03	0.785	0.59	1.095	0.605	0.809	0.624	0.422	0.644	0.906	1.126	2.321	0.64	0.916	0.577	0.556	0.47	0.945	0.66	0.926	2.439	3.625	0.449	1.532	0.473	1.126	0.546	0.532	0.954	0.698	0.656	1.504	0.859	0.858	1.186	1.169	1.476	0.501	0.54	3.324
Q7L014	DDX46	0.769	0.917	0.722	1.968	1.318	0.395	0.675	0.223	1.2	0.89	0.316	0.72	0.364	0.699	0.629	0.586	0.976	0.948	1.043	1.749	0.687	0.906	1.269	0.718	0.622	1.381	0.759	1.149	1.743	2.134	0.361	1.148	0.398	0.871	0.478	0.43	0.793	0.512	0.55	1.358	0.793	0.611	1.804	1.773	1.125	0.761	0.956	2.447
Q9UH99	SUN2	0.681	0.308	0.638	0.932	0.625	0.217	0.288	0.133	0.575	0.404	0.133	0.594	0.25	0.259	0.415	0.385	0.439	0.744	1.163	0.868	0.454	0.7	0.634	0.435	0.4	1.606	0.55	0.893	1.961	3.414	0.483	1.069	0.371	1.077	0.484	0.498	0.882	0.556	0.585	1.359	0.733	0.688	1.167	1.171	1.063	0.474	0.514	3.148
Q13561	DCTN2	1.006	1.065	0.961	0.739	1.064	1.058	1.174	0.856	0.848	0.841	1.139	1.036	0.868	1.011	0.941	1.109	1.672	1.147	1.018	1.471	1.336	0.979	1.164	1.256	0.902	0.483	1.394	0.934	1.22	0.97	1.085	1.27	1.38	1.197	1.423	1.1	1.263	1.528	1.461	0.942	1.701	0.993	0.596	0.528	1.271	1.02	1.467	0.889
O60826	CCDC22	1.039	1.091	1.256	1.001	1.248	1.424	1.072	0.786	1.23	1	1.074	1.586	0.94	1.112	1.141	1.008	0.956	1.248	1.114	1.321	1.076	1.132	0.816	1.157	0.863	0.997	1.17	0.823	1.174	1.486	1.055	1.113	1.04	0.911	0.976	1.042	0.966	1.091	0.964	1.091	0.966	0.874	1.253	1.283	1.093	0.901	0.919	1.369
Q99714	HSD17B10	0.667	0.745	0.706	0.76	0.718	0.575	0.557	0.647	0.684	0.723	0.55	0.547	0.75	0.817	0.648	1.126	1.165	1.087	1.419	1.592	0.992	1.185	1.248	0.975	0.941	0.783	1	1.203	1.433	1.202	1.371	1.052	1.279	1.251	1.173	1.343	1.379	1.084	1.269	1.459	1.028	1.273	1.161	1.144	1.149	1.1	1.139	0.892
O43143	DHX15	0.53	0.802	0.647	1.614	0.804	0.52	0.677	0.592	0.74	0.874	0.508	0.65	0.57	0.694	0.53	0.545	0.897	1.003	1.198	1.96	0.668	0.968	0.934	0.65	0.672	1.39	0.677	1.04	2.088	2.814	0.437	1.272	0.422	0.946	0.509	0.494	0.959	0.619	0.529	1.626	0.766	0.506	1.364	1.355	1.318	0.576	0.578	3.075
Q92905	COPS5	0.881	0.844	0.69	0.564	0.766	0.801	0.803	0.714	0.646	0.549	0.839	0.746	0.723	0.887	0.881	1.192	1.072	1.403	1.23	1.151	1.33	1.186	0.946	1.386	0.711	0.688	1.312	0.811	0.988	1.123	1.401	1.148	1.394	0.977	1.374	1.442	1.069	1.319	1.322	1.235	1.153	0.906	1.065	1.038	1.186	1.175	1.121	0.973
P41218	MNDA	0.616	0.766	0.662	0.632	0.854	0.349	0.558	0.327	1.46	0.406	0.289	0.588	0.385	0.754	0.499	0.332	0.633	0.778	0.821	1.671	0.695	0.848	0.532	0.673	0.344	2.479	0.498	0.644	1.461	2.039	0.243	1.347	0.31	0.889	0.378	0.251	0.946	0.506	0.403	0.81	0.811	0.394	2.034	2.054	1.105	0.183	0.415	1.907
P08240	SRPR; SRPRA	1.179	1.453	1.679	1.214	1.696	1.066	1.281	2.09	0.936	1.334	0.915	1.723	1.234	1.456	0.826	0.623	0.824	1.177	0.971	0.736	1.021	0.976	0.79	1.058	0.583	0.913	1.017	0.768	0.778	1.087	0.987	1.156	0.993	0.825	1.052	1.086	0.867	1.07	1.162	1.213	1.105	0.653	0.955	0.923	1.032	0.527	0.694	1.153
Q14155	ARHGEF7	1.134	0.99	1.009	0.671	0.804	1.013	0.845	0.748	1.239	0.94	0.905	1.119	0.844	1.005	1.026	0.926	1.007	1.26	1.168	1	1.255	1.141	0.992	1.263	0.836	0.794	1.258	0.88	0.874	0.933	1.052	1.099	1.308	0.902	1.263	1.098	1.008	1.122	1.377	1.188	1.317	0.786	0.819	0.81	1.083	0.842	0.976	0.69
P23786	CPT2	1.373	0.976	1.231	1.391	1.235	0.807	0.624	0.562	0.71	0.905	0.801	0.898	0.883	0.932	0.962	1.358	1.232	0.856	0.991	1.079	0.975	1.016	0.859	1.018	0.824	0.663	0.768	0.963	1.054	0.915	1.303	0.8	0.589	1	0.678	1.257	2.101	1.025	1.06	1.116	1.078	1.215	1.257	1.228	1.012	1.516	1.32	0.786
Q684P5	RAP1GAP2	0.824	0.777	0.835	0.576	0.722	1.267	0.943	0.823	0.896	0.665	1.311	0.907	1.001	0.953	1.254	1.038	1.016	1.173	1.139	0.98	1.184	1.161	0.864	1.266	0.949	1.013	1.202	0.809	0.862	1.088	1.011	1.317	1.331	0.779	1.264	1.245	0.841	1.228	1.481	1.412	1.188	0.817	1.714	1.676	1.149	1.052	1.001	1.296
Q86YZ3	HRNR	1.262	2.149	0.93	1.931	1.499	1.637	2.904	5.102	2.568	7.578	4.413	1.87	7.285	1.769	1.085	4.261	1.41	0.579	0.528	0.576	0.659	0.435	2.069	1.27	5.292	1.448	0.998	5.519	1.517	0.378	0.658	2.366	1.571	1.102	1.122	0.585	0.803	2.203	1.11	0.242	0.661	1.784	0.937	0.709	1.352	3.009	1.496	1.397
Q14103	HNRNPD	0.682	0.83	0.659	1.233	1.164	0.432	0.684	0.227	1.471	0.715	0.313	0.941	0.347	0.771	0.718	0.41	1.005	0.835	0.972	2.834	0.547	0.92	0.886	0.531	0.484	0.512	0.591	1.124	2.339	2.484	0.353	1.44	0.43	1.159	0.495	0.439	1.498	0.618	0.531	1.401	0.825	0.447	0.685	0.634	1.408	0.379	0.704	2.273
P22694	PRKACB	1.279	1.005	1.449	0.959	1.035	1.329	1.04	1.028	1.177	0.991	0.995	1.054	1.032	1.003	1.334	0.792	0.684	1.256	1.132	0.471	1.23	1.062	0.535	1.199	0.647	0.621	1.182	0.545	0.492	0.627	1.067	0.995	1.069	0.659	1.192	1.27	0.632	1.121	1.061	0.992	1.045	0.722	0.724	0.713	1.004	0.621	0.672	0.594
P36543	ATP6V1E1	0.898	0.996	0.73	0.734	0.879	0.644	0.785	0.768	0.767	0.852	0.743	0.668	0.815	0.859	0.739	1.299	1.224	0.849	1.208	1.69	0.982	1.241	0.844	0.903	0.793	0.903	0.968	1.048	1.414	1.548	1.02	1.046	1.159	0.96	1.018	1.121	1.01	1.054	1.262	1.248	1.1	1.022	0.974	1.003	1.135	1.099	0.816	1.183
Q9UHD8	2022-09-09	0.784	1.002	0.682	0.892	1.068	0.672	0.973	0.57	1.038	0.72	0.869	0.986	0.716	1.101	0.974	0.626	0.72	0.75	1.078	2.332	0.675	0.879	0.748	0.631	0.634	1.251	0.747	0.848	1.996	2.249	0.629	1.091	0.802	1.083	0.863	0.617	0.87	0.685	0.825	1.221	0.888	0.856	1.328	1.363	1.083	0.946	0.922	1.919
Q9Y5B9	SUPT16H	1.151	1.297	1.076	1.574	1.934	0.612	0.872	0.493	1.727	1.012	0.663	1.046	0.644	1.157	1.069	0.594	0.823	0.912	1.185	2.268	0.663	1.014	0.89	0.602	0.555	1.174	0.682	1.015	2.207	3.8	0.363	1.518	0.357	1.161	0.513	0.474	1.045	0.641	0.526	2.01	0.83	0.465	1.416	1.363	1.556	0.816	0.807	2.38
P42331	ARHGAP25	0.906	1.171	0.666	0.812	1.277	0.656	0.989	0.719	0.915	0.709	0.769	0.863	0.699	0.916	0.833	0.611	0.881	0.821	1.105	2.899	0.712	0.969	0.969	0.726	0.689	1.506	0.795	1.117	2.283	2.683	0.601	1.194	0.666	1.127	0.691	0.627	1.27	0.746	0.872	1.328	0.978	0.734	1.164	1.155	1.238	0.721	0.725	2.21
Q9BUL8	PDCD10	1	0.845	0.761	0.626	0.858	1.278	0.972	0.875	1.047	0.697	1.256	0.865	1.216	1.187	1.284	1.231	1.1	1.247	1.212	0.819	1.249	1.191	0.721	1.257	0.714	0.644	1.291	0.752	0.735	0.742	1.217	1.065	1.277	0.806	1.314	1.283	0.874	1.148	1.26	1.213	1.139	0.923	1.018	0.996	1.03	1.056	1.012	0.887
P62834	RAP1A	0.556	0.351	0.755	0.396	0.36	0.771	0.422	0.523	0.643	0.581	0.591	0.49	0.513	0.519	0.66	1.06	0.815	1.29	1.751	0.642	1.326	1.669	0.821	1.66	1.19	0.727	1.518	0.775	0.659	0.742	1.755	1.36	1.437	1.217	1.515	1.933	1.292	1.401	1.321	1.743	1.397	1.17	0.795	0.796	1.272	0.813	0.818	0.504
Q9Y6D6	ARFGEF1	1.185	0.989	0.795	0.849	0.963	0.958	0.708	0.876	0.77	0.724	0.807	0.892	0.865	0.827	1.08	0.927	0.831	1.047	1.04	0.78	1.237	1.066	0.771	1.176	0.872	0.867	1.263	0.852	0.859	1.044	1.261	1.281	1.226	0.929	1.292	1.337	0.839	1.312	1.293	1.132	1.208	0.835	1.084	1.058	1.222	0.893	0.986	1.194
P50454	SERPINH1	1.067	0.864	0.858	1.418	0.688	0.826	0.673	0.719	0.877	0.713	0.796	0.838	0.64	0.807	0.661	0.843	1.108	1.21	1.062	0.874	1.804	1.034	1.036	1.534	0.93	0.511	1.802	0.729	0.641	0.569	1.096	0.969	1.265	1.161	1.277	1.113	1.293	1.23	1.206	1.101	1.205	1.161	1.097	1.056	1.405	0.783	0.892	0.575
Q562R1	ACTBL2	NA	NA	NA	NA	NA	NA	NA	NA	NA	NA	NA	NA	NA	NA	NA	1.361	1.145	0.835	1.224	0.66	1.225	1.378	0.77	1.481	1.043	0.769	1.572	0.81	0.697	0.574	1.983	1.302	1.821	1.163	1.626	1.187	0.959	1.009	1.936	1.404	1.354	1.351	1.018	0.983	1.256	1.784	1.33	0.683
Q9Y2W1	THRAP3	0.583	1.006	0.806	2.098	0.995	0.723	0.88	0.427	0.902	0.879	0.559	0.881	0.545	0.745	0.679	0.486	0.73	0.639	1.019	2.459	0.54	0.815	1.306	0.438	0.649	1.09	0.514	1.068	2.781	3.414	0.344	1.531	0.298	1.458	0.364	0.363	1.38	0.572	0.455	1.211	0.933	0.745	1.05	1.02	1.364	0.55	0.632	3.583
Q5T447	HECTD3	0.915	0.846	0.948	0.671	0.75	0.925	0.724	0.851	0.851	0.693	0.907	0.829	0.871	0.952	1.051	1.037	0.926	1.061	1.098	0.713	1.13	1.042	0.866	1.094	0.801	0.815	1.088	0.986	0.773	0.709	1.448	1.06	1.168	0.917	1.24	1.461	0.879	1.207	1.273	1.235	1.124	0.867	1.081	1.075	1.062	1.11	0.993	0.796
P47712	PLA2G4A	0.968	0.89	0.743	0.457	0.805	0.794	0.561	0.921	0.638	0.744	0.882	0.687	0.937	0.936	0.9	1.175	0.769	1.134	1.274	0.52	1.287	1.188	0.567	1.259	0.848	0.41	1.283	0.708	0.45	0.408	1.379	0.632	1.062	0.748	1.204	1.327	0.665	1.049	1.036	0.883	1.158	0.82	0.816	0.603	0.866	1.071	0.841	0.476
P09327	VIL1	1.491	1.455	1.124	0.668	1.286	0.942	1.046	0.93	0.854	0.95	0.996	0.931	1.343	1.229	1.316	1.128	0.978	0.788	1.248	0.951	1.285	1.193	1.305	1.183	1.256	0.922	1.138	1.152	0.79	0.484	1.116	0.779	1.716	1.406	1.751	1.464	1.31	1.297	1.39	1.129	1.176	1.37	0.98	0.997	0.95	1.4	1.33	0.616
P21796	VDAC1	1.317	0.666	1.161	0.954	1.103	0.988	0.451	1.008	1.129	1.044	0.772	1.03	1.04	0.975	1.122	0.562	0.329	1.215	1.348	0.404	1.121	1.266	0.432	1.178	0.638	0.67	1.076	0.476	0.498	0.668	1.469	0.926	1.026	0.963	1.242	1.694	0.631	1.21	0.961	1.568	1.012	0.631	1.003	1	1.151	0.62	0.599	0.996
Q9NRW1	RAB6B	0.41	0.362	0.353	0.327	0.409	1.092	0.7	0.607	0.903	0.499	0.782	0.488	0.478	0.759	0.808	1.085	1.124	0.963	1.132	0.561	1.35	1.117	1.246	1.265	0.988	0.525	1.333	0.914	0.668	0.397	1.136	1.077	1.303	0.817	1.148	1.112	0.848	1.169	1.307	0.892	1.195	1.161	0.697	0.681	1.151	1.225	1.5	0.474
Q9BZL4	PPP1R12C	1.392	1.378	1.421	1.211	1.236	1.51	2.058	1.209	1.264	1.425	1.363	1.53	1.246	1.185	1.528	1.183	1.502	0.976	0.966	1.217	1.214	1.086	1.819	1.165	1.053	1.605	1.229	1.619	1.235	0.98	0.787	1.283	1.047	0.937	1.022	0.87	0.919	1.127	1.15	0.806	1.336	0.894	0.979	0.956	1.084	0.854	0.997	0.983
P54652	HSPA2	6.271	4.34	8.073	6.194	3.233	6.886	5.886	7.391	10.481	8.188	5.685	6.421	8.503	6.419	7.012	NA	NA	NA	NA	NA	NA	NA	NA	NA	NA	NA	NA	NA	NA	NA	NA	NA	NA	NA	NA	NA	NA	NA	NA	NA	NA	NA	NA	NA	NA	0.697	0.406	0.284
P63208	SKP1	0.874	1.098	0.72	0.99	0.937	1.284	1.289	0.963	1.134	0.859	1.227	0.975	1.031	1.283	1.331	0.978	1.165	1.223	1.207	1.339	1.057	1.166	0.931	1.065	0.81	0.752	1.086	0.941	1.178	1.45	0.982	1.086	1.082	1.003	1.013	1.03	1.101	0.999	1.115	1.191	1.03	0.829	0.959	0.934	1.024	0.902	0.976	1.283
O60664	PLIN3	1.574	1.795	1.12	1.858	1.737	2.614	2.555	1.427	2.587	1.48	2.153	2.445	1.599	1.777	2.581	0.851	1.283	0.854	0.86	1.642	1.133	0.922	1.224	1.121	0.965	1.03	0.928	1.188	1.288	1.636	0.685	1.385	0.892	1.171	0.866	0.7	1.268	1.437	1.096	0.971	1.753	1.157	0.606	0.565	1.525	1.05	1.096	1.231
Q15042	RAB3GAP1	0.786	0.711	0.771	0.464	0.716	0.622	0.64	0.671	0.605	0.532	0.736	0.572	0.713	0.729	0.756	1.095	1.098	1.175	1.106	0.824	1.297	1.243	1.533	1.381	0.799	0.92	1.225	1.183	0.899	0.698	1.138	0.918	1.073	0.982	1.03	1.079	1.082	1.047	0.995	0.878	0.897	0.777	0.855	0.815	0.903	1.548	1.391	0.814
P37837	TALDO1	0.987	1.101	0.75	1.021	1.095	1.019	1.044	0.866	1.446	0.741	1.06	1.059	0.888	1.206	1.361	0.795	0.827	0.905	0.883	1.554	0.869	0.938	0.56	0.891	0.575	1.565	0.886	0.694	1.299	1.608	0.824	1.136	1.136	0.863	1.039	1.017	0.906	1.02	1.066	0.99	1.06	0.727	1.5	1.542	1.141	0.873	0.914	1.362
P20340	RAB6A	0.776	0.719	0.792	0.555	0.869	1.036	0.752	0.799	0.935	0.874	0.922	0.738	0.695	0.863	0.919	0.96	0.914	1.341	1.17	0.73	1.205	1.206	1.162	1.267	0.977	0.888	1.266	1.225	0.716	0.628	0.655	0.616	0.819	0.466	0.755	0.713	0.455	0.688	0.777	0.498	0.808	0.758	0.54	0.61	0.607	1.094	1.205	0.605
P61204	ARF3	0.549	0.447	0.504	0.366	0.367	0.504	0.595	0.392	0.487	0.348	0.5	0.42	0.36	0.398	0.474	0.708	0.659	1.621	1.237	0.533	1.218	1.358	0.759	1.326	0.706	0.699	1.423	0.628	0.576	0.587	1.085	0.984	1.452	0.645	1.431	1.439	0.687	1.186	1.262	1.347	1.003	0.644	0.826	0.831	1.041	0.609	0.63	0.707
O95260	ATE1	1.325	1.232	0.815	0.67	1.157	1.296	1.471	0.92	0.821	0.445	0.988	1.115	0.666	0.65	0.98	0.976	0.968	1.221	1.054	0.807	1.63	1.037	0.98	1.397	0.822	0.457	1.703	0.907	0.726	0.8	1.305	0.938	1.193	0.877	1.285	1.237	0.888	1.357	1.183	0.907	1.389	0.858	0.601	0.587	0.99	1.308	1.279	0.84
P40197	GP5	0.46	0.361	0.688	0.308	0.543	1.153	0.411	0.511	1.035	0.391	0.45	0.941	0.461	0.453	1.181	0.561	0.51	1.575	0.503	0.401	1.726	0.58	0.687	1.73	0.651	0.715	1.676	0.616	0.434	0.506	0.671	1.423	1.732	0.597	1.706	0.679	0.59	1.586	1.25	0.627	1.503	0.729	0.942	0.924	1.4	0.667	0.705	0.733
P17844	DDX5	0.503	0.764	0.425	1.685	0.814	0.34	0.453	0.257	0.847	0.862	0.23	1.204	0.368	0.624	0.525	0.47	0.779	1.027	1.127	2.711	0.655	0.864	0.746	0.616	0.568	1.019	0.665	0.915	2.353	3.071	0.302	1.536	0.285	0.883	0.396	0.361	0.964	0.552	0.509	1.586	0.783	0.467	0.836	0.842	1.235	0.397	0.494	3.325
Q8N573	OXR1	0.955	1.008	0.775	0.691	0.703	0.848	0.931	0.728	0.756	0.611	0.885	0.92	0.845	0.859	0.889	0.973	1.257	1.431	0.908	0.876	1.415	1.048	1.485	1.519	1.086	0.714	1.206	1.31	0.825	0.737	0.865	1.438	1.603	1.103	1.44	1.077	1.129	1.501	1.376	0.844	1.25	1.059	0.728	0.692	1.237	1.058	1.347	1.012
O15327	INPP4B	0.779	0.758	0.919	0.758	0.652	1.141	0.837	0.981	0.841	0.581	0.908	0.987	0.782	0.892	1.133	1.118	1.046	1.515	1.05	0.552	1.702	1.051	0.799	1.567	0.756	0.635	1.509	0.706	0.593	0.557	1.458	1.114	1.265	0.862	1.401	1.521	0.927	1.483	1.264	1.038	1.26	0.931	0.861	0.844	1.109	1.235	1.181	0.626
P15498	VAV1	0.779	0.738	0.795	0.618	0.795	0.666	0.693	0.637	0.789	0.648	0.69	0.683	0.707	0.713	0.759	0.888	0.73	1.319	1.14	0.945	1.163	1.165	0.671	1.186	0.643	0.903	1.105	0.82	0.941	1.297	1.153	1.246	1.07	0.982	1.17	1.185	1.021	1.186	1.083	1.064	1.082	0.715	0.962	0.953	1.216	0.764	0.802	1.263
P40925	MDH1	1.206	1.103	0.936	0.937	0.966	1.446	1.2	1.076	1.61	1.004	1.617	1.339	0.996	1.464	1.801	0.837	0.952	1.308	1.03	0.991	1.025	1.05	0.743	1.078	0.912	0.734	1.209	0.797	0.863	1.033	0.95	1.167	1.145	0.825	1.133	1.135	0.812	1.108	1.2	1.174	1.168	0.738	0.771	0.736	1.163	0.918	1	1.15
P50148	GNAQ	1.781	1.053	1.517	0.729	1.433	1.243	0.771	1.315	1.057	1.268	0.897	1.19	1.501	0.808	1.318	1.041	0.861	1.356	1.442	0.598	1.33	1.313	0.749	1.394	0.986	0.689	1.349	0.752	0.578	0.533	1.332	0.869	1.001	0.909	1.079	1.206	0.911	1.093	1.217	1.071	1.067	1.218	1.042	1.035	0.921	0.817	0.949	0.697
Q96I99	SUCLG2	0.746	0.757	0.96	1.184	1.03	0.537	0.616	0.542	1.234	1.122	0.752	1	0.802	0.886	0.688	0.874	0.873	1.049	1.35	2.329	0.772	1.021	0.792	0.76	0.77	1.181	0.77	0.976	1.897	1.857	1.042	1.011	0.729	1.188	0.674	0.886	1.159	0.769	0.898	1.518	0.81	1.172	1.214	1.195	0.976	0.964	0.939	1.787
A1A4S6	ARHGAP10	1.421	0.964	1.286	0.821	0.883	1.21	1.241	1.119	1.185	1.013	1.278	1.156	1.073	1.123	1.239	1.073	0.979	1.391	1.173	0.598	1.238	1.097	0.781	1.207	0.666	0.612	1.229	0.672	0.618	0.532	1.3	1.036	1.29	0.936	1.303	1.37	1.209	1.328	1.185	0.941	1.066	0.823	0.855	0.834	0.982	0.905	0.965	0.622
P62937	PPIA	0.978	1.019	0.896	1.327	0.84	1.016	1.159	0.932	1.145	1.074	1.028	1.009	0.994	1.044	1.131	0.633	0.482	0.811	0.661	0.535	0.527	0.57	0.438	0.538	0.446	0.383	0.524	0.488	0.531	0.554	0.524	0.614	0.632	0.491	0.68	0.605	0.527	0.559	0.607	0.601	0.744	0.477	0.73	0.744	0.546	0.617	0.579	0.659
P26641	EEF1G	1.29	1.07	1.114	1.28	0.956	1.077	0.82	0.828	1.15	0.765	0.857	1.051	0.768	1.019	1.33	0.695	0.789	1.19	0.979	0.824	1.021	1.124	0.743	1.213	0.54	0.602	1.17	0.688	0.802	0.977	0.849	1.17	1.184	0.761	1.161	1.024	0.745	1.084	1.227	0.894	1.109	0.712	0.831	0.825	1.042	0.811	0.93	1.05
O60488	ACSL4	1.13	0.893	1.051	0.501	1.012	0.921	0.647	0.816	0.893	0.713	0.675	0.829	0.75	0.725	0.924	1.115	0.959	0.91	1.057	0.881	1.282	1.026	0.809	1.101	0.908	0.875	1.171	0.75	0.806	0.763	1.262	1.005	1.09	0.946	1.098	1.149	0.846	1.114	1.208	0.824	1.274	1.044	0.682	0.658	1.064	0.916	1.06	0.856
P27694	RPA1	1.779	2.277	1.41	3.557	2.79	1.039	1.579	0.804	2.575	1.263	0.869	1.89	1.008	1.622	1.51	0.49	0.621	1.137	1.222	2.783	0.659	0.954	0.548	0.559	0.436	0.531	0.715	0.711	2.392	3.071	0.332	1.218	0.465	0.984	0.585	0.443	0.873	0.594	0.507	1.413	0.818	0.547	0.627	0.597	1.299	0.5	0.541	2.176
P00505	GOT2	1.072	1.081	0.91	2.282	1.088	0.874	0.818	0.814	1.007	0.991	0.84	0.798	0.815	0.972	0.933	1.415	1.313	0.777	1.079	1.369	0.892	0.982	1.039	0.918	1.155	0.75	1.024	0.812	1.194	0.734	1.046	0.796	0.893	0.922	0.93	1.047	0.775	0.837	0.932	1.255	0.89	0.97	1.051	1.057	0.857	1.47	1.312	0.895
Q12768	KIAA0196; WASHC5	1.681	1.538	2.281	1.998	1.656	1.092	1.398	1.575	1.019	1.778	1.025	1.407	1.721	0.986	0.991	0.908	0.934	1.052	1.034	1.027	1.105	1.077	0.796	1.074	0.824	2.938	1.08	1.07	1.025	1.047	1.198	1.152	1.132	0.972	1.099	1.281	0.996	1.251	1.119	1.178	1.155	0.959	1.427	1.405	1.274	0.935	0.907	1.362
O95425	SVIL	0.549	0.899	1.175	0.966	0.729	1.38	1.161	1.099	1.508	1.536	1.629	1.632	1.646	1.696	1.46	0.812	0.906	0.813	0.87	0.841	1.046	1.036	1.021	1.234	0.73	1.353	0.8	0.875	0.778	0.728	0.763	1.008	1.188	0.839	1.085	0.878	0.838	1.088	1.044	0.783	1.043	1.323	0.976	1.012	0.98	0.787	0.9	0.72
Q96AE4	FUBP1	0.775	0.993	0.779	1.609	1.265	0.425	0.707	0.357	0.91	1.125	0.371	0.805	0.673	0.668	0.597	0.766	0.895	0.629	0.915	3.419	0.606	0.887	0.913	0.517	0.822	1.004	0.592	1.185	2.793	2.788	0.414	1.316	0.502	1.214	0.549	0.504	1.167	0.661	0.602	1.393	0.884	0.693	0.819	0.839	1.329	0.615	0.809	2.013
Q5T0N5	FNBP1L	1.558	1.523	1.282	1.392	1.383	1.625	1.47	1.657	1.31	1.35	1.526	1.579	1.677	1.428	1.527	1.288	1.439	0.872	1.037	0.875	1.117	1.155	2.681	1.142	1.469	0.865	1.237	1.773	0.995	0.519	1.1	1.043	1.341	1.327	1.101	0.961	1.651	1.018	1.352	0.823	1.091	1.309	1.127	1.128	0.925	1.938	2.019	0.654
Q9UJZ1	STOML2	1.365	1.179	1.229	1.166	1.446	0.71	0.713	0.935	0.676	1.166	0.652	0.805	1.246	0.762	0.684	1.407	1.298	0.698	1.132	1.046	0.881	0.942	1.456	0.797	1.474	1.55	0.819	1.452	1.096	0.965	0.889	0.807	0.737	1.084	0.682	0.822	0.931	0.724	0.994	0.972	0.885	1.562	1.31	1.383	0.756	1.154	1.131	1.304
P11233	RALA	3.859	2.322	2.747	4.208	2.861	1.421	1.515	2.471	2.17	2.564	1.179	2.996	2.141	1.459	1.381	0.745	0.355	1.334	1.283	0.371	1.154	1.083	0.402	1.106	0.765	0.257	1.296	0.518	0.479	0.428	1.515	0.868	1.174	0.76	1.437	1.544	0.504	1.247	1.225	1.619	1.237	0.797	0.481	0.433	1.153	0.757	0.72	0.638
A6NC98	CCDC88B	0.902	1.433	1.519	1.209	1.366	0.888	1.175	0.894	1.39	0.933	0.818	1.122	0.897	1.219	0.903	0.645	0.854	0.848	1.012	1.773	0.758	1.005	0.973	0.744	0.621	3.16	0.725	1.097	1.776	2.759	0.556	1.541	0.561	1.201	0.596	0.511	1.224	0.644	0.74	1.403	0.897	1.093	2.393	2.405	1.339	0.923	0.928	1.972
Q8WXG6	MADD	0.776	0.784	0.706	0.673	0.653	1.055	0.85	0.703	0.819	0.665	0.961	0.85	0.723	0.9	0.855	1.402	1.188	1.184	1.294	0.802	1.26	1.286	0.956	1.326	0.731	0.908	1.21	1.009	0.824	0.741	1.446	1.139	1.371	0.918	1.2	1.301	0.903	1.114	1.206	1.016	1.048	1.127	1.055	1.059	1.134	1.421	1.289	0.769
P52306	RAP1GDS1	0.86	0.757	0.751	0.478	0.752	0.872	0.713	0.765	0.771	0.619	0.908	0.691	0.706	0.828	0.914	1.132	1.07	0.937	1.033	0.774	1.208	1.064	0.822	1.146	0.834	1.429	1.193	0.819	0.73	0.704	1.072	1.131	1.294	0.796	1.312	1.24	0.675	1.293	1.314	1.002	1.173	0.982	0.938	0.948	1.15	0.993	1.088	0.854
Q9Y263	PLAA	1.311	1.175	0.811	1.001	1.123	1.269	1.149	1.083	1.246	1.077	1.27	1.223	1.201	1.248	1.461	0.919	1.004	1.139	1.176	1.086	1.241	1.17	0.974	1.204	0.912	1.395	1.232	1.021	1.106	1.192	0.979	1.227	1.325	0.984	1.344	1.227	1.121	1.254	1.242	1.198	1.181	0.815	1.205	1.168	1.206	0.85	0.887	1.086
Q16822	NA	0.959	0.853	0.894	0.652	1.188	0.591	0.603	0.553	0.741	0.824	0.524	0.587	0.79	0.704	0.715	1.128	1.156	1.089	0.794	0.801	0.626	1.348	0.938	1.146	1.166	0.944	1.297	1.036	1.174	1.054	1.286	0.83	1.365	1.836	1.369	1.183	2.167	0.892	1.18	1.339	1	0.867	1.124	1.129	0.874	1.222	1.243	1.088
Q07065	CKAP4	0.846	0.748	1.061	2.422	0.831	0.588	0.788	0.662	0.972	0.923	0.654	0.682	0.67	0.761	0.593	0.643	0.872	1.049	1.176	0.952	0.873	1.192	1.012	0.946	0.745	2.063	0.754	1.155	1.041	1.525	0.693	1.371	0.806	1.153	0.786	0.686	1.205	0.84	0.913	1.191	0.953	0.85	1.714	1.674	1.252	1.828	2.051	1.133
Q02252	ALDH6A1	0.755	0.736	0.785	2.534	0.756	0.595	0.551	0.561	0.56	0.699	0.577	0.539	0.7	0.661	0.641	1.072	0.94	0.88	0.99	0.958	1.069	0.899	0.917	0.993	0.919	1.003	1.246	1.011	0.945	0.765	1.206	0.818	0.951	1.3	0.887	1.041	1.331	1.058	0.943	0.988	0.997	1.872	1.197	1.226	0.935	1.009	1.625	0.782
Q6PJW8	CNST	1.517	2.027	1.452	1.401	1.274	3.043	3.318	1.747	1.793	0.982	2.081	2.496	1.46	1.469	3.102	0.807	0.893	1.132	0.694	0.599	2.012	0.663	0.771	1.746	0.836	0.516	1.757	0.976	0.644	0.912	0.812	1.45	1.234	1.042	1.204	0.804	1.135	1.988	1.221	0.704	2.02	1.216	1.011	0.8	1.552	0.688	0.976	0.876
Q9BZF1	OSBPL8	0.884	0.834	0.796	0.768	0.813	0.934	0.882	0.615	0.828	0.501	0.807	0.786	0.636	0.861	1.071	0.572	0.758	1.184	1.203	0.52	1.171	0.98	0.53	1.093	0.449	0.419	1.075	0.484	0.713	1.015	0.939	1.3	1.15	0.821	1.136	1.18	0.783	1.169	1.255	1.317	1.182	0.682	1.038	1.079	1.216	0.679	0.889	1.271
Q8N1G4	LRRC47	0.95	0.921	0.938	0.906	0.874	0.819	0.902	0.894	0.815	1.045	0.812	0.752	0.862	0.825	0.809	1.21	1.21	1.104	1.101	1.394	1.169	1.087	0.97	1.15	0.826	0.742	1.103	0.976	1.216	1.279	1.048	1.158	1.173	1.03	1.083	1.064	1.146	1.073	1.177	1.107	1.079	0.938	0.841	0.832	0.989	1.092	1.228	1.209
Q13510	ASAH1	0.534	0.823	0.659	1.394	0.9	0.485	0.666	0.802	0.432	0.813	0.542	0.509	0.627	0.757	0.491	0.99	1.121	0.797	0.996	1.39	0.694	0.961	1.01	0.709	0.781	1.662	0.617	0.981	1.233	0.949	1.305	0.893	1.115	0.838	0.91	0.903	0.779	0.716	1.024	0.886	0.766	0.845	1.369	1.403	0.775	0.823	0.773	0.98
Q9NR09	BIRC6	0.877	0.901	2.245	2.115	1.085	0.994	1.214	0.645	1.044	1.231	0.653	1.075	0.86	0.962	0.821	1.062	0.925	1.291	1.21	0.967	1.139	1.203	0.746	1.184	0.751	0.907	1.052	0.833	0.948	1.149	1.164	1.271	1.114	1.053	1.129	1.134	0.904	1.006	1.109	1.242	1.036	0.832	1.214	1.18	1.011	1.372	1.434	1.158
Q8WXF7	ATL1	1.644	0.883	0.959	0.515	1.149	0.943	0.411	1.04	0.679	0.898	0.667	0.848	1.032	0.506	0.894	0.859	0.574	1.101	1.153	0.444	1.296	1.612	0.73	1.708	0.976	0.767	1.335	0.682	0.512	0.465	1.58	1.036	1.137	0.867	1.339	1.496	0.58	1.329	1.2	1.187	1.156	0.709	0.994	0.956	1.181	0.447	0.779	0.623
Q9UBS4	DNAJB11	0.759	0.812	0.688	0.492	0.785	0.658	0.534	0.653	0.619	0.64	0.585	0.61	0.851	0.681	0.67	1.575	1.271	1.401	1.362	1.147	1.314	1.462	0.877	1.504	0.924	0.857	1.304	0.736	0.923	0.778	1.273	1.129	1.449	1.075	1.297	1.264	1.29	1.231	1.162	1.089	0.934	1.232	1.141	1.153	1.107	1.141	1.067	0.867
Q15276	RABEP1	1.45	1.636	1.316	1.05	1.392	1.32	1.411	1.464	1.207	1.036	1.386	1.229	1.243	1.278	1.292	1.365	1.247	1.082	1.215	1.16	1.337	1.232	1.102	1.368	1.147	3.41	1.366	1.105	1.072	1.124	1.108	1.242	1.397	1.078	1.192	1.217	1.362	1.31	1.473	1.332	1.197	1.04	0.996	0.973	1.254	1.397	1.314	1.031
Q9Y2Q0	ATP8A1	1.405	1.034	1.305	0.9	1.361	1.15	0.748	1.38	0.82	1.353	1.005	1.113	1.451	0.858	1.248	0.961	0.648	1.194	1.317	0.463	1.269	1.363	0.731	1.329	1.04	0.905	1.117	0.848	0.624	0.523	1.588	1.185	1.219	0.938	1.428	1.624	0.715	1.42	1.349	1.402	1.079	0.903	1.001	1.006	1.111	0.894	0.905	0.506
P42345	MTOR	1.099	0.964	1.239	0.991	0.935	0.979	0.971	1.021	0.984	1.066	1.055	0.876	1.171	1.041	0.915	1.021	1.244	1.085	1.078	0.872	1.183	1.155	1.708	1.189	1.131	1.304	1.197	1.534	0.964	0.86	1.207	1.051	1.115	1.027	1.171	1.27	1.071	1.137	1.203	1.118	1.092	0.916	1.184	1.166	1.088	0.927	0.938	1.182
Q99613	EIF3C	1.274	1.262	1.175	1.532	1.393	1.006	1.064	0.832	1.112	0.885	0.812	1.035	0.95	0.906	1.016	0.71	0.809	1.135	1.21	1.511	0.989	1.124	0.832	0.984	0.685	0.908	0.886	1.057	1.461	1.914	1.036	1.211	1.021	1.046	1.068	0.986	0.995	0.977	0.863	1.318	0.975	0.727	0.815	0.78	1.087	0.849	0.912	1.616
P20742	PZP	0.621	0.903	0.868	0.729	0.809	1.218	1.75	1.948	0.584	0.814	0.462	0.42	0.867	0.825	0.372	0.723	0.81	0.766	1.396	1.177	1.487	1.397	1.431	1.389	0.949	0.962	0.702	0.763	0.725	0.555	0.842	0.646	1.871	1.238	0.954	1.189	2.096	0.909	3.3	1.283	1.336	1.267	1.735	1.675	0.877	0.935	0.593	0.328
P25098	ADRBK1; GRK2	0.869	1.01	0.987	0.706	1.049	0.706	0.719	1.023	0.95	0.635	0.648	0.754	0.618	0.767	0.77	0.712	0.844	1.153	1.152	1.24	1.009	1.131	0.741	1.024	0.588	0.977	0.99	0.849	1.211	1.958	0.866	1.103	0.951	0.889	0.906	1.038	0.819	0.876	0.991	1.287	0.951	0.746	1.143	1.123	1.086	0.712	0.736	1.861
Q13616	CUL1	0.964	1.047	0.986	1.152	0.997	1.075	0.977	0.894	1.008	0.872	1.001	0.967	0.933	1.017	1.133	0.917	0.855	1.237	1.155	0.879	1.153	1.143	0.701	1.178	0.795	0.868	1.218	0.858	0.946	1.283	1.258	1.28	1.184	0.937	1.323	1.302	0.849	1.175	1.26	1.337	1.199	0.943	1.051	1.061	1.216	1.124	1.108	1.321
P17655	CAPN2	0.862	0.798	1.418	0.713	1.155	0.497	0.755	0.628	0.661	0.649	0.67	0.634	0.729	0.685	0.833	0.585	0.784	0.914	1.191	1.895	0.826	1.068	0.735	0.877	0.615	1.368	0.923	1.034	1.725	2.576	0.849	1.316	0.783	1.145	0.841	0.903	1.246	0.926	0.977	1.562	1.117	0.786	1.033	1.059	1.307	0.751	0.757	2.606
Q15418	RPS6KA1	1.13	1.248	1.44	1.255	1.217	0.806	0.987	0.927	1.037	0.881	0.756	0.971	0.986	0.886	1.046	0.741	0.97	1	1.108	1.141	1.051	1.07	1.137	1.065	1.105	1.242	0.966	1.095	1.053	1.495	0.792	1.216	0.819	1.008	0.816	0.848	1.146	0.996	0.914	1.174	1.01	0.741	1.032	1.022	1.177	0.978	1.069	1.358
P01871	IGHM	1.058	1.296	1.72	0.784	1.046	1.229	2.055	3.178	0.706	2.519	7.736	1.916	2.051	1.18	0.605	2.708	1.271	0.669	0.58	0.585	1.093	1.128	1.474	0.682	2.335	0.582	0.454	1.235	0.602	0.388	1.468	0.477	1.2	1.341	0.707	1.173	0.958	0.687	1.392	0.716	1.042	3.406	0.957	1.021	0.571	4.827	0.878	0.631
Q9UHB6	LIMA1	1.191	1.356	1.547	2.422	1.232	2.936	3.027	1.326	1.91	1.441	2.041	2.353	1.557	1.602	2.224	0.76	0.889	0.841	0.574	1.04	1.349	0.666	0.949	1.604	0.734	0.762	1.475	1.027	1.117	1.306	0.974	1.473	1.255	1.217	1.227	0.804	1.635	1.576	1.225	0.754	1.572	1.226	1.2	1.15	1.375	0.779	1.005	1.294
P38919	EIF4A3	0.445	0.555	0.432	1.46	0.77	0.231	0.294	0.163	0.651	0.443	0.199	0.427	0.266	0.43	0.419	0.447	0.936	1.131	1.223	2.437	0.644	0.951	0.735	0.662	0.528	1.317	0.679	0.796	2.102	3.008	0.374	1.317	0.438	0.945	0.533	0.481	1.111	0.613	0.623	1.606	0.78	0.547	1.351	1.318	1.259	0.377	0.477	3.082
Q7Z460	CLASP1	1.06	1.1	0.968	0.984	1.036	1.494	1.101	1.115	1.21	0.987	1.391	1.194	1.116	1.256	1.249	0.845	1.074	1.162	1.284	0.854	1.339	1.235	0.992	1.333	0.752	1.323	1.333	0.937	0.817	0.987	1.202	1.15	1.503	1.064	1.409	1.306	1.116	1.213	1.329	1.135	1.075	0.891	1.353	1.232	1.139	0.998	1.12	1.806
P06241	FYN	1.55	1.063	1.142	0.523	0.833	0.58	0.589	0.894	0.612	0.61	0.55	0.83	0.779	0.567	0.707	0.955	0.57	1.211	0.891	0.406	0.913	0.582	0.642	0.563	0.563	0.376	0.657	0.696	0.56	0.372	0.688	0.852	0.564	0.551	0.903	0.825	0.536	0.772	0.677	0.63	0.979	0.631	0.665	0.668	0.75	0.893	0.883	0.709
Q9NTK5	OLA1	1.034	0.937	0.954	0.907	0.907	0.903	0.88	0.815	0.783	0.614	0.868	0.855	1.078	0.849	0.932	1.093	1.016	1.133	1.134	0.937	1.303	1.252	0.85	1.359	0.773	0.714	1.32	0.721	0.835	0.943	1.202	1.126	1.335	0.896	1.154	1.089	0.814	1.147	1.374	1.092	1.17	1.088	0.774	0.735	1.127	1.102	1.092	0.872
P29692	EEF1D	1.085	1.326	1.318	1.207	1.123	1.147	1.431	0.84	1.262	0.892	1.258	1.166	0.988	1.278	1.437	0.825	1.205	1.055	1.152	2.038	0.978	1.186	1.232	1.047	0.82	0.75	0.892	1.165	1.711	1.581	0.656	1.164	1.145	0.979	0.926	0.848	1.042	0.996	0.976	1.055	1.076	0.744	0.703	0.742	1.137	0.944	1.041	1.257
Q99623	PHB2	0.775	0.779	0.694	0.874	0.766	0.724	0.567	0.597	0.974	1.078	0.708	0.598	0.796	1.085	0.795	1.198	0.972	0.951	1.157	1.222	0.947	1.067	0.739	0.95	1.025	0.923	0.99	0.83	1.021	0.891	1.197	0.97	0.999	1.067	0.975	1.227	0.963	0.946	1.092	1.309	0.913	1.003	1.033	1.025	1.028	1.127	0.983	0.941
P01011	SERPINA3	0.54	0.922	0.737	1.058	0.558	1.674	1.042	1.849	0.422	1.825	1.58	1.41	1.023	1.173	0.646	1.353	3.393	0.801	0.629	0.682	0.753	0.628	1.604	1.025	4.446	1.509	0.953	1.745	0.829	0.34	1.061	0.435	0.554	1.221	0.699	0.541	1.923	0.9	0.448	0.361	0.766	1.955	1.054	1.032	0.66	3.16	1.658	0.548
P01859	IGHG2	0.559	1.219	0.739	0.802	0.713	1.998	1.596	2.804	0.698	1.043	1.763	1.45	1.423	0.983	0.752	1.293	2.938	0.583	0.571	1.012	0.645	0.704	2.976	1.55	3.184	0.889	0.678	1.939	0.94	0.529	1.168	0.529	0.546	1.585	0.603	0.689	3.448	2.134	0.634	0.455	2.019	2.7	0.83	0.78	1.154	2.37	1.177	0.408
O60234	GMFG	0.628	0.607	0.536	0.399	0.55	0.856	0.884	0.504	0.971	0.548	0.849	0.662	0.543	0.903	0.855	1.001	0.969	1.185	1.214	1.253	1.224	1.24	0.824	1.219	0.794	0.849	1.313	0.868	1.035	1.297	0.935	1.148	1.258	0.835	1.183	1.053	0.825	1.123	1.041	1.158	1.104	0.772	0.767	0.731	1.193	0.937	0.801	1.061
P13716	ALAD	1.43	1.245	1.085	1.067	1.417	0.931	0.864	1.193	0.868	0.684	0.743	1.132	0.584	0.578	0.628	0.802	0.705	1.025	0.857	0.531	0.988	0.822	0.529	0.826	0.592	0.369	1.09	0.492	0.433	0.477	0.89	0.891	0.989	0.619	0.993	0.966	0.631	0.943	1.117	0.985	1.054	0.667	0.91	0.895	0.93	1.067	0.924	0.622
P09622	DLD	1.441	1.334	1.082	1.369	1.652	1.21	1.073	0.985	1.301	1.688	1.099	0.99	1.497	1.38	1.253	1.971	1.457	0.745	1.164	1.585	0.965	1.087	1.009	0.868	1.604	0.739	0.958	1.215	1.322	0.913	1.028	0.799	0.906	1.042	0.867	1.079	0.941	0.856	1.043	0.924	0.956	1.304	0.912	0.927	0.85	1.583	1.314	0.803
P22695	UQCRC2	1.057	0.884	0.819	0.996	1.126	0.662	0.655	0.645	0.887	1.063	0.655	0.691	0.983	0.851	0.742	1.745	1.215	0.946	1.117	1.297	0.867	1.041	1.057	0.845	1.26	0.802	0.867	1.12	1.187	0.8	1.148	0.808	0.953	1.027	0.927	1.129	0.977	0.883	1.024	1.123	0.884	1.288	0.926	0.894	0.905	1.325	1.011	0.933
Q13107	USP4	0.865	0.873	1	0.793	0.718	0.728	0.691	0.708	0.703	0.728	0.673	0.764	0.723	0.767	0.684	0.969	1.084	1.26	1.112	0.991	1.108	1.171	0.953	1.21	0.958	0.945	1.22	0.955	0.897	1.048	1.142	1.054	1.212	0.97	1.215	1.239	1.3	1.213	1.248	1.206	1.165	0.802	1.074	1.068	1.115	1.085	1.172	1.396
P48426	PIP4K2A	1.655	1.264	1.379	0.651	1.222	1.101	0.97	1.098	1.273	0.653	0.989	1.073	0.846	0.844	1.067	0.998	0.756	0.849	0.76	0.552	0.872	0.726	0.594	0.757	0.783	0.559	0.774	0.629	0.565	0.5	1.075	0.984	1.077	0.889	0.938	1.027	0.898	1.068	1.279	0.869	1.074	1.051	0.96	0.963	0.909	0.843	0.694	0.519
Q9BTV4	TMEM43	0.91	0.459	0.871	0.528	0.709	0.585	0.386	0.603	0.443	0.54	0.439	0.584	0.505	0.416	0.476	0.639	0.681	1.162	1.416	0.49	1.283	1.33	0.789	1.325	0.819	1.32	1.223	0.838	0.879	1.073	1.437	1.146	0.906	0.772	1.197	1.343	0.581	1.168	1.167	1.574	1.147	0.6	1.433	1.468	1.181	0.44	0.62	1.449
Q14165	MLEC	1.428	0.947	1.181	0.776	1.173	1.285	0.745	1.053	1.043	0.864	0.924	0.909	1.12	0.882	1.211	0.674	0.755	1.506	1.232	0.438	1.248	1.346	1.169	1.461	0.632	0.438	1.31	0.721	0.547	0.434	1.288	1.211	1.284	0.871	1.555	1.697	0.628	1.506	1.208	1.081	1.209	0.679	0.858	0.825	1.221	0.572	0.813	0.639
Q9Y6G9	DYNC1LI1	0.952	0.925	0.76	0.653	0.673	0.831	0.724	0.664	0.693	0.538	0.64	0.545	0.484	0.644	0.524	0.8	0.996	0.926	1.144	1.46	1.008	1.075	0.87	1.006	0.799	0.793	1.053	1.256	1.349	1.534	0.963	0.995	1.501	1.26	1.442	1.126	0.995	1.04	0.839	0.911	0.804	0.876	0.844	0.874	0.825	1.135	1.172	1.159
P22059	OSBP	1.412	1.374	1.613	1.337	1.311	1.418	1.198	1.185	1.197	1.048	1.178	1.326	1.081	1.342	1.427	0.836	0.932	1.152	1.003	0.722	1.026	0.969	0.686	1.007	0.622	1.058	0.94	0.646	0.713	0.801	0.899	1.064	0.936	0.929	1.069	0.975	0.962	1.039	0.982	0.982	1.123	0.778	1.6	1.631	1.033	0.793	0.863	0.888
Q9Y6E0	STK24	0.965	0.766	0.607	0.436	0.747	0.958	0.739	0.747	1.005	0.812	0.869	0.848	0.916	0.858	0.973	1.083	1.125	1.227	1.12	0.746	1.2	1.19	0.909	1.28	0.946	0.751	1.266	0.93	0.706	0.723	1.396	1.3	1.495	0.914	1.501	1.519	1.017	1.414	1.42	1.356	1.225	0.971	0.963	0.908	1.153	0.959	1.039	0.781
P63151	PPP2R2A	0.992	0.942	0.865	1.052	1.019	0.784	0.772	0.809	0.747	0.811	0.754	0.774	0.829	0.749	0.744	1.364	1.224	0.924	0.948	1.303	1.085	1.009	1.104	1.141	1.182	0.833	1.053	1.151	1.085	0.931	1.162	0.992	1.434	1.088	1.245	1.308	1.239	1.197	1.29	1.116	1.145	1.14	1.43	1.402	1.065	1.289	1.348	0.843
Q9NZQ3	NCKIPSD	1.279	1.231	1.223	0.947	1.009	1.309	1.139	1.186	1.113	0.837	1.129	1.166	1.183	1.068	1.331	1	0.901	1.239	1.067	0.672	1.331	1.12	0.782	1.308	0.814	0.683	1.422	0.742	0.634	0.664	1.207	1.236	1.234	0.873	1.331	1.382	0.771	1.328	1.339	1.003	1.396	0.957	0.74	0.733	1.104	1.033	1.109	0.727
P13804	ETFA	1.12	1.127	1.029	1.008	1.494	0.78	0.984	0.848	0.916	1.375	0.892	0.789	1.44	1.165	0.853	1.459	1.08	1.22	1.396	1.292	1.032	1.291	0.846	1.108	1.005	0.871	1.069	0.863	1.111	0.943	1.394	0.912	1.326	1.158	1.199	1.346	1.053	1.11	1.13	1.358	0.985	1.153	1.232	1.216	1.071	1.287	1.145	0.837
Q9P2R7	SUCLA2	1.078	0.968	0.74	0.708	1.098	0.662	0.687	0.764	0.71	0.856	0.709	0.714	0.64	0.614	0.511	1.754	2.325	0.794	1.099	1.565	0.952	1.024	3.079	0.951	1.498	1.082	0.934	2.454	1.725	0.719	1.501	0.961	1.136	1.375	0.948	1.295	1.109	1.034	1.185	1.045	0.975	1.769	0.953	0.993	1.001	1.408	1.381	0.834
Q08752	PPID	1.099	1.486	0.713	0.809	0.869	1.069	1.145	1.343	1.085	0.84	1.05	0.999	0.869	1.518	1.186	0.826	1.198	1.146	1.085	1.127	1.204	1.127	1.314	1.251	0.849	0.923	1.353	1.043	1.017	1.115	0.958	1.144	1.226	1.186	1.113	1.003	1.478	1.095	1.302	1.156	1.159	0.936	1.116	1.103	1.074	0.686	0.824	0.868
P67809	YBX1	0.855	1.17	1.44	2.626	1.301	1.087	1.12	0.484	1.228	1.073	0.592	0.898	0.751	1.069	1.046	0.599	1.073	0.916	0.953	2.528	0.774	0.985	1.224	0.674	0.903	2.167	0.649	1.43	2.249	2.52	0.436	1.714	0.471	1.29	0.578	0.392	1.42	0.763	0.569	1.092	1.121	0.682	0.577	0.527	1.312	0.412	0.667	2.222
P68400	CSNK2A1	0.858	0.827	0.449	0.781	0.98	0.636	0.623	0.627	0.809	0.441	0.616	0.634	0.814	0.831	0.88	0.965	0.868	1.005	1.017	0.858	0.932	0.968	0.798	0.93	0.842	0.901	0.968	0.895	0.932	0.969	1.012	0.887	0.89	0.82	0.987	1.068	0.704	0.914	0.87	0.948	0.871	0.647	0.897	0.878	0.904	1.309	1.067	1.09
O95870	ABHD16A	0.881	0.456	0.81	0.443	0.665	0.961	0.318	0.749	0.58	0.66	0.596	0.666	0.7	0.451	0.839	0.651	0.464	1.023	1.136	0.381	1.166	1.181	0.62	1.212	0.855	2.02	1.199	0.783	0.503	0.602	1.551	0.937	1.1	0.942	1.258	1.64	0.516	1.344	1.136	1.074	1.063	0.796	1.188	1.168	1.058	0.493	0.708	0.633
P35232	PHB	1.34	1.268	1.014	1.088	1.553	0.823	0.785	0.783	0.984	1.057	0.723	0.8	0.967	1.025	0.888	1.712	1.21	0.852	1.134	1.592	0.918	1.04	0.805	0.838	1.18	0.707	0.94	0.859	1.29	1.016	1.109	0.92	1.012	0.947	0.928	1.14	0.834	0.949	1.132	1.185	0.952	1.236	0.795	0.79	0.969	1.404	1.07	0.969
P51858	HDGF	0.6	0.813	0.524	1.2	0.846	0.681	0.906	0.458	0.893	0.568	0.629	0.657	0.46	0.729	0.697	0.586	1.085	0.843	0.952	2.799	0.834	0.956	1.607	0.82	0.865	1.662	0.739	1.735	2.474	2.899	0.576	1.473	0.754	1.14	0.716	0.571	1.372	0.962	0.89	1.255	1.17	0.727	1.269	1.241	1.364	0.637	0.852	2.834
P17661	DES	0.802	1.112	1.459	8.685	1.117	1.188	1.617	2.789	1.669	2.953	2.31	0.95	2.07	1.135	0.803	NA	NA	NA	NA	NA	NA	NA	NA	NA	NA	NA	NA	NA	NA	NA	NA	NA	NA	NA	NA	NA	NA	NA	NA	NA	NA	NA	NA	NA	NA	NA	NA	NA
P22102	GART	1.172	1.034	1.048	1.253	0.936	1.03	1.039	0.941	1.121	0.89	0.906	1.031	0.924	0.943	1.045	1.017	1.244	1.181	1.091	1.064	1.121	1.127	1.137	1.198	0.839	0.839	1.166	0.976	0.944	0.941	0.959	0.904	1.127	1.427	1.025	1.174	1.64	1.162	1.217	0.968	1.011	1.538	0.751	0.762	0.962	1.386	1.291	0.971
P04632	CAPNS1	0.755	0.736	0.75	0.8	0.584	0.675	0.667	1.046	0.532	0.762	0.704	0.777	0.939	0.792	0.999	0.894	0.954	0.968	0.982	0.712	0.931	1.004	0.858	1.009	0.854	0.507	0.978	0.828	0.657	0.688	1.319	1.16	1.453	1.039	1.25	1.357	1.057	1.202	1.116	1.409	1.104	1.016	0.751	0.726	1.131	0.966	1.07	0.803
P02730	SLC4A1	0.272	0.392	0.337	0.393	0.641	1.638	1.941	0.45	0.618	1.668	0.765	1.319	1.009	0.441	0.439	2.532	0.496	0.669	0.743	0.382	0.648	0.841	0.885	0.488	8.639	1.14	1.436	1.029	0.539	0.742	1.94	0.557	0.798	0.497	0.536	0.925	0.486	1.021	0.588	0.598	0.891	1.872	1.199	1.194	1.253	1.961	0.618	1.016
Q86UE4	MTDH	0.827	0.949	1.002	1.15	0.832	1.235	1.342	0.705	1.13	0.769	0.892	1.141	0.766	0.973	1.053	0.55	0.774	1.276	0.925	0.947	1.284	0.871	0.787	1.157	0.567	0.563	1.103	0.719	0.916	1.057	0.711	1.615	1.073	0.959	1.148	0.853	1.015	1.514	1.143	0.882	1.542	0.812	0.638	0.556	1.302	0.546	0.749	1.268
Q8NC51	SERBP1	0.711	1.309	0.975	2.227	1.529	0.612	1.011	0.405	0.931	0.89	0.444	0.89	0.552	0.846	0.624	0.583	0.907	0.588	0.806	3.49	0.584	0.915	1.076	0.528	0.694	1.07	0.612	1.329	2.841	3.077	0.575	1.266	0.429	1.313	0.45	0.424	1.361	0.647	0.536	1.318	0.803	0.652	0.928	0.895	1.175	0.486	0.693	1.879
Q8TF42	UBASH3B	1.161	1.059	0.987	0.684	0.918	1.344	1.193	1.135	1.27	0.7	1.44	1.047	0.948	1.181	1.371	1.017	1.006	1.12	1.144	0.614	1.219	1.139	0.871	1.295	0.736	0.639	1.218	0.77	0.608	0.497	1.312	1.127	1.522	0.888	1.446	1.383	0.781	1.237	1.382	1.196	1.221	0.8	0.88	0.874	1.068	1.054	1.077	0.591
P23284	PPIB	1.18	0.974	0.865	0.798	0.84	1.175	0.972	0.922	1.297	0.723	1.024	0.994	0.967	1.256	1.421	0.684	0.556	1.147	0.937	0.598	0.844	0.86	0.42	0.693	0.423	0.638	0.669	0.452	0.553	0.576	0.55	0.738	0.592	0.548	0.852	0.757	0.594	0.664	0.673	0.748	0.756	0.465	0.841	0.861	0.674	0.703	0.675	0.618
O14920	IKBKB	1.039	1.231	1.171	0.991	0.819	0.967	0.741	1.458	0.876	0.778	0.775	0.957	0.903	1.079	0.923	0.826	0.8	1.246	1.028	0.871	1.183	0.953	0.834	1.091	0.667	1.049	1.131	0.987	0.966	1.068	1.059	1.063	1.09	0.946	1.164	0.973	1.02	1.215	1.05	0.897	1.14	0.884	0.904	0.889	1.138	0.878	0.93	0.985
Q7Z2W4	ZC3HAV1	1.305	1.352	1.502	1.615	1.258	1.79	1.919	1.029	1.747	1.168	1.241	1.657	1.203	1.306	1.665	0.879	0.985	1.057	0.954	1.565	0.975	0.968	1.058	0.959	1.007	1.05	1.025	1.117	1.529	2.038	0.982	1.206	0.958	0.903	0.995	0.922	1.152	1.162	1.12	0.999	1.221	0.925	0.971	0.914	1.199	0.811	0.881	1.444
Q8N163	CCAR2; KIAA1967	0.738	1.053	0.715	1.779	1.258	0.467	0.708	0.423	1.005	1.149	0.409	0.816	0.467	0.728	0.63	0.515	0.803	0.936	1.109	2.876	0.626	0.924	0.909	0.605	0.628	1.313	0.661	1.031	2.722	2.852	0.509	1.233	0.519	1.008	0.61	0.587	1.011	0.675	0.608	1.557	0.838	0.642	1.369	1.373	1.177	0.741	0.773	2.287
Q9UNM6	PSMD13	1.053	1.059	0.752	1.091	1.043	1.028	0.869	0.945	0.998	0.717	1.005	0.861	1.02	1.03	1.138	1.041	1.114	0.951	1.135	1.124	1.112	1.084	1.298	1.062	1.063	0.946	1.114	1.435	1.089	1.106	1.171	0.991	1.072	0.917	1.058	1.304	0.89	0.992	1.082	1.122	0.972	0.789	1.044	1.045	0.948	0.999	0.966	1.078
O15357	INPPL1	0.722	0.66	1.05	0.644	0.733	0.565	0.652	0.635	0.613	0.701	0.589	0.607	0.519	0.629	0.689	0.982	1.036	1.145	1.059	0.798	1.213	1.058	0.879	1.275	0.787	1.12	1.196	0.939	0.862	0.692	1.333	0.987	1.248	1.016	1.263	1.34	0.939	1.27	1.134	1.014	1.178	0.925	0.778	0.744	0.983	0.989	1.123	0.791
Q9Y265	RUVBL1	1.092	0.984	0.938	1.064	1.064	0.845	0.803	0.762	0.989	1.016	0.757	0.831	1.084	0.975	0.874	1.485	1.238	1.008	1.208	1.82	0.992	1.211	1.005	1.041	1.195	0.577	1.015	1.213	1.626	1.25	1.246	1.061	1	1.112	0.939	1.168	1.456	1.016	1.086	1.174	0.985	1.243	0.87	0.866	1.036	1.312	1.015	1.236
Q9BZH6	WDR11	1.2	1.157	0.912	0.9	1.062	0.923	0.711	0.832	0.864	0.861	0.867	0.963	0.936	1.06	1.139	1.254	1.194	1.185	1.269	0.884	1.4	1.215	0.989	1.349	0.949	1.114	1.328	0.988	0.899	0.715	1.329	0.895	1.247	0.93	1.259	1.643	1.047	1.421	1.091	1.044	1.08	0.996	1.429	1.439	0.944	2.069	1.833	0.871
P00390	GSR	1.238	1.178	0.992	1.271	1.117	1.325	1.397	1.121	1.42	1.132	2.097	0.973	1.273	1.912	1.658	1.768	1.616	1.114	1.425	1.695	1.141	1.236	1.021	0.953	1.078	0.742	1.305	1.147	1.48	1.095	1.409	1.301	1.327	1.252	0.997	1.415	1.314	1.031	1.499	0.992	1.218	1.461	0.973	0.97	1.006	1.396	1.485	1.089
Q8TD19	NEK9	1.053	0.998	1.044	0.904	0.912	0.984	0.957	0.815	1.515	1.027	0.959	1.385	0.943	0.989	1.077	0.912	0.938	1.303	1.128	0.955	1.184	1.174	0.827	1.29	0.733	0.877	1.18	0.895	0.968	1.187	0.895	0.863	0.915	0.729	0.977	0.981	0.725	0.919	0.861	0.909	0.942	0.666	0.942	0.941	0.879	1.018	1.071	1.067
Q16698	DECR1	0.964	0.863	0.716	0.712	1.054	0.601	0.622	0.557	0.731	0.961	0.587	0.583	0.875	0.882	0.698	1.355	1.106	1.005	1.333	1.368	0.996	1.208	0.831	0.985	0.968	0.884	0.968	0.916	1.159	1.054	1.265	0.934	1.035	1.05	0.969	1.198	1.165	0.932	1.105	1.191	0.879	1.069	1.088	1.049	0.971	1.248	1.138	0.931
P30040	ERP29	1.043	0.973	0.925	0.733	0.901	1.011	1.018	0.917	1.03	0.767	1.057	0.893	0.899	1.271	1.194	0.837	1.118	1.112	1.183	1.336	1.104	1.223	1.031	1.093	0.715	1.075	1.097	1.014	1.155	0.91	0.944	1.074	1.377	0.882	1.164	1.171	0.935	1.159	1.211	1.176	1.109	0.849	0.939	0.929	1.126	0.847	0.966	0.897
P57737	CORO7	0.627	0.81	0.605	0.778	0.878	0.5	0.614	0.395	1.001	0.536	0.475	0.702	0.431	0.731	0.659	0.66	0.936	1.125	1.051	2.082	0.877	0.995	0.938	0.939	0.649	1.22	0.868	0.985	1.704	1.913	0.602	1.244	0.593	1.136	0.682	0.629	1.247	0.976	0.749	1.522	1.207	0.647	0.975	0.909	1.481	0.709	0.858	1.828
P11310	ACADM	1.089	1.007	0.878	0.873	1.122	0.823	0.785	0.831	0.91	1.346	0.777	0.82	1.188	0.91	0.797	1.702	1.302	1.01	1.287	1.288	1.053	1.138	0.964	1.013	1.281	0.871	0.948	1.304	1.335	0.958	1.299	0.925	1.069	1.143	1.021	1.19	1.14	0.936	0.998	1.01	0.822	1.21	1.012	1.013	0.871	1.359	1.152	0.83
O43312	MTSS1	2.518	2.116	1.701	1.361	1.666	2.372	2.222	1.755	2.042	1.57	2.691	2.048	1.747	1.843	2.165	1.211	1.422	1.473	0.973	0.83	1.6	0.985	0.786	1.791	0.902	0.895	1.782	0.826	0.727	0.866	1.193	1.048	1.346	1.108	1.226	1.224	1.196	1.089	1.21	1.026	1.041	1.453	1.177	1.156	1.006	1.152	1.188	0.97
Q9NZN5	ARHGEF12	1.242	1.269	1.861	1.019	1.288	1.346	1.357	1.343	1.288	1.233	1.585	1.211	1.273	1.335	1.275	1.082	1.347	1.302	1.116	0.699	1.264	1.165	1.158	1.329	0.928	1.617	1.339	1.112	0.779	0.726	1.167	1.118	1.326	1.004	1.333	1.226	1.077	1.268	1.3	1.027	1.165	1.011	1.179	1.173	1.111	1.341	1.251	0.747
O43665	NA	0.947	0.858	0.957	0.622	0.744	0.951	1.08	0.799	0.941	0.602	0.994	0.956	0.794	0.887	1.144	0.99	0.947	1.42	1.169	0.663	1.407	1.321	0.826	1.53	0.726	0.735	1.395	0.708	0.645	0.711	1.116	1.28	1.822	0.973	1.546	1.233	1.333	1.382	1.567	1.086	1.319	0.932	0.709	0.673	1.22	0.857	0.872	0.707
Q00577	PURA	1.264	1.267	0.708	1.375	1.193	1.088	1.057	0.884	1.199	1.287	0.899	1.034	0.952	1.018	1.209	1.167	1.071	1.113	1.071	1.297	1.045	1.076	0.852	1.082	0.872	0.572	1.043	0.829	1.075	0.983	1.317	1.066	1.209	0.9	1.137	1.058	0.95	1.114	0.97	1.054	1.011	0.881	0.55	0.532	0.964	1.072	0.957	1.044
P11047	LAMC1	0.96	1.276	1.112	3.823	1.154	0.898	0.703	0.74	0.638	0.987	0.819	1.04	0.863	0.927	0.922	1.06	1.581	1.424	0.892	0.767	1.181	1.189	1.528	1.327	1.091	1.067	1.213	0.971	0.779	0.528	1	0.979	0.957	1.321	1.105	1.062	1.029	1.066	0.639	0.809	0.64	0.666	1.079	1.113	1.053	0.772	1.134	0.643
Q14012	CAMK1	1.085	1.068	0.498	0.542	0.805	0.79	0.661	0.852	0.634	0.663	0.772	0.794	0.754	0.695	0.791	0.919	0.871	1.296	0.947	0.581	1.32	1.03	0.861	1.348	0.763	2.687	1.193	0.803	0.541	0.865	1.118	1.514	1.333	0.777	1.427	1.163	0.641	1.261	1.345	1.207	1.17	0.755	2.414	2.398	1.307	0.796	0.884	1.484
Q16799	RTN1	1.346	1.273	1.193	1.252	1.161	1.806	1.673	1.339	1.202	1.305	1.206	1.331	1.366	1.137	1.452	0.88	0.915	1.126	0.755	0.722	1.391	0.86	0.98	1.298	0.726	1.018	1.295	0.76	0.658	0.887	0.709	1.267	1.158	0.864	1.206	0.741	0.818	1.315	1.078	0.701	1.511	1.143	0.673	0.616	1.397	0.775	1.07	1.25
O15067	PFAS	0.973	1.147	0.676	1.128	0.979	1.18	0.982	0.994	1.17	0.956	1.262	1.224	1.11	1.188	1.563	1.028	1.025	0.763	0.755	0.924	0.825	0.861	0.861	0.862	0.83	1.174	0.747	0.9	0.937	0.9	0.787	0.897	0.751	0.747	0.782	0.762	0.836	0.784	0.979	0.817	0.987	0.923	0.939	0.95	0.829	0.948	0.93	0.783
Q92878	RAD50	1.026	1.194	1.357	2.334	1.485	0.652	0.744	0.471	1.384	1.171	0.566	0.993	0.734	0.968	0.934	0.611	0.966	1.141	1.197	1.973	0.792	0.979	1.204	0.769	0.765	1.569	0.802	1.254	1.835	2.261	0.621	1.169	0.537	1.125	0.55	0.54	1.246	0.628	0.67	1.23	0.755	0.705	1.17	1.133	1.044	0.735	1.024	1.498
Q9Y2X7	GIT1	0.988	1.071	0.877	0.849	0.98	1.752	1.433	1.138	1.274	0.994	1.322	0.959	1.035	1.183	1.432	1.254	1.271	0.994	1.016	0.89	1.198	1.164	1.179	1.206	0.97	0.756	1.104	1.108	0.859	0.577	1.425	1.028	1.305	1.418	1.167	1.175	1.777	1.075	1.297	0.97	1.097	0.974	1.097	1.072	0.99	1.155	1.248	0.856
P07225	PROS1	0.525	1.359	0.893	0.465	1.033	1.465	0.762	1.06	0.83	0.942	0.656	0.775	1.069	0.858	1.052	0.943	1.143	1.503	0.785	0.788	1.084	0.966	1.084	1.113	0.975	0.43	1.147	0.751	0.757	0.473	1.429	1.469	0.99	1.128	1.281	0.754	0.874	0.991	0.654	0.963	0.668	0.951	1.032	1.042	1.085	0.924	0.954	0.725
P43403	ZAP70	1.68	2.441	2.868	3.925	3.312	1.616	2.324	0.96	2.531	1.69	1.1	3.447	1.477	1.581	1.812	0.429	0.562	0.982	1.238	2.149	0.525	0.877	0.679	0.534	0.439	0.901	0.791	0.908	1.906	3.694	0.354	1.349	0.318	0.912	0.503	0.541	0.766	0.55	0.477	1.682	0.695	0.448	0.803	0.771	1.261	0.439	0.475	3.08
P31040	SDHA	1.018	0.86	1.438	1.062	1.145	0.625	0.612	0.675	0.621	0.974	0.618	0.661	0.895	0.678	0.637	1.311	1.393	0.99	1.248	1.365	1.035	1.143	1.067	1.001	1.27	1.289	0.994	1.346	1.379	1.216	1.204	0.908	1.034	1.186	1.004	1.184	1.269	1.109	1.094	1.416	1.058	1.241	1.186	1.115	1.148	1.392	1.232	1.152
Q92973	TNPO1	0.987	0.976	1.296	0.928	1.015	0.849	0.757	0.903	0.924	0.745	0.888	0.865	0.847	0.889	1.122	0.879	0.943	1.178	1.112	0.942	1.267	1.153	0.94	1.326	0.76	1.25	1.254	0.914	0.954	0.967	1.106	1.145	1.109	0.885	1.2	1.238	0.882	1.231	1.135	1.248	1.103	0.803	1.114	1.099	1.15	1.144	1.34	1.017
Q9HC38	GLOD4	0.689	0.751	0.592	0.699	0.855	0.866	0.864	0.584	0.876	0.572	0.952	0.804	0.658	0.819	0.883	0.872	0.908	1.18	1.109	1.659	1.101	1.242	0.683	1.284	0.67	1.295	1.274	0.794	1.374	2.018	0.883	1.233	1.246	0.776	1.071	1.117	0.876	1.168	1.232	1.378	1.071	0.664	1.285	1.265	1.255	0.956	1.085	1.55
P49915	GMPS	0.84	0.862	1.163	1.182	0.879	0.763	0.727	0.697	0.801	0.728	0.738	0.76	0.734	0.852	0.816	0.888	1.078	1.089	1.097	1.615	0.985	1.208	1.336	0.995	0.826	2.443	1.003	1.467	1.433	1.792	0.941	1.007	0.802	1.404	0.767	0.831	1.992	0.875	0.934	1.262	0.939	0.896	1.433	1.407	0.987	0.893	0.99	1.479
P23141	CES1	0.706	0.675	0.853	0.784	0.701	0.46	0.69	0.549	1.281	0.506	0.41	0.765	0.589	0.805	0.577	0.361	0.557	0.655	0.94	1.395	0.676	0.981	0.704	0.64	0.422	0.614	0.363	0.962	1.249	1.255	0.622	1.094	0.429	1.038	0.328	0.409	0.846	0.51	0.494	0.856	0.706	2.052	0.547	0.646	0.628	0.635	0.737	1.551
P29122	PCSK6	0.771	0.887	0.819	0.483	1.091	0.681	0.497	0.707	0.849	0.668	0.546	0.697	0.601	0.666	0.83	1.022	1.008	1.283	0.993	0.783	1.124	1.065	0.96	1.286	0.93	0.692	1.205	0.654	0.744	0.857	1.439	1.271	1.43	1.358	1.553	0.839	0.733	0.869	0.86	0.727	0.758	0.878	0.731	0.759	0.884	1.183	1.612	0.626
P12081	HARS	1.006	0.953	0.791	1.03	0.905	1.14	0.963	0.811	1.166	0.681	0.978	1.014	0.781	0.958	1.163	0.763	0.798	1.187	1.028	0.883	1.061	1.041	0.764	1.101	0.652	1.078	1.064	0.803	0.877	1.103	0.88	1.114	1.007	0.938	1.152	0.9	1.073	1.002	1.007	1.017	1.043	0.655	0.861	0.878	1.012	0.793	0.88	1.101
P16152	CBR1; SETD4	0.805	0.865	0.802	1.11	0.743	0.715	0.687	0.817	0.759	0.615	0.799	0.95	0.74	0.633	1.036	0.738	0.846	1.218	0.996	0.858	1.096	1.087	0.862	1.074	0.661	0.958	1.031	0.856	0.815	0.975	0.958	0.946	1.52	0.772	1.272	1.236	0.8	1.192	1.215	1.087	1.21	0.682	0.637	0.614	1.077	0.768	1.017	0.667
Q9Y3L3	SH3BP1	0.837	1.191	0.553	0.671	1.213	0.539	0.665	0.358	0.898	0.448	0.514	0.966	0.421	0.803	0.577	0.693	1.203	1.221	1.388	3.807	0.989	1.295	1.158	0.939	0.689	1.219	0.814	1.359	3.207	3.801	0.505	1.207	0.664	1.041	0.658	0.624	1.34	0.768	0.793	1.425	0.853	0.578	1.207	1.203	1.09	0.745	0.824	2.013
P30566	ADSL	1.423	1.257	0.953	2.377	1.23	1.458	1.15	1.117	1.571	1.037	1.305	1.731	1.244	1.27	1.618	0.908	0.842	0.935	0.941	0.675	1.021	1.058	0.835	1.024	0.716	0.998	1.132	0.773	0.767	0.836	1.184	1.044	1.051	0.781	1.113	1.139	0.799	1.154	1.396	1.274	1.298	0.758	0.963	0.94	1.101	0.946	0.906	0.882
O00194	RAB27B	1.058	1.019	1.152	1.142	0.965	2.171	1.328	1.06	1.403	1.587	1.617	1.295	1.289	2.268	1.682	0.839	0.807	1.597	1.224	0.51	1.376	1.299	0.571	1.557	0.649	0.491	1.48	0.531	0.482	0.395	0.77	0.758	0.985	0.698	1.057	1.048	0.536	0.854	0.97	0.741	1.067	0.65	0.782	0.792	0.819	0.598	0.688	0.525
Q9Y5K6	CD2AP	0.851	0.877	0.763	0.782	0.772	1.348	1.383	0.803	0.947	0.708	1.091	1.082	0.854	1.02	1.155	1.138	1.201	1.25	1.196	1.014	1.658	1.481	0.875	1.732	0.919	0.613	1.73	0.856	0.907	1.01	0.913	1.357	1.306	0.792	1.182	0.898	0.819	1.241	1.167	0.931	1.325	0.881	0.8	0.788	1.226	0.918	0.906	1.155
P13798	APEH	0.852	0.754	0.885	0.898	0.829	1.051	0.646	0.652	0.826	0.581	0.784	0.933	0.795	0.771	0.875	0.957	0.954	1.131	1.05	0.986	1.084	1.043	0.668	1.068	0.719	0.711	1.205	0.789	0.88	1.021	1.085	1.074	1.202	0.831	1.155	1.17	0.886	1.085	1.113	1.129	1.033	0.817	1.051	1.021	1.087	0.962	0.879	1.042
P16333	NCK1	0.721	0.668	0.762	0.772	0.622	0.705	0.798	0.516	0.654	0.495	0.637	0.706	0.594	0.653	0.729	0.998	0.869	1.384	1.104	1.121	1.206	1.178	0.88	1.29	0.729	0.945	1.185	0.82	0.95	1.212	1.037	1.245	1.466	0.879	1.296	1.071	0.952	1.242	1.152	1.067	1.144	0.887	0.811	0.785	1.106	1.27	1.424	1.285
Q86TP1	PRUNE; PRUNE1	0.947	0.882	1.152	1.078	0.911	1.021	0.998	0.922	0.813	0.662	1.004	0.883	0.831	0.826	1.059	0.863	0.845	1.229	0.822	0.56	1.348	1.011	0.748	1.527	0.653	0.514	1.461	0.848	0.573	0.627	1.231	1.198	1.452	0.843	1.497	1.568	0.886	1.738	1.372	1.122	1.417	0.876	0.65	0.592	1.364	1.034	1.121	0.649
Q6P3W7	SCYL2	1.701	1.632	1.56	1.335	1.506	1.397	1.136	1.602	1.228	1.186	1.332	1.564	1.371	1.204	1.705	1.039	1.058	1.119	1.097	0.69	1.451	1.095	0.793	1.582	0.748	0.717	1.53	0.734	0.698	0.781	1.347	1.156	1.273	0.881	1.236	1.281	0.783	1.196	1.327	1.196	1.185	0.777	1.085	1.094	1.046	0.984	1.068	0.851
Q02790	FKBP4	0.847	1.006	1.128	5.35	0.868	0.943	0.816	0.726	0.86	1.118	0.777	0.789	0.793	0.906	0.812	0.826	1.069	0.925	1.103	1.642	1.068	1.185	1.329	1.142	0.972	1.245	1.007	1.292	1.604	1.745	0.922	1.194	1.075	1.018	1.016	1.039	1.204	1.113	1.132	1.538	1.188	0.822	1.241	1.238	1.237	0.818	0.988	2.291
P07947	YES1	0.936	0.843	0.697	0.524	0.762	0.875	0.747	0.934	0.805	0.766	0.791	0.741	0.94	0.813	0.924	1.188	1.028	1.204	1.039	0.602	1.193	1.034	0.841	1.149	0.964	0.771	1.305	0.935	0.647	0.572	1.319	0.997	1.134	0.952	1.016	1.117	1.008	1.223	1.113	0.839	1.133	1.28	0.6	0.594	0.953	1.23	1.275	0.623
P50579	METAP2	0.314	0.389	0.347	0.737	0.315	0.963	0.757	0.396	0.954	0.315	0.702	0.662	0.376	0.839	0.842	0.928	1.39	1.052	1.014	1.989	1.184	0.993	1.409	1.036	1.372	0.831	1.048	1.537	1.77	1.556	1.351	1.069	1.057	2.126	0.992	0.976	3.154	1.088	0.954	1.226	1.011	1.705	1.29	1.243	0.958	0.851	0.983	1.538
Q9UHD2	TBK1	0.929	0.846	0.98	0.764	0.82	0.893	0.735	0.862	0.775	0.714	0.786	0.741	0.83	0.856	0.895	0.857	1.048	0.905	0.992	0.974	1.033	0.984	1.423	1.101	0.843	2.313	1.052	1.381	1.047	1.466	1.541	1.165	1.122	1.251	1.103	1.459	1.024	1.116	1.193	1.406	0.989	1.035	2.231	2.636	1.095	0.753	0.834	0.913
P43034	PAFAH1B1	0.813	0.724	0.948	0.688	0.682	0.937	0.859	0.668	0.951	0.628	0.943	0.72	0.695	0.854	0.996	0.913	1.005	1.134	1.197	0.995	1.212	1.208	0.787	1.179	0.729	0.675	1.201	0.889	0.87	1.019	0.958	1.167	1.331	0.86	1.385	1.199	0.898	1.265	1.232	1.081	1.144	0.779	0.917	0.903	1.122	0.905	1.04	0.975
P00915	CA1	0.296	0.348	0.363	0.47	0.457	2.989	0.804	0.387	1.8	0.605	0.392	3.555	0.753	0.491	0.535	0.615	0.276	0.309	0.238	0.231	0.694	0.248	0.269	0.253	0.609	0.543	1.942	0.448	0.317	1.517	0.217	0.418	0.202	0.188	0.279	0.165	0.174	0.999	0.245	0.201	1.096	0.247	0.529	0.472	1.422	1.053	1.637	1.334
Q9H4A3	WNK1	0.986	1.216	2.012	1.356	1.001	1.211	1.349	1.101	1.151	1.029	1.032	1.046	1.003	1.154	1.312	1.15	0.979	0.74	0.808	1.295	1.156	0.821	0.772	1.024	0.944	2.462	1.07	0.847	1.267	1.426	0.916	1.323	1.111	0.879	1.304	1.009	0.853	1.133	1.126	1.105	1.196	0.635	0.958	0.941	1.052	1.218	1.919	1.104
P26440	NA	1.178	1.062	0.953	0.711	1.223	0.637	0.65	0.741	0.687	0.874	0.574	0.828	1.115	0.768	0.714	1.663	1.333	0.972	1.187	1.171	1.039	1.097	0.995	1.036	1.325	0.974	1.05	1.001	0.952	0.681	1.241	0.941	1.245	1.122	1.076	1.224	1.226	1.086	1.206	0.976	0.965	1.182	0.69	0.693	0.966	1.504	1.285	0.719
P04899	GNAI2	1.081	0.872	1.062	0.846	0.966	1.154	0.743	1.273	1.179	1.284	1.297	1.189	1.502	0.903	1.438	0.968	0.9	1.055	1.027	0.789	1.054	1.038	1.068	1.09	0.992	1.624	1.073	1.03	0.865	0.729	1.101	0.862	0.866	0.784	0.982	1.029	0.696	0.889	0.922	1.001	0.903	0.88	1.234	1.241	0.956	0.845	0.947	0.978
Q6ZT62	SH3BP1; PDXP	NA	NA	NA	NA	NA	NA	NA	NA	NA	NA	NA	NA	NA	NA	NA	NA	NA	NA	NA	NA	NA	NA	NA	NA	NA	NA	NA	NA	NA	NA	NA	NA	NA	NA	NA	NA	NA	NA	NA	NA	NA	NA	NA	NA	NA	NA	NA	NA
Q9H4E7	DEF6	0.722	0.877	0.621	0.588	1.241	0.614	0.796	0.575	0.783	0.921	0.599	0.703	0.81	0.815	0.723	0.917	1.024	1.037	1	2.098	0.845	0.952	1.239	0.895	1.204	2.265	0.898	1.574	1.928	2.156	0.469	1.224	0.485	1.056	0.495	0.434	0.751	0.658	0.696	1.007	0.891	0.72	0.728	0.724	1.075	0.883	0.98	2.721
P49792	RANBP2	0.731	0.983	0.922	1.625	0.945	0.616	0.817	0.64	0.856	0.883	0.586	0.795	0.763	0.755	0.593	0.623	0.869	0.85	0.998	1.411	0.703	0.902	1.113	0.698	0.942	1.445	0.682	1.13	1.467	2.006	0.862	1.215	0.673	1.164	0.701	0.688	1.398	0.985	0.777	1.233	0.954	1.099	1.672	1.608	1.226	1.041	0.944	1.825
P01860	IGHG3	0.374	0.98	0.709	0.848	0.536	1.682	1.711	2.891	0.396	1.031	1.744	1.322	1.184	0.919	0.508	0.98	1.975	0.49	0.487	0.732	0.621	0.602	1.911	1.584	2.977	0.918	0.609	1.106	0.492	0.301	1.261	0.523	0.491	1.351	0.533	0.618	2.824	1.739	0.528	0.396	1.616	1.823	1.334	1.32	1.005	1.855	1.086	0.358
Q14166	TTLL12	1.235	1.166	0.879	1.093	1.003	0.637	0.623	0.732	0.787	0.516	0.565	0.775	0.623	0.507	0.782	0.7	0.74	1.228	1.244	1.033	1.17	1.154	0.563	1.143	0.585	1.47	1.326	0.647	1.02	1.363	1.02	1.048	1.026	0.869	1.067	1.479	0.969	1.455	1.029	1.134	1.106	0.76	0.788	0.786	1.082	0.69	0.764	1.083
P58107	NA	1.707	2.018	3.647	3.397	2.051	1.817	2.788	1.574	2.034	2.541	1.884	2.168	3.235	1.619	1.421	0.795	1.016	0.736	0.823	1.411	1.026	0.738	1.644	0.838	2.138	1.845	1.07	1.406	2.596	1.486	0.492	0.992	0.605	0.845	0.604	0.593	1.189	0.748	1.656	0.705	0.976	0.972	2.331	2.459	0.706	0.776	0.951	1.821
P10321	HLA-C	0.896	0.553	0.622	0.224	0.225	0.174	0.352	0.63	0.533	1.956	1.148	1.45	2.135	0.918	1.826	1.058	0.71	1.377	2.003	0.738	1.622	1.728	0.786	1.447	1.367	1.454	1.458	1.034	0.821	0.782	0.633	0.548	0.993	0.926	1.443	0.536	0.442	0.427	1.185	1.525	1.109	1.024	1.678	1.539	1.262	0.725	0.704	0.679
P55209	NAP1L1	1.106	1.092	1.098	0.634	1.19	1.198	1.219	1.682	1.072	1.102	1.186	1.012	1.488	1.014	1.406	1.277	0.959	1.571	1.018	0.58	1.233	0.956	0.852	1.118	0.921	0.368	1.029	1.078	0.514	0.267	1.284	0.773	1.034	0.714	1.338	1.182	0.732	1.029	0.815	0.941	1.066	0.691	0.962	0.967	0.784	1.186	0.901	0.471
O15371	EIF3D	0.819	1.717	0.644	0.89	0.946	0.597	0.677	0.788	0.624	0.639	0.899	0.64	0.638	0.816	0.601	0.706	1.013	1.179	1.113	1.083	0.93	1.017	0.891	0.973	0.745	0.898	0.873	0.922	0.968	1.016	0.926	1.243	1.106	1.112	1.175	1.004	1.142	0.993	1.043	1.155	1.057	0.671	1.073	1.054	1.077	0.827	1.062	1.346
P23219	PTGS1	0.946	0.687	0.933	0.372	0.679	1.102	0.545	0.804	0.847	0.774	0.877	0.75	0.781	0.796	0.887	1.217	0.837	1.183	1.427	0.536	1.466	1.293	0.697	1.313	0.989	0.665	1.155	0.94	0.592	0.488	1.668	0.978	1.242	1.106	1.325	1.429	0.905	1.175	1.104	1.05	0.962	0.974	0.97	0.965	0.959	1.183	1.143	0.49
Q9C0I1	MTMR12	0.988	0.802	0.907	0.611	0.785	0.955	0.879	0.784	0.932	0.686	1.021	0.887	0.777	0.872	0.989	1.004	0.997	1.152	1.102	0.724	1.535	1.228	0.877	1.51	0.75	0.552	1.395	0.751	0.651	0.687	0.948	1.092	1.285	0.811	1.385	1.101	0.823	1.183	1.088	0.862	1.136	0.707	0.731	0.722	0.96	0.914	0.907	0.723
Q9H4A4	RNPEP	0.839	0.74	1.159	1.589	1.325	0.572	0.721	0.59	0.934	0.556	0.422	0.562	0.603	0.617	0.601	0.438	0.694	1.003	1.055	1.573	1.03	1.117	1.043	0.916	0.557	1.309	0.689	1.388	1.625	2.752	0.615	1.22	0.704	0.917	0.821	0.643	0.757	0.742	0.663	1.059	0.854	0.702	1.406	1.391	1.283	0.585	0.718	1.666
O15523	DDX3Y	NA	NA	NA	NA	NA	NA	NA	NA	NA	NA	NA	NA	NA	NA	NA	NA	NA	NA	NA	NA	NA	NA	NA	NA	NA	NA	NA	NA	NA	NA	NA	NA	NA	NA	NA	NA	NA	NA	NA	NA	NA	NA	NA	NA	NA	0.703	1.075	0.669
P14550	AKR1A1	0.945	0.999	1.001	2.408	1.014	1.112	1.095	0.824	1.186	0.998	0.951	0.994	0.865	0.982	1.007	0.799	0.855	1.141	1.089	1.392	1.187	1.111	0.675	1.133	0.62	0.701	1.246	0.651	1.128	1.387	0.723	1.095	1.16	0.777	1.049	1.083	0.84	1.12	1.083	1.093	1.06	0.651	0.911	0.886	1.191	0.731	0.907	1.172
Q15365	PCBP1	1.09	1.09	0.848	1.289	1.082	1.248	1.369	0.75	1.44	0.813	1.021	1.338	1.137	1.011	1.368	0.92	0.873	0.781	0.9	1.76	1.148	0.887	0.687	1.005	0.691	0.311	0.999	0.686	1.357	1.52	0.794	1.343	1.119	0.846	0.995	0.879	0.72	1.123	1.137	1.009	1.168	0.909	0.741	0.687	1.168	0.898	0.838	1.344
Q99685	MGLL	0.89	0.852	1.021	0.674	0.778	0.747	0.911	0.858	0.81	0.818	0.884	0.743	0.784	1.038	0.836	0.853	0.882	1.279	1.001	0.513	0.971	1.03	0.89	1.166	0.725	1.513	1.102	0.725	0.521	0.462	1.279	0.976	1.334	0.978	1.3	1.221	0.926	1.041	1.206	1.043	0.972	1.021	1.17	1.103	0.955	0.94	1.037	0.534
P11678	EPX	0.283	0.564	0.408	0.369	0.634	0.443	1.096	0.364	0.924	0.429	0.3	0.512	0.53	0.451	0.554	0.472	0.322	0.297	0.423	0.184	0.239	0.579	0.258	0.315	0.927	7.574	0.329	0.326	0.358	0.527	0.999	0.658	0.829	0.784	0.796	0.828	0.889	0.721	0.937	0.757	0.88	1.136	9.854	10.363	0.632	NA	NA	NA
O00186	STXBP3	2.068	1.539	1.526	1.061	1.715	1.286	1.158	1.608	1.286	1.783	1.14	1.338	1.812	1.26	1.272	1.643	1.417	1.069	1.299	1.052	1.223	1.259	1.072	1.219	1.33	0.708	1.287	0.988	0.923	0.667	1.463	1.007	1.276	1.146	1.073	1.468	1.145	1.191	1.424	1.115	1.081	1.587	0.725	0.731	1.011	1.258	1.299	0.668
P25311	AZGP1	0.49	1.247	0.68	3.896	0.846	1.518	1.141	1.9	0.453	1.087	1.705	1.382	1.313	0.875	0.676	1.633	3.593	0.676	0.537	0.85	0.744	0.616	2.139	1.21	5.424	1.165	1.015	2.683	1.244	0.34	0.991	0.817	0.709	1.573	0.786	0.578	2.521	1.441	0.842	0.525	1.317	2.198	1.217	1.216	1.02	3.2	1.913	0.546
O60645	NA	0.925	0.932	0.797	0.909	1.04	0.859	0.848	0.809	0.814	0.876	0.867	0.741	0.892	0.901	0.823	1.15	1.016	1.009	1.208	0.942	1.105	1.167	1.096	1.149	1.095	1.517	1.192	1.141	0.995	0.954	1.469	1.044	1.131	1.221	1.158	1.332	1.214	1.17	1.177	1.176	1.003	1.128	1.019	1.002	1.101	1.257	1.299	0.781
P08727	KRT19	3.102	3.289	3.346	11.62	2.773	2.697	2.986	2.538	2.785	8.093	2.418	2.387	3.688	1.76	2.039	1.629	0.652	0.579	0.749	0.99	1.532	0.923	2.776	0.694	6.926	1.572	0.725	0.868	1.619	0.858	0.706	1.124	0.808	0.843	0.881	0.721	3.952	1.126	1.153	1.161	0.902	0.871	1.989	2.059	1.029	0.616	0.611	0.49
P05546	SERPIND1	0.579	1.197	0.796	1.026	0.722	1.515	1.372	2.565	0.354	2.091	1.613	0.959	2.107	0.992	0.642	2.715	3.975	0.607	0.82	0.919	0.597	0.855	1.804	0.908	4.04	1.298	0.8	2.117	1.148	0.601	1.675	0.524	0.997	2.539	0.598	0.994	1.993	0.867	0.805	0.713	1.036	3.754	0.967	1.008	0.72	2.305	1.807	0.633
Q641Q2	FAM21A; WASHC2A	0.779	1.088	1.165	0.949	0.792	1.196	1.234	1.24	0.886	1.034	1.131	1.109	0.962	1.089	0.85	0.779	1.476	1.047	0.953	1.877	1.166	0.975	1.911	1.246	0.835	3.45	1.172	1.563	1.612	1.776	0.735	1.301	1.124	1.1	1.089	0.843	1.342	1.253	1.122	1.096	1.371	0.801	1.209	1.243	1.219	0.894	1.341	1.691
P26196	DDX6	0.91	0.975	0.904	0.869	0.974	0.737	0.607	0.717	0.851	0.628	0.608	0.738	0.588	0.75	1.013	0.719	0.761	1.2	1.262	1.186	1.091	1.082	0.664	1.048	0.526	0.654	1.067	0.72	1.024	1.569	0.939	1.409	1.004	0.955	1.007	0.966	0.972	1.204	1.022	1.096	1.351	0.652	0.973	0.932	1.208	0.853	0.743	1.492
Q96CV9	OPTN	0.87	0.954	1.153	1.246	0.692	1.837	1.785	1.116	1.896	1.382	1.557	1.435	1.265	1.569	1.806	1.104	1.119	0.801	0.895	1.768	0.908	0.815	1.284	0.847	1.118	1.334	0.973	1.294	1.595	1.569	0.881	1.311	1.074	0.937	0.905	0.723	0.906	1.175	1.122	0.924	1.3	0.996	0.775	0.777	1.128	1.097	0.966	1.367
P99999	CYCS	0.658	0.825	0.508	0.555	0.845	0.401	0.599	0.462	0.491	0.58	0.551	0.441	0.464	0.666	0.559	1.707	1.334	1.301	1.379	0.937	1.011	1.333	0.841	1.102	1.228	0.578	0.993	0.878	0.83	0.813	1.43	0.984	1.649	1.026	1.21	1.361	0.963	1.049	1.35	0.54	0.981	1.176	0.894	0.861	0.993	1.479	1.054	0.817
P23588	EIF4B	1.899	1.871	1.714	2.484	1.421	2.785	2.436	1.539	2.795	1.654	2.301	2.665	1.771	2.447	3.08	0.607	0.66	0.659	0.565	0.977	0.729	0.538	0.495	0.54	0.619	0.654	0.573	0.585	0.966	0.775	0.395	0.848	0.639	0.686	0.779	0.503	0.607	0.729	0.809	0.461	1.23	0.835	0.499	0.516	0.749	0.574	0.722	1.141
P20073	ANXA7	0.894	0.746	0.966	0.895	0.952	1.04	0.751	0.803	0.993	1.017	1.031	0.975	0.811	1.064	1.107	1.395	0.825	1.058	1.304	1.011	1.088	1.273	0.653	1.068	0.844	1.018	1.06	0.735	0.823	0.897	1.471	0.99	1.119	1.255	1.11	1.449	1.585	1.036	1.221	1.1	1.002	1.14	1.391	1.362	0.972	1.402	1.124	0.814
P61201	COPS2	1.065	0.996	0.935	0.803	1.026	1.119	0.909	0.891	1.018	0.598	1.032	0.897	0.877	1.099	1.142	1.128	1.001	1.146	1.163	0.912	1.323	1.124	0.726	1.257	0.655	0.754	1.177	0.704	0.761	0.827	1.141	0.965	1.16	1.001	1.098	1.224	1.076	1.107	1.129	0.93	1.074	1.044	0.872	0.87	1.087	1.161	1.082	0.834
Q9HBL0	TNS1	1.073	0.935	1.175	3.196	0.925	1.089	1.295	0.877	1.187	1.003	1.188	1.023	0.779	0.652	0.639	0.978	0.871	0.858	0.91	0.507	1.241	1.197	0.711	1.463	0.823	2.394	1.296	0.751	0.541	0.529	1.162	1.164	1.734	0.87	1.511	1.844	1.051	1.938	1.789	1.169	1.613	0.84	0.778	0.766	0.87	0.781	0.762	0.453
Q15057	ACAP2	1.082	1.014	0.872	0.87	1.095	0.818	0.83	0.783	0.89	0.576	0.805	0.891	0.718	0.771	0.885	0.728	0.715	1.027	0.928	0.969	0.955	0.856	0.619	0.882	0.597	0.845	0.884	0.725	0.944	1.196	1.131	1.288	1.093	0.897	1.185	1.205	0.915	1.19	1.178	1.267	1.163	0.812	0.992	0.986	1.239	0.876	0.892	1.604
Q15907	RAB11B	1.035	1.082	1.434	0.826	0.974	0.908	1.061	0.896	0.825	0.892	0.898	0.96	0.852	0.916	0.87	1.046	0.953	1.003	1.166	0.681	1.343	1.23	0.915	1.277	0.858	1.28	1.285	0.882	0.645	0.541	1.208	1.018	1.455	1.142	1.217	1.357	1.229	1.198	1.299	1.093	1.07	0.918	1.002	0.98	0.996	1.02	1.038	0.615
Q13085	ACACA	1.089	1.822	2.246	2.765	1.02	1.083	1.156	1.917	0.906	1.867	1.032	1.126	1.233	1.108	0.948	1.247	1.109	0.94	1.056	0.87	1.142	1.151	1.301	1.155	1.265	1.388	1.141	1.374	0.977	0.837	1.177	0.999	1.142	1.079	1.134	1.176	0.935	1.056	1.152	1.102	1.037	1.051	1.24	1.171	0.893	1.118	1.122	0.829
Q92538	GBF1	0.948	0.782	0.899	1.704	0.683	1.06	0.748	0.699	1.029	1.029	0.737	1.2	0.915	1	1.116	0.762	1.035	1.421	1.131	0.905	1.242	1.157	1.059	1.404	0.739	0.869	1.384	1.051	1.005	1.169	1.277	1.177	1.301	0.979	1.422	1.487	0.993	1.296	1.262	1.493	1.205	0.909	0.938	0.892	1.208	0.94	0.998	1.036
O43815	STRN	0.674	0.827	0.61	0.608	0.722	0.763	0.802	0.806	0.72	0.607	0.842	0.637	0.693	0.874	0.726	1.046	1.18	0.956	0.982	1.303	1.126	0.94	0.948	0.965	1.038	1.129	1.1	1.021	1.207	1.159	0.894	1.182	1.328	0.892	1.238	0.896	0.907	1.309	1.136	1.02	1.276	0.927	0.592	0.558	1.287	1.069	1.135	0.948
P50225	SULT1A1	0.874	0.811	0.699	0.409	0.889	0.584	0.836	0.909	1.009	0.444	0.707	0.708	0.455	0.502	0.821	0.748	0.727	0.988	0.993	0.596	1.164	1.175	0.603	1.258	0.634	0.507	1.398	0.578	0.585	0.621	1.011	1.515	1.053	0.706	1.173	1.016	0.713	1.065	1.041	0.807	1.045	0.872	0.858	0.807	1.663	0.712	0.791	0.586
O95721	SNAP29	1.063	1.035	1.014	0.652	1.052	0.809	1.148	0.789	0.882	0.939	0.899	0.893	1.104	1.072	0.795	1.903	1.181	0.853	1.086	1.191	1.17	1.144	1.316	1.193	1.242	0.726	1.07	1.256	1.113	0.997	1.52	1.153	1.364	1.106	1.066	1.354	1.451	1.395	1.586	1.004	1.455	1.841	0.843	0.872	1.126	1.947	1.108	0.987
Q13098	GPS1	0.848	0.895	0.883	0.982	0.806	1.022	0.863	0.823	0.869	0.9	1.096	0.911	0.852	1.159	1.053	1.156	1.018	1.021	1.115	1.006	1.276	1.119	0.774	1.138	0.759	0.759	1.151	0.9	0.919	1.05	1.102	1.136	1.081	0.906	1.211	1.236	0.949	1.176	1.208	1.046	1.104	0.836	0.832	0.797	1.088	0.757	0.671	0.744
O75947	ATP5H	1.249	1.135	1.477	0.649	1.004	0.824	0.723	0.793	0.843	1.59	0.795	0.926	1.086	1.063	0.918	1.752	1.462	1.084	1.331	1.338	0.98	1.259	1.065	1.056	1.316	1.251	0.973	1.138	1.195	0.974	1.411	1.04	1.403	1.088	1.176	1.349	1.088	1.076	1.329	1.22	1.001	1.488	0.965	0.958	1.085	1.488	1.206	0.937
P00352	ALDH1A1	0.628	0.692	0.783	0.885	0.752	0.776	0.694	0.585	0.583	0.592	0.696	0.713	0.697	0.802	0.591	1.155	0.981	1.307	1.072	0.895	1.244	1.313	0.86	1.334	0.669	0.601	1.095	0.729	0.701	0.873	1.021	1.01	1.187	0.852	1.129	1.236	0.957	1.28	0.975	0.955	0.983	0.908	1.465	1.367	1.341	1.073	1.319	1.248
Q9UKY7	CDV3	0.876	1.197	0.741	0.815	0.898	1.209	1.461	1.276	0.919	0.587	1.055	1.058	1.054	0.914	1.127	0.715	0.786	1.128	0.987	1.599	1.352	1.127	0.646	1.293	0.531	0.591	1.282	0.699	1.189	1.667	0.646	1.48	1.475	0.823	1.375	0.962	0.848	1.473	1.259	1.06	1.391	0.723	0.907	0.845	1.385	0.648	0.76	1.913
P07359	GP1BA	0.989	0.705	1.104	0.624	0.58	1.069	0.785	0.876	0.832	0.747	0.929	0.835	0.837	0.853	1.18	1.338	0.907	1.35	1.269	0.517	1.444	1.321	0.948	1.498	1.031	0.862	1.4	0.794	0.526	0.372	1.311	0.976	1.574	0.743	1.402	1.248	0.726	1.274	1.199	0.836	1.083	1.024	1.023	1.013	0.975	0.581	0.498	0.392
Q9BQS8	FYCO1	1.229	1.147	2.334	1.642	1.572	1.174	1.306	1.12	1.047	1.065	1.105	1.086	1.38	1.002	1.177	1.208	0.977	0.999	1.024	0.972	1.195	1.095	0.897	1.184	0.914	0.885	1.163	0.885	0.88	1.04	1.102	1.373	1.227	1.074	1.036	0.909	0.964	1.192	1.259	0.909	1.183	1.147	0.982	0.987	1.071	1.234	1.056	1.152
O00170	AIP	0.719	0.812	0.823	0.614	0.801	0.541	0.673	0.516	0.657	0.534	0.557	0.703	0.472	0.561	0.607	0.623	1.351	1.182	0.984	1.793	1.053	0.926	2.559	1.005	0.772	0.453	0.989	1.909	1.668	1.734	0.861	1.136	0.999	1.082	1.02	0.923	1.079	1.037	0.928	1.117	1.008	0.727	0.886	0.856	1.056	0.751	0.893	1.596
P05455	SSB	0.574	0.76	0.779	0.832	0.788	0.393	0.594	0.354	1.019	0.575	0.405	0.629	0.439	0.776	0.667	0.32	0.657	1.005	1.107	2.682	0.519	0.714	0.628	0.463	0.447	0.593	0.55	0.804	2.52	2.964	0.248	1.211	0.285	0.871	0.363	0.335	0.81	0.473	0.39	1.111	0.726	0.315	0.564	0.565	1.059	0.4	0.413	2.341
P25325	MPST	1.373	1.055	0.906	1.106	1.099	1.202	1.089	0.803	1.608	1.055	1.143	1.588	0.987	0.976	1.268	1.313	1.046	1.021	1.066	0.833	1.204	1.234	0.698	1.175	0.831	0.529	1.151	0.585	0.621	0.547	1.126	1.103	1.545	0.998	1.318	1.212	0.88	1.207	1.374	1.037	1.188	1.085	0.742	0.718	1.042	1.052	1.048	0.622
P21281	ATP6V1B2	1.004	1.001	0.818	0.783	0.956	0.914	0.839	0.824	1.144	1.01	0.962	0.91	0.941	1.041	1.302	1.031	1.053	0.727	0.809	1.224	0.86	0.883	0.867	0.709	0.938	0.832	0.794	0.997	1.124	1.063	0.753	0.845	0.718	0.797	0.755	0.829	0.779	0.85	0.966	0.815	0.968	1.04	0.826	0.798	0.872	1.218	1.227	1.124
P25786	PSMA1	1.05	1.01	1.004	0.935	0.727	1.334	1.219	1.091	1.981	1.072	1.973	1.417	1.01	2.085	2.182	1.255	1.217	0.841	1.102	1.567	1.042	1.177	1.08	1.018	0.901	1.116	1.017	0.953	1.304	1.042	0.604	0.711	0.758	0.725	0.714	0.705	0.772	0.713	0.865	0.647	0.869	0.853	0.754	0.757	0.675	1.366	1.227	0.739
P01889	HLA-B	0.772	0.53	0.989	0.559	1.619	0.633	0.719	0.907	0.768	1.319	0.944	1.403	1.015	0.472	0.86	0.767	0.478	0.865	0.895	0.463	0.829	1.385	0.662	1.324	0.913	0.512	0.862	0.522	0.487	0.5	1.363	0.987	0.387	0.387	0.403	1.287	0.495	1.141	1.06	0.947	0.971	0.73	0.567	0.565	0.561	0.772	0.765	0.714
Q7LDG7	RASGRP2	0.911	0.859	0.811	0.645	0.781	1.116	1.004	0.973	1.061	0.947	1.196	1.042	0.94	1.105	1.579	0.953	0.828	1.255	1.003	0.507	1.388	1.154	0.747	1.437	0.705	0.851	1.454	0.673	0.544	0.711	1.126	1.195	1.651	0.921	1.517	1.208	0.89	1.474	1.45	0.992	1.373	0.97	0.815	0.772	1.216	0.961	0.961	0.722
Q13011	ECH1	0.974	0.983	0.779	1.364	1.109	0.872	0.881	0.897	0.927	1.31	0.873	0.834	1.372	1.3	1.022	1.716	1.457	1.03	1.169	1.281	0.851	1.004	0.913	0.861	1.23	0.772	0.935	1.203	1.336	1.045	0.824	0.612	1.174	1.081	1.108	1.334	1.088	1.011	1.175	1.427	0.972	1.198	1.121	1.099	1.022	1.42	1.065	1.471
Q9UI12	ATP6V1H	0.998	1.316	1.034	1.035	1.037	0.868	0.839	1.4	0.771	0.967	0.892	0.862	0.962	0.997	0.753	0.879	0.893	1.119	1.214	0.926	1.104	1.301	0.71	1.155	0.745	0.681	1.106	0.917	1.034	1.351	1.119	1.25	1.127	0.924	1.203	1.162	0.798	1.226	1.137	1.292	1.153	0.832	0.815	0.808	1.207	0.995	1.083	0.726
Q13564	NAE1	1.327	1.125	2.1	1.055	1.237	1.419	1.229	1.204	1.544	0.86	1.406	1.286	1.182	1.191	1.888	1.086	1.305	1.037	0.978	0.982	1.044	0.936	1.021	1.053	1.084	0.657	1.046	1.02	0.902	0.888	0.917	0.93	0.927	0.946	0.949	0.968	1.268	1.02	1.05	0.86	1.025	0.908	0.765	0.753	0.958	1.181	1.103	0.866
Q15008	PSMD6	0.972	1.037	0.607	0.895	0.915	0.973	0.871	0.885	0.839	0.71	1.284	0.836	0.879	0.924	0.964	1.123	1.027	0.863	1.035	1.108	1.331	0.979	1.068	1.098	1.002	0.816	1.683	1.183	1.145	1.483	1.02	1.149	1.135	0.92	1.176	1.171	0.851	1.202	1.082	1.158	1.113	0.929	0.966	0.98	1.211	1.198	1.22	1.046
P16435	POR	1.168	0.906	1.208	1.402	0.824	0.952	0.783	0.936	1.098	1.181	0.693	0.718	0.777	0.806	0.864	0.669	0.793	1.288	1.261	0.655	1.176	1.254	0.78	1.227	0.667	0.844	0.989	0.757	0.836	1.251	0.94	1.365	1.055	0.909	1.035	0.915	0.734	0.934	0.82	1.153	0.907	0.744	1.176	1.167	1.298	1.027	1.083	1.392
Q14344	GNA13	1.013	0.676	0.961	0.393	0.761	0.729	0.518	0.782	0.613	0.607	0.686	0.656	0.854	0.593	0.832	1.067	0.845	0.992	1.215	0.556	1.285	1.129	0.887	1.116	1.157	0.702	1.223	0.95	0.677	0.575	1.392	0.966	1.125	0.958	1.164	1.409	0.838	1.192	1.27	1.116	1.118	1.184	0.864	0.877	1.008	1.078	1.325	0.689
P16109	SELP	1.13	1.224	1.029	1.087	1.031	1.407	0.99	1.698	1.145	1.185	1.292	1.212	1.058	1.486	1.141	1.037	1.266	0.984	1.354	0.81	1.401	1.262	1.027	1.259	1.044	0.511	1.226	0.977	0.698	0.387	1.021	1.048	1.455	0.953	1.334	1.296	0.895	1.163	1.202	1.114	1.042	0.948	1.089	1.071	1.042	0.903	1.209	0.548
Q14151	SAFB2	1.167	1.48	0.01	3.755	2.625	2.027	7.595	2.42	4.813	3.127	0.808	2.262	2.024	1.526	4.83	0.489	0.949	0.711	0.896	3.892	0.65	0.915	1.106	0.591	0.577	1.304	0.688	1.134	3.63	3.667	0.941	1.384	0.745	1.391	0.84	1.028	1.423	1.064	0.861	1.634	0.804	0.666	1.175	1.141	1.263	0.365	0.512	2.846
P28482	MAPK1	1.079	0.913	0.591	0.898	0.866	0.671	0.518	0.688	0.746	0.461	0.529	0.844	0.612	0.591	0.85	0.95	0.957	0.963	1.257	0.995	1.272	1.269	0.751	1.385	0.731	0.984	1.328	0.866	0.896	1.325	1.498	1.36	1.411	1.021	1.263	1.332	1.118	1.321	1.343	1.394	1.17	0.89	1.106	1.09	1.273	1.161	1.096	1.405
O95140	MFN2	2.34	1.392	2.033	1.994	1.187	1.601	0.877	1	1.364	1.441	1.129	1.631	1.403	1.239	1.522	1.102	0.898	1.595	0.938	0.674	0.887	1.199	0.978	1.268	1.255	0.937	1.309	0.931	0.79	0.818	1.287	1.007	1.277	1.567	1.446	0.96	1.373	0.878	1.001	1.066	0.909	0.888	1.145	1.126	0.93	0.771	0.865	0.766
P61026	RAB10	1.952	1.09	1.834	0.934	1.324	1.575	0.841	1.428	1.289	1.388	1.245	1.334	1.63	1.049	1.55	1.235	0.886	0.787	1.122	0.573	1.204	1.218	0.975	1.124	1.216	0.819	1.155	0.89	0.667	0.53	1.184	0.857	1.087	0.837	1.114	1.298	0.714	1.062	1.13	0.735	0.977	1.154	0.771	0.824	0.894	0.875	1.016	0.574
P49755	TMED10	1.358	0.821	0.902	0.715	0.813	1.041	0.839	0.926	0.749	0.806	0.77	0.814	0.864	1.028	0.917	0.709	0.685	1.453	1.221	0.588	1.127	1.216	1	1.215	0.798	0.369	1.199	1.161	0.709	0.532	1.385	0.979	1.123	1.095	1.186	1.305	1.092	1.155	1.076	1.405	1.055	0.851	0.824	0.801	1.076	0.583	0.676	0.867
P56192	MARS	0.89	0.924	0.834	1.053	0.933	1.095	0.785	0.693	1.005	0.64	0.757	0.839	0.644	0.931	1.061	0.793	0.806	1.102	0.944	1.038	1.003	0.94	0.767	0.935	0.641	0.761	0.943	0.872	1.027	1.252	0.981	1.347	1.156	0.957	1.308	1.05	0.879	1.189	1.048	1.103	1.185	0.742	1.167	1.116	1.163	0.773	0.974	1.158
Q8N1N4	KRT78	0.731	1.095	0.846	0.976	1.053	1.406	1.686	2.973	0.912	3.86	2.139	1.426	5.43	1.131	0.683	2.449	1.359	0.647	0.76	0.706	0.661	0.796	2.699	1.005	3.379	3.542	0.757	3.954	1.598	0.742	1.156	13.521	3.648	2.134	2.703	1.23	1.188	3.666	0.758	0.483	0.811	1.952	0.541	1.06	1.664	2.2	1.549	0.979
Q9NZB2	FAM120A	0.847	0.839	0.821	0.944	0.78	0.631	0.555	0.694	0.799	0.76	0.548	0.701	0.637	0.707	0.689	0.809	0.944	0.924	1.06	1.353	1.224	1.028	0.729	1.023	0.757	0.522	1.063	0.878	1.271	1.435	0.957	1.353	1.035	0.937	1.032	0.964	0.947	1.205	1.181	0.893	1.272	0.903	0.818	0.782	1.197	0.877	1.047	1.206
Q6VY07	PACS1	0.788	0.764	0.853	0.642	0.669	0.994	0.896	0.64	0.885	0.572	0.867	0.914	0.594	0.793	0.901	0.904	0.926	1.274	1.091	0.95	1.23	1.06	0.8	1.259	0.776	0.933	1.281	0.741	0.847	0.891	1.327	1.27	1.298	0.922	1.259	1.267	1.043	1.303	1.316	1.215	1.338	0.996	1.008	0.956	1.205	0.959	1.093	1.141
P48739	PITPNB	0.705	0.913	0.845	0.586	0.687	0.621	0.695	0.894	0.507	0.569	0.683	0.561	0.54	0.787	0.611	0.809	0.839	1.234	1.128	0.912	1.165	1.091	0.592	1.116	0.56	0.713	1.129	0.596	0.768	0.971	0.997	1.115	1.357	0.86	1.386	1.28	0.79	1.256	1.179	1.118	1.131	0.832	0.881	0.898	1.179	0.972	1.159	1.059
Q9Y2L5	TRAPPC8	1.604	2.025	1.714	1.021	1.356	0.964	1.005	1.464	0.993	1.114	0.933	1.212	1.295	1.152	1.214	1.18	1.077	1.103	1.162	1.023	1.126	1.14	1.172	1.021	1.003	1.22	1.021	1.219	1.078	1.02	1.253	1.128	1.118	1.026	1.107	1.22	1.016	1.168	1.138	1.006	1.106	1.068	1.171	1.188	1.135	1.372	1.192	0.91
Q9Y5X3	SNX5	1.105	1.098	0.846	1.241	1.108	1.051	1.144	0.95	1.231	0.699	0.947	0.903	0.847	1.146	1.21	0.647	0.815	1.395	1.094	1.158	1.108	1.127	0.625	1.049	0.494	0.645	1.009	0.697	0.997	1.216	1.078	1.067	1.159	1.297	1.072	1.08	1.324	1.119	0.901	1.014	0.96	0.971	0.861	0.844	1.152	0.7	0.858	1.364
Q8N8A2	ANKRD44	0.712	0.831	1.591	0.845	0.891	0.516	0.653	0.494	0.768	0.708	0.518	0.704	0.618	0.809	0.585	0.905	0.899	0.841	0.998	1.551	0.754	0.972	0.935	0.752	0.993	1.582	0.822	1.145	1.479	1.77	0.732	1.184	0.668	1.063	0.687	0.762	1.14	0.798	0.781	1.272	0.903	0.739	1.296	1.321	1.109	0.753	0.71	1.806
P31689	DNAJA1	0.815	0.691	0.716	0.656	1.019	0.697	0.59	0.634	0.673	0.637	0.665	0.58	0.723	0.79	0.719	1.164	1.353	1.215	1.407	1.327	1.055	1.322	0.894	1.105	0.841	1.241	0.971	0.916	1.143	1.115	1.488	1.017	1.515	1.024	1.093	1.37	1.066	0.972	1.201	1.249	1.005	1.037	0.722	0.706	1.033	1.295	1.092	0.833
Q02108	GUCY1A3	0.993	0.874	0.795	0.581	0.812	1.017	0.778	0.813	0.805	0.762	0.848	0.997	0.766	0.8	1.22	1.178	1.119	1.413	1.16	0.528	1.558	1.329	0.781	1.621	0.743	0.559	1.391	0.684	0.526	0.445	1.385	1.158	1.218	0.9	1.236	1.506	1.021	1.434	1.203	1.019	1.121	0.854	0.762	0.776	1.037	0.983	1.021	0.489
Q9Y2Q3	GSTK1	0.913	0.628	0.751	0.443	0.672	0.469	0.417	0.406	0.698	0.438	0.464	0.523	0.493	0.576	0.665	0.82	0.741	1.327	1.273	0.883	0.977	1.254	0.689	1.045	0.497	0.805	0.686	0.723	0.8	0.944	1.083	0.77	0.905	0.848	0.934	1.218	0.879	0.884	0.961	1.208	0.855	0.749	1.288	1.295	0.85	1.043	0.837	0.94
P42166	TMPO	NA	NA	NA	NA	NA	NA	NA	NA	NA	NA	NA	NA	NA	NA	NA	0.611	1.004	0.9	0.899	1.957	0.981	0.851	1.133	0.847	0.779	3.046	0.975	1.056	1.738	2.111	0.67	1.674	0.796	1.198	0.969	0.733	0.778	0.794	1.527	1.763	0.976	0.833	1.442	1.437	1.566	0.167	0.791	3.066
Q9H9E3	COG4	1.298	2.056	0.858	1.668	1.193	1.142	1.277	1.959	1.002	1.098	1.163	1.096	1.2	1.289	1.132	1.098	1.255	0.755	0.949	0.995	1.093	1.041	1.673	1.082	1.179	0.949	1.012	1.359	1.017	0.768	0.928	0.988	0.811	1.026	0.949	0.974	0.9	0.972	0.993	0.8	1.029	1.047	0.8	0.841	0.887	1.061	0.987	0.747
Q13867	BLMH	1.38	1.249	1.077	1.082	1.038	1.625	1.28	1.201	1.426	0.818	1.743	1.31	1.505	1.542	1.675	0.927	0.781	1.073	0.83	0.572	0.916	0.89	0.962	0.956	0.866	0.581	0.924	0.895	0.634	0.446	0.904	0.825	0.887	0.677	1.086	1.06	0.706	0.971	0.911	0.781	1.008	0.696	0.675	0.683	0.87	1.412	1.318	0.728
Q9UL46	PSME2	0.618	0.676	0.719	0.571	0.635	0.583	0.611	0.499	0.88	0.478	0.572	0.592	0.479	0.855	0.788	0.577	0.713	0.92	1.058	1.616	0.926	1.044	0.572	0.881	0.485	0.581	0.918	0.721	1.56	2.424	0.639	1.068	0.691	0.849	0.865	0.87	0.871	0.913	0.878	1.091	1.029	0.587	0.744	0.744	1.183	0.76	0.781	1.798
O14727	APAF1	0.974	1.127	1.185	1.084	1.016	0.94	0.869	0.949	1.236	0.804	0.809	1.037	0.947	0.932	1.105	0.948	1.003	1.043	1.043	1.152	1.072	1.267	1.227	1.093	0.976	1.514	1.003	1.339	1.042	1.305	1.01	1.113	1	1.01	1.015	0.977	1.086	1.051	1.051	1.064	1.075	1.04	1.374	1.321	1.138	1.309	1.424	1.226
P02766	TTR	0.371	0.867	0.364	0.484	0.512	1.377	0.894	1.484	0.452	1.479	1.359	1.476	0.889	0.749	0.735	1.289	1.655	0.845	0.433	0.503	0.589	0.38	0.864	0.889	2.763	0.463	0.708	1.438	0.658	0.192	1.317	0.622	0.762	2.356	0.888	0.634	2.541	1.335	0.594	0.502	1.229	2.729	0.747	0.786	1.092	3.126	1.925	0.566
P42167	TMPO	0.617	0.902	0.72	1.196	1.053	0.302	0.605	0.26	0.899	0.505	0.239	0.707	0.397	0.702	0.49	0.407	0.786	0.773	1.102	2.071	0.607	0.863	0.766	0.553	0.447	0.997	0.593	0.947	2.364	3.04	0.335	1.319	0.419	1.116	0.431	0.455	1.019	0.614	0.518	1.466	0.824	0.597	0.672	0.649	1.268	0.399	0.527	2.295
O14579	COPE	1.052	1.275	0.929	1.385	0.929	0.997	1.069	1.309	0.999	1.147	1.025	1.006	1.031	1.192	1.064	0.807	1.103	1.135	1.097	0.969	1.081	1.031	1.136	1.042	0.762	0.889	1.046	1.058	0.894	0.712	0.831	0.86	1.008	0.861	1.049	1.144	0.818	0.994	1.003	0.992	1.024	0.803	1.085	1.079	0.878	0.78	0.947	0.601
Q9UGI8	TES	0.595	1.022	0.591	1.13	1.236	0.387	0.658	0.28	1.217	0.595	0.371	1.284	0.418	0.726	0.725	0.539	0.901	0.724	1.026	3.566	0.632	0.784	1.294	0.524	0.666	1.268	0.743	1.153	3.003	3.613	0.345	1.169	0.339	1.051	0.431	0.396	0.98	0.561	0.474	1.05	0.766	0.556	0.767	0.76	1.189	0.462	0.503	3.221
Q9Y4E1	FAM21C; WASHC2C	NA	NA	NA	NA	NA	NA	NA	NA	NA	NA	NA	NA	NA	NA	NA	NA	NA	NA	NA	NA	NA	NA	NA	NA	NA	NA	NA	NA	NA	NA	0.804	0.881	1.598	1.268	1.672	1.142	2.413	2.024	1.01	1.019	1.642	0.973	0.661	0.679	1.246	NA	NA	NA
P42338	PIK3CB	1.027	0.88	0.719	0.576	0.865	0.921	0.734	0.858	0.779	0.55	0.836	0.843	0.802	0.916	1.089	1.073	0.915	1.197	1.098	0.625	1.278	1.103	0.881	1.26	0.953	0.797	1.195	0.88	0.689	0.721	1.154	1.142	1.265	0.793	1.342	1.341	0.657	1.239	1.257	1.005	1.19	0.868	0.907	0.942	1.007	1.032	1.007	0.866
Q9Y277	VDAC3	1.06	0.496	0.873	0.416	0.862	0.848	0.494	0.655	1.265	0.88	0.623	0.836	0.731	0.655	0.856	0.474	0.285	1.201	1.197	0.265	1.056	1.228	0.409	1.225	0.499	0.572	1.104	0.428	0.359	0.377	1.28	0.689	0.831	1.026	1.049	1.298	0.831	0.916	0.854	0.926	0.756	0.859	0.847	0.856	0.829	0.41	0.51	0.6
P55265	ADAR	0.747	0.891	0.889	2.385	1.155	0.473	0.794	0.428	0.728	0.75	0.325	0.757	0.457	0.697	0.554	0.437	0.806	0.975	1.093	1.828	0.686	0.94	1.593	0.615	0.498	1.573	0.666	1.492	1.896	2.611	0.389	1.346	0.521	0.853	0.57	0.485	0.877	0.56	0.797	1.618	0.767	0.534	2.12	2.161	1.318	0.469	0.647	2.728
O60264	SMARCA5	0.76	0.858	1.069	1.105	1.063	0.632	0.81	0.746	0.968	1.397	0.565	0.677	1.037	0.852	0.699	0.509	0.677	1.026	1.123	1.613	0.636	0.843	0.722	0.593	0.651	1.516	0.577	0.905	1.836	2.691	0.445	1.152	0.5	0.865	0.698	0.559	0.846	0.624	0.627	1.38	0.894	0.608	1.77	1.756	1.086	0.53	0.633	2.738
O60216	RAD21	NA	NA	NA	NA	NA	NA	NA	NA	NA	NA	NA	NA	NA	NA	NA	0.459	0.828	0.807	1.207	3.107	0.603	1.311	0.846	0.632	0.554	1.759	0.635	1.01	2.734	3.816	1.12	1.045	0.73	1.923	0.616	0.973	1.067	0.725	0.799	1.618	0.73	0.944	1.451	1.489	1.151	0.752	0.838	3.417
Q6P1M0	SLC27A4	1.158	0.731	0.824	0.599	1.111	0.751	0.522	1.042	0.601	0.718	0.563	0.805	0.837	0.574	0.679	0.736	0.7	1.254	1.25	0.474	1.129	1.344	0.996	1.365	1.033	0.818	1.329	1.292	0.59	0.45	1.398	0.976	1.224	1.027	1.452	1.741	0.823	1.383	1.2	1.305	1.112	0.768	1.249	1.267	1.047	0.611	0.855	0.734
Q9UNH7	SNX6	1.034	1.002	0.642	1.068	1.007	1.374	1.416	1.003	1.351	0.822	1.343	0.991	1.012	1.409	1.511	0.728	0.888	1.034	0.97	1.24	1.089	0.894	0.736	0.977	0.694	0.539	1.033	0.737	1.094	1.182	0.91	1.191	1.246	1.025	1.1	1.12	1.075	1.203	1.179	1.022	1.073	0.97	0.881	0.89	1.26	0.891	1.013	0.885
Q15155	NOMO1	1.528	1.284	1.111	1.487	1.54	1.276	0.745	1.138	1.109	1.466	1.019	1.005	1.342	1.247	1.21	1.322	1.419	1.19	1.27	1.101	1.133	1.209	1.306	1.149	1.225	1.105	1.115	1.374	1.186	0.79	1.626	0.969	1.069	2.345	1.059	1.18	3.224	1.028	1.01	1.037	0.953	1.555	1.093	1.096	0.983	1.103	1.05	0.758
Q9NUQ9	FAM49B	1.414	1.226	1.053	0.905	1.247	0.881	0.934	0.84	1.17	0.66	0.837	1.144	0.81	0.777	1.023	0.462	0.566	1.026	0.828	0.859	0.941	0.871	0.641	0.859	0.481	1.17	0.997	0.658	0.88	1.535	0.833	1.186	0.859	0.933	0.918	0.933	0.739	0.94	0.863	1.443	0.954	0.647	1.354	1.365	1.269	0.574	0.678	1.683
P19086	GNAZ	1.224	0.807	0.999	0.471	0.823	0.699	0.591	0.921	0.839	0.688	0.832	0.86	0.81	0.779	0.882	1.035	0.764	0.796	1.089	0.531	1.278	1.04	1.02	1.092	1.056	0.719	1.157	0.874	0.598	0.36	1.179	0.81	0.937	0.829	1.039	1.157	0.596	0.951	0.929	0.685	1.063	1.06	0.7	0.694	0.852	0.825	0.953	0.42
P33527	ABCC1	1.373	0.851	1.068	0.828	1.337	1.215	0.709	1.061	0.923	1.103	0.856	0.992	1.101	0.712	1.077	0.831	0.718	1.332	1.06	0.548	1.253	0.929	0.764	1.256	0.829	1.021	1.216	0.793	0.661	0.579	1.485	1.056	1.264	1.001	1.321	1.366	1.075	1.25	1.182	1.156	1.198	1.018	1.34	1.275	1.062	0.671	0.84	0.76
Q16836	HADH	1.984	1.809	1.35	1.569	2.089	1.163	1.107	1.013	1.15	1.641	1.065	1.057	1.602	1.252	1.15	2.434	1.515	0.736	1.036	1.431	0.917	0.977	0.971	0.765	1.604	0.987	0.827	1.143	1.164	0.687	1.265	0.882	1.001	1.123	0.729	1.089	1.013	0.952	1.081	0.859	0.847	2.101	0.765	0.803	0.811	2.031	1.561	0.613
P20339	RAB5A	1.438	1.68	1.576	1.534	1.197	1.093	0.677	1.325	0.817	1.18	1.124	1.225	1.164	1.056	1.302	0.873	1.176	1.228	1.147	0.758	1.197	1.208	1.434	1.29	0.785	0.564	1.165	1.466	0.799	0.597	1.458	1.148	1.409	1.047	1.294	1.313	1.208	1.243	1.21	0.999	1.18	0.816	0.752	0.719	1.107	1.118	1.229	0.651
P34897	SHMT2	1.018	0.976	0.833	1.316	0.981	0.73	0.616	0.727	0.901	0.66	0.585	0.599	0.655	0.717	0.713	1.355	1.084	0.998	1.184	1.367	1.096	1.187	0.804	1.104	0.91	0.848	0.918	0.857	1.233	0.895	0.858	0.67	1.112	1.04	0.99	1.265	1.045	1.005	1.23	1.096	1.055	1.363	0.742	0.754	0.97	1.439	1.28	0.828
Q96AC1	FERMT2	0.846	0.877	1.066	2.144	0.887	0.725	0.784	0.951	0.741	0.907	1.048	0.887	0.932	0.81	0.719	1.344	0.844	1.052	1.319	0.784	1.327	1.465	0.854	1.59	1.096	1.081	1.744	0.57	0.585	0.511	0.974	0.877	1.306	0.966	1.491	1.16	0.96	1.325	1.461	1.248	1.431	0.882	0.806	0.901	0.965	1.506	1.348	0.993
P12109	COL6A1	1.054	1.073	1.104	6.495	0.96	1.615	1.075	0.951	1.065	1.316	1.063	3.428	1.415	0.972	0.957	1.152	1.263	0.611	0.921	0.834	1.365	0.973	1.896	0.532	2.664	0.836	0.658	1.59	0.942	0.526	1.17	0.477	0.599	1.13	0.552	0.873	1.38	0.473	0.682	0.579	0.513	1.344	0.724	0.803	0.436	1.439	1.138	0.542
Q04446	GBE1	0.905	0.801	0.672	0.55	0.925	0.841	0.739	0.814	0.818	0.616	0.855	0.758	0.749	0.853	1.078	0.856	0.876	1.229	1.106	0.672	1.325	1.32	1.056	1.44	1.114	0.773	1.339	0.943	0.787	0.758	1.103	1.123	1.266	0.767	1.367	1.405	0.726	1.383	1.099	1.037	1.107	0.72	0.902	0.887	1.154	0.991	1.185	0.747
P22234	PAICS	0.654	0.644	0.415	0.728	0.685	0.644	0.6	0.524	0.636	0.4	0.639	0.566	0.508	0.636	0.736	1.23	0.801	1.32	1.129	0.815	1.201	1.154	0.68	1.264	0.575	0.523	1.247	0.691	0.701	0.835	1.261	1.039	1.166	0.906	1.257	1.332	0.906	1.226	1.201	1.131	1.185	0.772	0.748	0.725	1.145	1.193	0.955	0.887
Q9Y2G3	ATP11B	0.814	0.517	0.578	0.4	0.887	0.691	0.406	0.6	0.536	0.333	0.52	0.534	0.667	0.438	0.583	0.942	0.865	1.171	1.17	0.64	1.206	1.248	1.594	1.287	0.995	1.096	1.188	1.321	0.869	0.619	1.516	0.898	0.901	2.078	1.046	1.167	2.538	1.091	1.008	0.883	1.032	1.201	1.157	1.19	1.054	0.704	0.797	0.747
P49257	LMAN1	1.671	0.892	1.243	0.876	1.201	1.579	0.733	0.978	1.442	1.315	1.01	1.232	1.12	0.812	1.496	0.78	0.76	1.151	0.968	0.526	1.12	0.922	1.139	1.151	0.822	0.897	1.03	1.084	0.727	0.597	1.188	0.847	0.859	1.226	1.006	1.15	1.299	1.082	0.934	0.912	1.052	0.799	0.909	0.889	0.948	0.516	0.762	0.875
Q13131	PRKAA1	1.103	1.057	0.998	0.862	1.032	0.847	0.835	0.989	0.874	0.929	0.998	0.922	0.924	0.842	0.969	1.076	0.966	1.396	1.17	0.66	1.249	1.173	0.77	1.376	0.774	0.805	1.372	0.795	0.667	0.827	1.536	1.25	1.42	1.413	1.337	1.332	1.017	1.253	1.195	1.038	1.14	0.77	1.063	1.047	1.225	0.976	0.922	1.067
P12268	IMPDH2	0.535	0.543	0.513	0.841	0.629	0.455	0.435	0.309	0.791	0.448	0.381	0.435	0.398	0.542	0.472	0.569	0.87	1.04	1.096	1.753	0.878	1.112	0.854	0.913	0.475	0.862	0.758	0.759	1.424	1.197	0.836	1.319	0.969	0.9	0.909	0.787	0.86	0.836	0.889	1.419	0.963	0.706	0.92	0.871	1.265	0.764	0.916	1.047
Q8NG06	TRIM58	0.729	1.051	1.067	0.881	0.87	1.051	1.269	1.185	0.882	1.295	1.305	1.136	1.38	1.277	1.207	1.259	1.138	1.115	0.994	0.52	0.943	1.079	0.779	0.874	0.907	0.666	1.035	1.005	0.526	0.481	1.353	0.911	1.088	0.926	1.097	1.827	0.983	1.418	1.498	1.33	1.326	1.387	1.385	1.364	1.249	0.825	0.825	0.735
P38117	ETFB	1.154	1.08	0.605	1.114	1.132	0.671	0.697	0.789	0.72	1.042	0.639	0.635	1.04	0.941	0.727	1.41	0.936	0.948	0.972	1.055	0.736	0.73	0.788	0.618	0.971	0.824	0.63	0.926	0.983	0.635	0.986	0.755	0.828	0.976	0.903	0.973	0.963	0.792	0.785	0.949	0.912	0.992	0.805	0.798	0.791	1.499	1.3	0.847
Q13724	MOGS	0.818	0.629	0.635	0.739	0.785	0.656	0.521	0.669	1.084	1.873	0.543	0.791	0.681	0.582	0.604	0.753	0.724	1.131	1.14	0.668	0.94	1.217	0.895	1.023	1.028	1.162	0.965	0.832	0.797	0.888	1.186	0.962	0.926	1.026	1.044	1.21	1.108	1.047	0.988	1.29	1.013	0.8	1.121	1.129	1.041	0.832	0.914	1.178
O94973	AP2A2	2.009	1.991	2.301	3.49	2.064	2.796	2.369	2.033	4.823	1.93	3.096	2.496	2.289	4.008	4.035	0.712	0.817	1.082	1.047	0.947	1.042	1.123	0.73	1.097	0.651	1.761	1.064	0.814	0.898	1.3	1.055	1.06	1.142	1.032	1.159	1.234	1.137	1.153	1.096	1.137	1.041	0.797	1.215	1.177	1.05	0.89	1.01	1.045
P80723	BASP1	3.057	2.718	2.98	12.99	3.171	2.679	2.786	1.423	3.6	2.414	2.128	2.993	3.265	1.941	1.858	0.694	0.781	0.567	0.683	1.845	0.564	0.726	0.968	0.533	0.656	2.806	0.557	1.224	1.565	1.885	0.317	1.492	0.46	1.001	0.498	0.288	0.825	0.553	0.674	0.933	0.845	0.897	3.505	3.479	1.633	0.82	1.074	1.461
P22061	PCMT1	1.515	1.245	1.928	1.419	1.18	1.736	1.478	1.179	2.509	2.197	1.496	1.815	1.502	1.657	1.826	1.084	0.821	1.19	1.108	0.768	1.157	1.184	0.568	1.235	0.686	0.526	1.344	0.641	0.708	0.857	1.385	1.24	1.383	0.793	1.245	1.195	0.76	1.199	1.218	0.967	1.116	0.775	0.529	0.515	1.116	1.109	0.928	0.86
Q8IWV7	UBR1	0.916	0.842	0.913	0.756	1.031	1.001	0.887	0.823	0.771	0.787	0.897	0.771	0.945	0.862	0.975	1.077	0.876	1.257	1.177	0.656	1.34	1.265	0.71	1.429	0.766	0.706	1.37	0.807	0.71	0.869	1.402	1.268	1.219	0.867	1.334	1.291	0.758	1.183	1.24	1.285	1.166	0.781	1	0.977	1.173	1.055	1.023	0.985
Q99439	CNN2	1.126	1.013	1.051	1	1.04	2.736	2.208	1.145	2.993	0.966	2.047	2.111	1.245	1.623	2.907	0.6	0.566	0.446	0.537	0.556	0.857	0.576	0.425	0.746	0.444	0.307	0.809	0.348	0.475	0.479	0.646	1.244	1.239	0.691	1.102	0.715	0.603	1.248	1.097	0.59	1.206	1.005	0.5	0.499	0.961	0.875	0.777	0.751
Q99418	CYTH2	0.516	0.476	0.587	0.616	0.489	1.003	0.847	0.604	0.88	0.628	0.996	0.632	0.642	0.702	0.813	1.47	1.173	1.02	1.208	0.719	1.496	1.257	0.792	1.387	0.939	0.813	1.446	0.947	0.652	0.586	1.385	1.135	1.335	0.827	1.351	1.439	0.776	1.392	1.461	1.139	1.211	1.025	0.775	0.824	1.069	1.335	1.248	0.611
Q9Y251	HPSE	1.369	1.219	0.902	0.552	1.085	0.8	0.69	0.776	0.761	0.584	0.568	0.72	0.89	0.852	1.04	1.385	1.029	1.237	1.265	0.618	1.312	1.14	0.57	1.218	0.925	0.6	1.458	0.727	0.607	0.473	1.605	1.008	1.56	1.024	1.48	1.567	0.899	1.377	1.236	1.18	1.156	1.036	0.979	0.994	1.227	1.215	1.042	0.54
P07686	HEXB	0.624	0.881	0.661	1.184	1.079	0.449	0.708	0.636	0.763	0.704	0.536	0.588	0.71	0.988	0.669	1.271	1.142	0.958	1.228	2.186	0.78	1.052	0.785	0.744	0.803	0.961	0.767	0.915	1.45	1.524	0.964	1.09	0.831	1.039	0.724	0.629	0.879	0.636	0.87	1.02	0.819	1.12	1.137	1.144	0.989	1.062	0.954	1.91
Q9Y266	NUDC	1.334	1.437	1.689	1.853	1.333	1.398	2	1.002	1.104	1.359	1.524	1.432	1.717	1.74	1.306	0.978	1.204	0.808	0.936	1.774	1.166	1.013	1.001	1.089	0.874	0.659	1.212	1.085	1.528	2.069	0.736	1.266	0.973	0.971	0.844	0.673	0.985	1.009	1.174	0.861	1.389	1.058	0.795	0.759	1.143	0.687	0.774	1.501
P30085	CMPK1	0.729	0.882	0.635	1.156	0.646	0.926	1.157	0.94	1.009	0.704	1.268	0.811	0.71	1.471	0.902	0.997	1.006	1.317	0.806	0.721	1.047	0.906	0.679	1.046	0.629	0.502	1.11	0.708	0.756	0.941	0.86	1.188	1.553	0.807	1.352	1.067	0.768	1.288	1.308	0.935	1.233	0.738	0.884	0.833	1.135	0.988	1.037	0.806
Q92556	ELMO1	0.969	0.883	0.978	0.616	1.055	0.825	1.053	0.849	0.913	0.819	0.853	0.797	1.204	1.131	1.001	1.176	0.992	1.181	1.262	1.273	1.163	1.184	0.859	1.154	1.008	1.179	1.065	1.049	1.315	1.374	1.223	1.208	0.98	1.016	1.048	1.119	0.864	1.096	1.108	1.157	1.056	0.928	1.164	1.15	1.072	1.123	0.995	1.352
P21291	CSRP1	0.999	0.836	0.873	0.888	0.618	1.567	1.202	0.857	1.222	0.485	1.261	1.408	0.76	0.882	1.931	0.984	1.042	0.846	0.866	0.697	1.324	0.947	1.051	1.216	1.211	0.976	1.369	0.927	0.723	0.533	0.649	1.225	1.316	0.995	1.551	0.923	0.848	1.616	1.3	0.677	1.559	1.243	0.934	0.901	1.345	0.578	0.924	0.716
Q9HB71	CACYBP	0.869	0.889	0.763	0.889	0.835	0.844	1.079	0.672	1.031	0.43	0.755	0.779	0.534	0.699	0.863	0.741	0.879	0.752	0.784	1.324	1.179	0.863	0.841	0.911	0.675	0.664	0.978	0.785	1.053	1.044	0.523	1.292	1.453	0.827	1.268	0.848	0.75	1.261	1.227	0.766	1.31	0.701	0.647	0.62	1.096	0.726	0.878	1.108
P31751	AKT2	1.067	1.092	1.185	1.269	1.006	1.007	1.026	1.319	0.819	1.071	1.087	1.488	1.226	1.005	1.048	1.07	0.901	1.288	1.175	0.724	1.459	1.168	0.692	1.399	0.705	1.024	1.381	0.7	0.735	0.872	1.272	1.059	1.265	1.221	1.182	1.17	1.267	1.072	1.212	0.908	1.036	1.208	0.978	0.996	1.017	1.101	1.099	0.93
P52565	ARHGDIA	0.951	0.785	0.821	0.691	0.654	0.811	0.913	0.656	1.045	0.642	0.902	0.966	0.782	0.819	0.935	0.837	0.836	0.783	0.731	1.048	0.813	0.814	0.676	0.791	0.712	0.786	0.799	0.665	0.866	0.948	0.864	1.129	1.196	0.873	1.035	0.948	0.88	0.97	1.125	1.094	1.038	1.109	0.939	0.967	0.963	0.954	1.053	1.047
P09543	CNP	1.147	0.824	0.941	1.067	0.935	0.674	1.598	0.743	0.679	0.771	0.466	0.669	0.745	0.506	0.658	1.095	0.785	0.922	1.167	0.725	1.185	1.169	0.609	1.159	0.911	0.711	1.238	0.75	0.715	0.756	1.154	1.163	1.226	0.911	1.252	1.317	0.788	1.367	1.336	1.093	1.267	1.066	1.042	1.02	1.204	0.979	4.84	1.004
Q9BZ72	PITPNM2	1.098	0.84	1.181	0.734	0.751	0.878	0.922	0.848	0.986	0.942	0.8	0.882	0.875	1.045	0.978	1.098	1.103	1.179	0.97	0.587	1.182	1.092	1.062	1.32	0.95	1.116	1.28	1.024	0.717	0.56	1.239	1.097	1.362	0.97	1.393	1.621	1.22	1.401	1.49	1.338	1.259	0.94	1.221	1.223	1.083	0.902	1.044	0.717
Q9UHX1	PUF60	0.738	1.342	0.79	1.846	1.638	0.437	0.579	0.438	0.908	0.882	0.301	0.823	0.458	0.625	0.451	0.431	0.878	0.867	1.038	2.389	0.74	0.982	1.27	0.846	0.671	1.408	0.838	1.209	2.202	2.77	0.489	1.473	0.495	1.022	0.611	0.508	1.058	0.622	0.69	1.657	0.833	0.602	1.296	1.239	1.324	0.554	0.658	2.761
Q16762	TST	0.849	0.742	0.978	0.607	0.978	0.802	0.622	0.659	0.671	0.739	0.916	0.789	0.81	0.958	1.028	1.182	1.083	1.217	1.209	0.698	1.065	1.079	0.797	1.069	1.013	0.825	1.099	0.864	0.626	0.482	1.503	0.877	1.561	1.411	1.415	1.426	1.257	1.023	1.187	0.976	1.001	1.13	0.84	0.816	0.984	1.179	1.31	0.838
P22307	SCP2	0.89	0.976	0.806	0.595	0.733	0.562	0.742	0.569	0.911	0.774	0.599	0.621	0.671	0.785	0.684	0.859	1.007	1.042	1.002	1.209	0.87	1.285	0.915	1.088	0.796	1.785	0.844	0.913	1.103	1.171	0.747	0.952	1.118	1.008	0.959	1.109	1.02	0.95	1.423	1.46	1.108	0.869	1.267	1.288	0.904	1.303	1.512	1.293
Q06323	PSME1	0.703	0.832	0.664	0.555	0.866	0.563	0.641	0.514	0.732	0.402	0.555	0.584	0.546	0.802	0.791	0.595	0.859	1.149	1.016	1.497	0.827	0.961	0.666	0.867	0.52	0.652	0.855	0.794	1.488	2.094	0.46	0.671	0.519	0.539	0.583	0.568	0.539	0.606	0.562	0.796	0.612	0.382	0.713	0.695	0.736	0.672	0.704	2.133
P13637	ATP1A3	NA	NA	NA	NA	NA	NA	NA	NA	NA	NA	NA	NA	NA	NA	NA	NA	NA	NA	NA	NA	NA	NA	NA	NA	NA	NA	NA	NA	NA	NA	NA	NA	NA	NA	NA	NA	NA	NA	NA	NA	NA	NA	NA	NA	NA	3.627	20.442	0.949
P17612	PRKACA	1.711	1.249	2.017	0.909	1.186	1.86	1.142	1.242	1.342	0.913	1.231	1.354	1.187	1.041	1.41	0.69	0.779	1.398	1.053	0.532	1.138	1.077	0.81	1.268	0.691	0.911	1.218	0.713	0.597	0.827	1.414	1.125	1.314	0.765	1.621	1.481	0.662	1.314	1.226	1.26	1.285	0.616	0.395	0.357	1.234	0.874	0.925	0.757
Q4KMP7	TBC1D10B	1.219	0.972	1.13	0.819	1.002	0.863	0.855	0.875	0.824	0.66	0.812	0.878	0.915	0.633	0.792	0.934	0.778	1.118	1.052	0.625	1.371	0.988	0.644	1.202	0.87	0.745	1.327	0.608	0.619	0.734	1.298	1.189	1.461	1.133	1.412	1.289	1.905	1.482	1.399	1.238	1.347	1.038	0.958	0.958	1.216	1.03	1.108	0.973
P48047	ATP5O	0.948	0.971	0.631	0.706	0.988	0.568	0.63	0.564	0.692	0.873	0.586	0.599	0.802	0.786	0.638	0.961	0.609	0.691	0.775	0.747	0.629	0.676	0.45	0.605	0.65	0.705	0.618	0.513	0.778	0.548	0.87	0.739	0.868	0.833	0.788	0.899	0.761	0.746	0.884	0.958	0.857	1.102	1.016	1.03	0.796	1.077	1.091	0.547
Q9UPT5	EXOC7	1.095	1.073	1.048	1.039	0.981	0.913	1.058	1.051	0.882	0.99	0.956	0.996	1.011	0.887	0.875	0.862	0.938	1.244	1.108	0.821	1.144	1.063	0.813	1.178	0.683	0.676	1.222	0.74	0.745	0.706	1.022	1.066	1.198	0.894	1.226	1.191	0.908	1.259	1.202	1.179	1.19	0.945	1.153	1.179	1.185	0.965	0.975	1.019
P54727	RAD23B	0.798	0.798	0.581	0.906	0.726	1.017	1.168	0.619	1.142	0.631	0.896	0.986	0.682	0.855	1.074	1.157	1.402	1.169	1.014	1.384	1.566	1.143	1.286	1.467	0.848	1.006	1.368	0.962	1.256	1.234	0.994	1.421	1.518	1.344	1.3	1.06	1.069	1.395	1.402	0.979	1.239	0.895	0.755	0.728	1.266	1.017	1.153	0.982
O60496	DOK2	0.907	0.844	0.624	0.865	0.779	1.202	1.101	0.801	1.116	0.801	0.917	0.88	0.973	0.993	1.198	0.931	0.899	1.264	1.1	0.97	1.129	1.278	0.899	1.325	0.656	0.703	1.092	0.908	0.855	1.112	1.286	1.254	1.301	0.809	1.215	1.157	0.846	1.106	1.289	1.134	1.088	0.798	0.846	0.824	1.011	0.852	0.751	1.012
Q9P2D3	HEATR5B	2.279	2.024	3.112	2.617	2.083	2.026	1.823	1.911	1.794	1.723	1.864	1.722	1.746	1.764	2.227	0.972	1.153	0.882	0.929	0.842	1.059	0.923	1.502	0.921	0.979	0.922	0.903	1.375	0.993	0.864	0.882	1.448	1.41	0.851	1.57	1.1	0.628	1.511	1.407	0.939	1.292	0.92	0.728	0.753	1.1	1.176	1.31	0.649
Q9BXJ9	NAA15	0.914	0.972	0.767	1.264	0.899	0.847	0.872	0.765	0.875	0.719	0.804	0.79	0.798	0.853	0.917	0.764	0.669	1.059	1.086	0.927	1.12	1.122	0.631	1.051	0.574	1.44	1.049	0.748	1.016	2.053	1.274	1.203	1.012	1.639	1.068	1.165	1.614	1.063	1.055	1.197	0.979	0.89	1.361	1.39	1.224	0.85	0.825	1.778
Q9UH65	SWAP70	0.713	0.752	0.74	0.844	0.897	0.674	0.902	0.557	1.104	0.469	0.76	0.712	0.504	0.795	0.813	0.666	0.859	0.839	0.899	1.51	0.938	0.893	0.745	0.876	0.661	0.907	0.942	0.804	1.475	1.534	0.584	0.996	0.582	1.167	0.693	0.602	1.395	0.644	0.652	0.492	0.753	1.014	0.891	0.947	0.939	0.772	0.832	1.47
Q9P2R3	ANKFY1	0.985	0.887	0.737	1.221	0.99	0.822	0.582	0.755	0.857	0.703	0.742	0.812	0.809	0.805	0.913	0.958	0.825	1.072	1.187	1.044	1.182	1.144	0.626	1.127	0.73	0.858	1.125	0.806	1.049	1.378	1.286	1.13	0.966	1.131	1.101	1.197	1.514	1.091	1.105	1.128	1.044	0.782	0.999	0.968	1.117	0.927	0.903	1.294
Q6JBY9	RCSD1	1.027	2.01	1.309	1.713	2.142	0.942	1.567	0.91	2.123	0.966	0.913	1.337	1.029	1.622	1.251	0.228	0.822	0.62	0.792	4.527	0.585	0.845	0.494	0.331	0.236	1.11	0.437	0.966	3.814	3.702	0.264	1.68	0.291	1.311	0.408	0.267	1.095	0.601	0.407	0.798	0.996	0.556	1.13	1.133	1.593	0.303	0.437	3.162
Q9BUF5	TUBB6	NA	NA	NA	NA	NA	NA	NA	NA	NA	NA	NA	NA	NA	NA	NA	0.457	0.499	0.655	1.709	1.252	1.952	1.76	0.709	1.74	0.568	0.504	0.921	0.501	0.573	0.685	0.9	0.659	1.176	0.926	1.024	1.985	1.567	1.867	1.874	1.691	1.632	0.942	0.766	0.758	1.03	1.709	1.606	0.935
Q9UKG1	APPL1	1.614	1.385	1.664	1.307	1.723	1.086	1.349	1.318	1.087	1.267	1.198	1.198	1.4	1.04	0.979	1.064	1.114	0.748	0.879	1.049	0.957	0.835	1.141	0.882	1.111	1.027	0.909	1.14	0.996	0.874	0.867	1.101	1.048	0.989	0.982	0.925	1.032	1.024	1.1	0.92	1.022	1.012	1.225	1.266	0.995	0.949	1.103	0.861
Q7Z3U7	MON2	1.028	1.017	1.001	1.045	1.065	0.735	0.7	0.843	0.734	0.771	0.696	0.8	0.918	0.821	0.847	1.192	0.948	1.129	1.218	0.788	1.209	1.203	0.916	1.323	0.962	1.48	1.279	1.075	0.882	0.922	1.314	1.207	1.122	0.988	1.304	1.324	0.916	1.24	1.219	1.273	1.142	0.861	1.037	1	1.212	1.055	1.057	1.076
Q9UPN4	AZI1; CEP131	2.221	2.046	2.265	2.175	1.89	2.807	2.598	2.039	2.15	1.633	1.567	1.984	2.167	1.645	2.334	1.877	1.601	0.817	1.005	1.413	1.004	1.049	2.371	0.99	1.345	1.367	0.787	1.739	1.578	1.576	1.431	1.166	1.142	1.424	0.835	0.928	1.514	1.188	1.513	0.932	1.142	2.293	1.146	1.227	0.902	2.272	1.573	0.932
O15027	NA	0.762	0.773	0.768	1.007	0.845	0.746	0.929	0.533	0.82	0.983	0.712	0.742	0.7	0.759	0.859	0.849	1.095	0.961	1.025	1.313	1.056	1.035	0.849	1.079	0.841	1.11	0.94	0.979	1.273	1.495	0.932	1.271	1.129	0.96	1.042	1.03	0.999	1.183	1.07	1.053	1.075	1.104	1.104	1.099	1.1	1.148	1.111	1.394
Q9BR76	CORO1B	1.373	1.347	1.18	1.008	1.204	1.322	1.262	1.397	1.296	1.036	1.541	1.263	1.164	1.165	1.801	1.211	0.937	1.215	1.195	0.553	1.297	1.159	0.768	1.277	0.766	0.553	1.333	0.635	0.469	0.37	1.042	0.877	1.33	0.864	1.07	1.126	0.818	1.113	1.273	0.899	1.139	1.151	0.909	0.965	0.887	1.291	1.361	0.524
Q12797	ASPH	1	1.202	0.735	0.734	0.859	0.763	0.627	1.132	0.643	0.752	0.752	0.917	0.653	0.772	0.702	0.874	1.173	1.192	1.012	0.764	1.155	1.096	1.635	1.164	0.851	0.576	1.197	1.64	0.907	0.615	1.141	1.167	1.311	1.057	1.373	1.233	1.064	1.294	1.011	1.009	1.043	0.779	0.973	0.972	1.138	1.179	1.308	0.797
A0A0B4J2D5	C21orf33; LOC102724023	1.483	1.886	1.534	1.5	1.525	0.983	1.41	1.86	0.831	1.68	1.339	1.142	2.445	1.216	0.811	1.978	1.435	0.582	0.872	1.488	0.908	0.898	0.923	0.741	1.408	0.885	0.88	0.964	1.307	0.948	1.093	0.751	1.092	0.97	0.902	1.113	0.846	0.938	1.153	1.148	0.977	1.335	0.606	0.586	0.922	1.867	1.522	0.98
P28066	PSMA5	0.532	0.744	0.267	0.427	0.891	0.457	0.709	0.344	0.415	0.301	0.633	0.393	0.485	0.449	0.353	1.226	1.343	1.087	1.205	1.608	1.111	1.313	1.153	1.242	1.034	0.884	1.242	1.143	1.344	1.375	1.013	0.958	1.174	1.067	1.244	1.26	1.297	1.159	1.011	1.23	1.105	0.783	0.838	0.829	1.068	1.341	1.069	1.003
Q04759	PRKCQ	0.709	0.622	0.551	0.331	0.616	0.725	0.584	0.496	0.557	0.333	0.504	0.626	0.378	0.462	0.641	0.967	0.849	1.557	1.142	0.694	1.672	1.301	0.552	1.765	0.618	1.143	1.743	0.506	0.655	0.722	1.178	1.363	1.516	0.858	1.564	1.284	0.795	1.514	1.183	1.019	1.251	0.883	1.071	1.036	1.103	0.789	0.818	0.915
P04179	NA	0.958	0.967	0.634	0.526	1.024	0.532	0.607	0.584	0.501	0.676	0.738	0.615	0.788	0.739	0.524	1.743	1.281	1.034	1.212	0.81	0.962	1.347	0.886	1.008	1.353	0.759	1.161	0.803	0.737	0.498	1.599	0.78	1.658	1.324	1.198	1.634	1.669	1.077	1.328	0.786	0.89	1.427	0.761	0.762	0.836	1.471	1.239	0.653
Q9HC35	EML4	0.729	0.889	0.85	1.103	0.768	0.732	0.829	0.854	0.733	0.824	0.787	0.687	0.757	0.93	0.675	0.852	1.093	1.189	1.081	1.343	1.044	1.08	0.911	1.064	0.788	0.889	1.106	0.915	1.356	1.351	0.987	1.203	1.086	1.023	1.128	1.054	1.049	0.998	0.983	1.127	0.917	0.819	1.263	1.246	1.152	0.804	0.944	1.559
P16401	HIST1H1B	0.627	0.42	0.502	0.344	0.83	0.214	0.621	0.149	1.867	0.365	0.173	1.016	0.218	0.524	0.593	0.285	0.368	1.145	0.906	0.841	0.528	0.68	0.458	0.42	0.282	0.606	0.448	0.643	1.481	2.417	0.331	1.237	0.274	0.838	0.401	0.362	0.651	0.554	0.42	1.308	0.798	0.492	0.784	0.773	1.346	0.415	0.511	2.734
P11766	ADH5	0.838	0.683	0.729	0.685	0.688	0.909	0.925	0.658	1.567	0.823	1.109	1.167	0.719	0.884	1.16	0.84	0.834	1.181	0.993	0.829	1.075	0.932	0.742	0.916	0.651	0.713	1.007	0.753	0.804	0.794	0.886	0.98	1.073	0.996	1.087	1.066	1.087	1.058	1.133	1.071	1.062	0.804	0.816	0.832	1.018	0.857	1.032	0.965
Q9H307	NA	1.207	1.868	1.738	4.458	1.864	0.921	1.459	0.508	1.877	1.339	0.647	1.805	1.086	1.725	1.02	0.786	0.975	0.758	1.03	3.521	0.629	1.076	1.092	0.589	0.799	1.266	0.633	1.173	3.395	2.843	0.497	1.224	0.585	1.169	0.548	0.498	1.336	0.724	0.655	1.814	0.842	0.868	1.272	1.172	1.301	0.863	1.239	2.075
Q8N4C8	MINK1	0.7	0.639	0.427	0.454	0.68	0.689	0.54	0.739	0.623	0.623	0.682	0.629	0.71	0.839	0.854	1.188	1.062	0.894	0.974	0.704	1.169	0.976	0.726	1.028	1.003	0.662	1.167	0.799	0.706	0.783	0.884	0.975	0.891	1.06	0.963	0.879	0.95	1.033	1.104	0.795	1.153	1.493	1.164	1.162	0.959	0.879	0.912	0.813
P62993	GRB2	0.902	0.739	1.074	0.568	0.832	0.919	0.876	0.685	0.871	0.7	0.947	0.85	0.895	0.818	1.173	1.308	1.188	0.996	1.047	1.139	1.367	1.119	0.888	1.264	1.015	0.593	1.22	0.887	0.951	0.696	1.095	1.245	1.353	0.842	1.168	1.088	0.872	1.272	1.359	1.027	1.284	1.137	0.734	0.69	1.099	1.21	1.192	0.876
P14923	JUP	0.693	0.936	0.896	1.411	0.834	1.021	1.633	1.923	1.797	2.617	1.554	2.665	2.386	0.977	0.569	2.241	1.326	0.762	0.745	0.733	0.838	0.82	3.139	0.794	3.946	2.182	0.903	3.332	1.86	0.745	0.598	1.161	0.82	1.324	0.632	0.576	0.747	0.915	0.801	0.907	0.651	2.266	1.516	1.66	0.785	1.479	1.277	0.721
P51991	HNRNPA3	0.546	0.649	0.827	1.457	0.687	0.377	0.556	0.278	0.708	0.768	0.332	0.731	0.421	0.518	0.516	0.273	0.549	0.98	1.288	4.135	0.575	0.947	0.55	0.517	0.389	0.702	0.679	0.873	3.191	4.609	0.21	1.299	0.238	0.817	0.363	0.277	0.749	0.461	0.379	1.286	0.8	0.315	0.568	0.539	1.143	0.182	0.246	2.294
P11182	DBT	1.428	1.411	1.498	1.998	1.51	1.087	1.328	1.093	1.126	1.455	1.035	1.069	1.481	1.212	1.098	1.798	1.385	0.764	1.091	1.253	0.899	0.98	0.988	0.831	2.371	0.954	0.883	1.35	1.166	0.777	1.217	0.799	1.085	1.327	0.916	1.203	0.934	0.947	1.188	0.979	1.144	1.9	0.731	0.705	0.944	1.807	1.597	0.885
Q32P44	EML3	1.118	1.072	1.164	0.982	1.126	1.201	1.153	0.998	1.063	0.864	1.038	1.139	1.073	1.029	1.276	0.757	1.048	0.877	0.886	1.078	0.997	0.85	1.034	0.941	0.77	1.374	0.922	0.974	1.15	1.097	0.73	1.238	1.024	0.962	1.043	0.848	0.892	1.118	1.124	0.944	1.102	1.033	0.995	1.002	1.133	1.101	1.103	1.449
Q6P2E9	EDC4	0.863	0.945	0.912	0.882	0.911	0.858	0.882	0.859	0.758	0.794	0.8	0.893	0.849	0.839	0.843	0.755	0.992	1.086	1.099	1.239	1.028	1.086	0.76	1.1	0.713	1.609	1.06	0.938	1.249	1.456	1.046	1.297	1.157	0.986	1.116	1.201	0.963	1.163	1.227	1.315	1.142	0.9	1.003	1.034	1.171	1.183	1.369	1.362
O43516	WIPF1	0.926	1.155	1.054	1.172	1.124	1.664	1.685	1.073	1.472	0.983	1.362	1.515	1.179	1.5	1.724	0.967	1.141	0.959	0.888	1.246	1.137	0.967	0.928	1.184	0.82	0.999	1.064	1	1.162	1.094	0.77	1.201	1.084	0.91	0.979	0.79	0.906	1.06	1.134	0.771	1.194	0.965	0.971	0.951	1.027	0.938	1.127	1.038
P00751	CFB	0.556	1.49	2.686	1.011	0.79	1.598	1.45	1.923	0.56	1.027	1.479	1.168	1.186	1.311	0.794	1.681	4.272	0.642	0.562	0.996	0.734	0.559	2.184	1.054	5.38	1.125	1.068	3.181	1.326	0.493	1.068	0.776	0.475	1.425	0.535	0.362	1.726	1.01	0.438	0.447	1.341	2.948	0.836	0.814	1.231	2.942	1.275	0.594
Q13620	CUL4B	1.507	1.533	1.387	1.436	1.56	1.225	1.382	1.217	1.449	1.588	1.488	1.312	1.532	1.637	1.463	1.061	1.428	1.012	1.086	1.279	1.069	1.108	2.374	1.061	1.244	1.354	1.031	2.015	1.422	1.202	1.142	1.155	1.05	1.098	1.141	1.252	1.087	1.194	1.133	1.18	1.114	0.916	1.027	1.002	1.227	1.111	1.082	1.277
Q15366	PCBP2	1.28	1.38	0.906	2.014	1.223	2.469	2.597	1.033	2.868	1.324	2.069	1.994	1.345	1.847	2.651	0.966	1.008	0.915	0.999	1.472	1.124	1.159	1.04	1.309	0.879	1.204	1.192	1.001	1.24	1.48	1.004	1.345	1.239	0.985	1.038	0.961	1.011	1.155	1.235	1.21	1.106	0.879	1.107	1.138	1.174	0.959	1.028	1.519
P38159	RBMX	1.074	1.279	1.121	2.973	1.447	0.654	1.162	0.454	2.303	1.615	0.578	1.385	0.664	1.135	1.199	0.315	0.549	0.676	0.806	3.202	0.393	0.613	0.523	0.314	0.592	0.613	0.393	0.542	2.869	2.47	0.132	1.119	0.175	0.918	0.293	0.211	0.8	0.347	0.285	0.796	0.714	0.409	0.505	0.557	1.009	0.395	0.543	2.049
P62495	ETF1	0.709	0.827	0.702	0.649	0.659	0.792	0.683	0.747	0.793	0.514	0.684	0.624	0.591	0.718	0.729	1.021	1.003	1.132	1.018	0.858	1.134	1.063	0.727	1.157	0.754	2.752	1.098	0.75	0.768	0.79	1.292	1.237	1.381	0.889	1.402	1.443	0.958	1.304	1.352	1.315	1.205	0.825	0.921	0.925	1.216	0.776	0.848	0.996
Q9Y6Y8	SEC23IP	0.882	0.844	0.79	0.773	0.851	0.789	0.706	0.772	0.781	0.726	0.722	0.727	0.723	0.816	0.814	1.032	0.917	1.132	0.953	1.033	1.023	0.863	1.104	0.863	0.77	0.722	0.854	1.318	1.035	1.093	1.055	1.077	1.026	1.104	0.965	0.942	1.032	0.973	1.139	0.975	1.135	1.069	0.792	0.773	1.059	1.115	1.198	1.068
O75791	GRAP2	0.838	0.908	0.771	0.609	0.73	0.814	1.058	0.982	0.807	0.633	0.859	0.711	0.753	0.942	0.804	0.968	0.909	1.373	1.042	1.015	1.36	1.152	1.052	1.548	0.668	0.813	1.362	0.978	0.908	1.139	1.084	1.192	1.498	0.94	1.42	1.323	1.146	1.416	1.343	1.095	1.282	0.801	0.629	0.633	1.172	0.96	0.923	0.996
Q9NTI5	PDS5B	NA	NA	NA	NA	NA	NA	NA	NA	NA	NA	NA	NA	NA	NA	NA	0.426	0.65	1.045	1.196	1.866	0.695	0.924	0.614	0.647	0.528	1.308	0.689	0.824	2.14	2.797	0.541	1.373	0.492	0.99	0.557	0.533	0.791	0.661	0.544	1.454	0.82	0.585	1.154	1.153	1.33	0.399	0.474	2.681
O94826	TOMM70A; TOMM70	1.36	0.994	0.948	0.919	1.308	1.074	0.667	0.92	0.912	0.927	0.835	0.837	1.044	1.089	0.997	0.659	0.631	1.119	1.336	0.541	1.184	1.253	0.715	1.202	0.81	0.765	1.148	0.66	0.638	0.855	1.048	1.028	1.072	0.976	1.137	1.522	0.79	1.209	1.105	1.405	0.986	0.8	1.304	1.304	1.098	0.669	0.826	1.007
Q14258	TRIM25	0.949	0.962	0.719	0.993	0.966	0.877	0.9	0.78	0.944	0.669	0.868	0.84	0.871	1.009	0.971	0.826	1.272	1.071	1.125	1.261	1.019	1.056	1.846	0.981	0.868	0.947	0.938	1.576	1.3	1.318	1.088	1.189	1.164	1.103	1.089	1.14	1.281	1.148	1.285	1.105	1.047	0.908	0.976	0.972	1.162	1.27	1.203	1.361
Q99961	SH3GL1	0.956	0.945	0.87	0.716	0.898	1.189	1.091	1.163	0.878	0.66	1.281	0.882	1.037	1.181	1.331	1.084	0.794	1.044	1.026	0.652	1.034	0.878	0.713	0.818	0.638	0.744	0.878	0.839	0.755	0.713	1.412	1.288	1.741	0.851	1.401	1.252	0.888	1.397	1.627	1.197	1.222	1.037	0.656	0.619	1.153	1.059	0.975	0.863
Q6NUK1	SLC25A24	1.53	1.206	1.159	1.035	2.225	0.767	0.774	0.985	1.803	0.818	0.732	0.814	0.94	1.283	1.343	0.512	0.499	0.706	1.085	1.142	0.758	1.019	0.581	0.795	0.481	1.475	0.734	0.8	1.151	1.913	1.314	1.304	0.874	0.993	0.92	1.021	0.716	0.784	0.761	1.164	0.856	0.803	2.177	2.153	1.237	0.894	0.928	1.559
Q6XQN6	NAPRT1; NAPRT	3.298	3.272	1.566	1.547	2.461	3.054	2.546	3.627	3.293	1.427	3.192	2.593	2.265	2.463	4.508	0.944	1.146	1.13	0.693	0.483	0.812	0.768	0.708	0.81	0.691	0.649	1.149	0.785	0.672	0.856	1.037	0.942	1.495	0.911	1.533	1.048	0.637	0.997	1.269	0.979	1.281	0.711	0.809	0.814	0.933	0.788	0.913	0.841
P05165	PCCA	1.183	1.045	1.152	1.615	1.45	0.782	0.774	0.954	0.823	1.154	0.826	0.844	1.243	0.863	0.847	1.702	1.32	0.966	1.152	1.011	1.017	1.155	0.99	1.028	1.353	1.371	1.075	1.163	0.949	0.752	1.524	1.005	1.291	1.546	1.162	1.243	1.322	1.04	1.313	1.185	1.144	1.883	1.072	1.091	1.079	1.97	1.621	0.754
Q12905	ILF2	1.314	1.93	1.33	3.353	2.699	0.741	1.256	0.487	1.578	1.456	0.542	1.314	0.66	1.14	1.146	0.326	0.651	1.193	1.271	2.612	0.726	0.935	0.743	0.577	0.436	0.713	0.681	0.765	2.381	2.802	0.437	1.223	0.426	0.974	0.627	0.5	1.271	0.697	0.543	1.582	0.818	0.491	1.161	1.151	1.318	0.382	0.493	2.468
Q8IYI6	EXOC8	0.925	0.913	1.021	0.973	0.802	1.097	0.962	0.932	1.122	0.907	1.068	0.928	0.826	0.946	1.036	0.923	0.947	0.975	0.996	0.911	1.161	0.988	0.823	1.096	0.867	0.73	1.239	0.846	0.94	1.071	0.884	0.993	0.981	0.992	1.029	0.961	1.623	1.094	1.12	0.929	1.112	0.86	1.069	1.041	1.057	0.774	0.972	0.981
Q01995	TAGLN	0.606	0.837	1.213	6.234	0.75	0.896	0.952	1.596	0.735	1.405	1.264	0.767	0.947	0.784	0.562	0.756	0.494	0.262	0.384	0.562	0.539	0.621	0.98	0.344	1.693	0.944	0.354	0.61	0.568	0.397	0.307	0.523	0.306	1.032	0.377	0.324	0.591	0.345	0.417	0.54	0.443	0.942	0.963	1.018	0.451	0.605	0.621	0.196
Q5GLZ8	HERC4	0.715	0.758	0.972	0.901	0.687	1.034	0.736	0.888	0.877	0.626	1.032	0.685	0.795	1.176	1.034	0.929	0.956	1.329	1.207	0.935	1.257	1.222	0.838	1.372	0.568	0.956	1.234	0.74	0.857	1.233	1.376	1.579	1.306	0.926	1.366	1.416	0.835	1.423	1.349	1.286	1.217	0.787	1.214	1.166	1.452	0.985	0.922	1.386
Q15029	EFTUD2	0.569	0.623	0.876	0.799	1.042	0.434	0.693	0.495	0.826	0.599	0.403	0.52	0.512	0.721	0.504	0.496	1.059	0.92	1.061	1.67	0.741	0.912	1.712	0.658	0.663	0.852	0.649	1.229	1.807	2.072	0.702	1.168	0.751	0.82	0.811	0.781	0.832	0.843	0.935	1.315	0.957	0.834	2.216	2.279	1.115	0.69	0.646	2.094
O95433	AHSA1	1.274	1.464	1.358	1.583	1.35	1.215	1.392	1.046	1.199	1.018	1.219	1.218	1.084	1.243	1.261	0.802	1.078	1.122	1.101	1.606	1.195	1.165	1.567	1.106	0.859	0.575	1.143	1.147	1.344	1.416	0.885	1.191	1.326	0.893	1.188	1.079	0.969	1.131	1.19	1.019	1.118	0.786	0.778	0.763	1.138	0.747	0.837	1.273
Q29RF7	PDS5A	0.414	0.509	1.12	0.76	0.651	0.285	0.447	0.229	0.696	0.402	0.296	0.426	0.208	0.473	0.431	0.728	0.756	0.804	1.138	2.276	0.55	0.904	0.984	0.475	0.664	1.522	0.563	1.192	2.482	3.288	0.453	1.224	0.39	1.459	1.23	0.436	2.985	0.574	0.561	1.616	0.773	0.737	1.493	1.706	1.262	0.636	0.821	1.864
Q13188	STK3	0.769	0.699	0.748	0.662	0.746	0.736	0.77	0.688	0.738	1.361	0.863	0.913	0.694	0.749	0.792	1.027	1.101	1.21	1.178	0.692	1.237	1.228	1.066	1.367	0.876	1.55	1.305	0.993	0.719	0.757	1.413	1.293	1.63	0.867	1.758	1.605	0.774	1.398	1.477	1.281	1.282	0.752	0.818	0.848	1.25	0.785	0.867	0.877
P49137	MAPKAPK2	0.765	0.722	0.766	0.652	0.948	1.445	1.118	0.943	1.321	0.656	1.315	0.944	0.909	1.058	1.659	1.12	0.926	1.265	1.012	0.895	1.338	1.107	0.938	1.484	0.849	0.806	1.451	0.98	0.75	0.883	1.229	1.229	1.222	0.835	1.318	1.271	0.895	1.421	1.321	1.094	1.306	0.948	1.018	0.92	1.27	1.174	0.929	0.745
Q9NWZ3	IRAK4	1.099	0.994	0.983	0.858	0.935	1.169	1.162	0.984	1.005	0.654	1.084	1.106	0.888	0.945	1.215	0.834	1.018	1.031	0.96	0.933	1.349	1.049	0.921	1.386	0.772	0.934	1.266	0.882	0.976	1.016	0.806	1.291	1.336	0.892	1.266	1.059	0.999	1.469	1.337	0.898	1.276	0.943	0.91	0.894	1.413	0.884	1.025	0.882
Q13347	EIF3I	1.247	1.211	1.694	0.914	1.399	0.769	1.079	0.957	0.863	0.908	0.702	0.869	1.097	0.911	0.825	0.932	1.045	0.97	1.172	1.604	1.089	1.143	0.871	1.061	0.886	1.019	0.987	0.993	1.367	1.366	0.964	1.273	1.116	1.095	1.044	0.935	1.117	0.931	1.068	1.156	0.988	0.887	0.771	0.75	1.021	1.235	1.174	1.208
P17174	GOT1	0.825	0.72	1.198	0.842	0.791	0.719	0.848	0.719	0.66	0.7	0.75	0.673	0.691	0.696	0.736	1.165	1.136	1.005	1.108	1.168	1.286	1.216	0.814	1.312	0.827	1.661	1.306	0.923	1.054	1.135	1.008	1.137	1.257	0.839	1.085	1.143	0.837	1.175	1.208	0.979	1.135	1.143	0.744	0.777	1.112	1.129	1.432	0.868
Q9P253	VPS18	1.372	1.353	1.172	1.616	1.522	1.187	0.962	1.176	1.181	1.21	1.218	1.385	1.236	1.25	1.226	0.86	0.838	1.203	1.207	0.902	1.176	1.093	0.747	1.133	0.709	0.657	1.136	0.817	0.96	1.128	1.308	1.061	1.082	0.865	1.245	1.326	0.846	1.104	1.207	1.23	1.069	0.786	0.747	0.746	1.049	0.902	0.952	1.026
P47985	UQCRFS1	1.321	1.237	1.042	1.385	1.434	0.926	0.884	0.95	0.982	1.254	0.942	0.902	1.238	1.18	0.992	1.521	1.259	1.153	1.329	1.348	1.039	1.203	0.91	1.087	1.155	0.916	1.07	0.983	1.175	0.863	1.096	0.783	0.975	1.071	0.892	1.075	1.229	0.846	0.946	1.169	0.819	1.291	0.975	1.012	0.814	1.369	1.237	0.735
P59998	ARPC4	0.89	0.761	0.449	0.358	0.771	0.575	0.449	0.493	0.688	0.329	0.523	0.617	0.431	0.623	0.776	0.688	0.613	1.227	1.265	0.573	1.028	1.283	0.396	1.174	0.501	0.519	1.196	0.401	0.503	0.62	1.175	0.732	1.045	0.612	1.085	1.528	0.499	0.976	1.023	0.931	0.884	0.586	0.606	0.59	0.835	0.66	0.588	0.917
P23193	TCEA1	0.572	1.009	0.766	1.13	1.375	0.543	0.765	0.427	0.959	0.933	0.396	0.735	0.453	0.76	0.762	0.293	0.51	0.563	0.667	2.81	0.381	0.582	0.459	0.341	0.334	0.367	0.435	0.571	2.408	2.372	0.357	1.071	0.393	0.887	0.451	0.453	0.8	0.517	0.45	1.091	0.708	0.425	0.554	0.548	1.067	0.424	0.53	2.868
P55212	CASP6	0.795	0.777	0.76	0.618	0.773	0.927	0.8	0.828	0.86	0.595	1.156	0.866	0.825	0.944	1.416	1.138	1.248	1.335	1.04	0.743	1.506	1.13	1.032	1.574	0.937	0.721	1.567	0.881	0.755	0.699	1.324	1.216	1.398	1.359	1.408	1.177	1.573	1.259	1.366	0.999	1.29	1.086	0.882	0.848	1.072	1.217	1.213	0.906
Q5JRX3	PITRM1	1.544	1.117	1.201	1.142	1.16	0.763	0.883	0.923	0.948	1.067	0.727	0.637	0.977	0.778	0.787	1.114	0.95	1.19	1.124	1.043	0.959	0.939	0.764	0.872	0.787	0.944	0.9	0.958	1.056	0.931	1.284	0.935	0.779	1.042	0.768	1.448	1.253	1.073	0.897	1.094	0.839	1.154	1.077	1.071	0.934	1.067	0.998	0.918
P0DMN0	SULT1A4; LOC101929857; LOC101060714; SULT1A3; SLX1A-SULT1A3; LOC105369243	0.593	0.591	1.036	0.382	0.569	0.366	0.645	0.589	0.636	0.561	0.4	0.534	0.676	0.673	0.57	0.594	0.817	0.981	1.215	0.682	1.272	1.179	1.044	1.347	0.566	0.454	1.111	0.819	0.721	1.226	0.848	1.339	1.387	1.085	1.446	1.085	0.822	1.067	1.08	1.36	0.905	0.749	0.546	0.587	0.985	0.652	0.665	1.149
P31327	CPS1	0.838	0.948	1.607	11.082	1.196	1.039	0.839	0.949	0.639	1.311	0.752	0.741	1.16	0.856	0.574	1.032	1.242	0.509	0.427	0.586	0.441	0.541	1.679	0.471	2.114	1.395	0.54	1.198	0.852	0.486	0.629	0.913	0.859	0.72	0.64	0.742	0.624	0.965	0.648	0.736	0.604	1.097	0.821	0.856	0.694	1.745	7.29	0.831
P19878	NCF2	0.812	1.084	0.857	0.88	1.176	0.612	0.759	0.424	1.94	0.517	0.514	0.881	0.529	1.072	0.753	0.668	0.626	0.715	0.68	1.23	0.718	0.861	0.586	0.651	0.635	1.75	0.948	0.891	1.163	2.286	0.329	1.668	0.499	1.09	0.507	0.336	0.898	0.619	0.578	0.963	0.983	0.564	1.723	1.758	1.43	0.569	0.74	2.25
P07332	FES	0.771	0.643	0.84	0.678	0.643	1.21	1.012	0.628	1.126	0.734	1.175	0.827	0.834	1.32	1.292	1.311	3.518	0.789	0.668	2.015	0.737	0.77	7.964	0.855	3.194	1.798	0.828	5.712	2.471	0.389	1.551	0.907	1.09	2.923	1.038	0.986	3.856	1.097	0.982	0.981	1.039	1.652	1.697	1.698	1.032	2.693	3.658	0.603
P27695	APEX1	0.647	0.992	0.594	1.122	1.361	0.37	0.581	0.245	1.203	0.597	0.312	0.771	0.365	0.661	0.691	0.357	0.606	0.849	1.045	2.758	0.537	0.801	0.493	0.438	0.404	1.02	0.552	0.798	2.651	3.967	0.161	1.502	0.259	0.88	0.344	0.277	0.676	0.445	0.391	1.313	0.723	0.418	0.996	0.987	1.358	0.282	0.348	3.402
Q9Y624	F11R	1.439	0.736	0.974	0.565	0.904	1.732	0.403	1.276	0.951	1.092	1.061	1.133	1.345	0.635	1.458	0.969	0.456	0.624	0.961	0.409	0.793	0.9	0.49	0.707	1.304	0.298	0.749	0.627	0.427	0.307	1.037	0.606	0.629	0.631	1.062	1.148	0.414	0.807	0.765	0.658	0.966	0.926	0.485	0.502	0.62	0.843	0.957	0.231
O75844	ZMPSTE24	1.807	0.835	1.283	0.643	1.812	0.973	0.647	1.056	0.635	0.772	0.542	0.971	1.038	0.386	0.761	0.646	0.361	1.236	1.143	0.372	1.16	1.181	0.439	1.182	0.674	0.534	1.209	0.509	0.508	0.465	1.285	0.896	0.908	0.672	1.395	1.4	0.386	1.195	0.953	1.089	1.133	0.574	0.852	0.819	1.056	0.354	0.549	0.639
Q96AG4	LRRC59	1.077	0.972	1.39	1.3	0.868	1.582	1.063	1.118	1.575	1.38	1.446	1.445	1.293	1.597	1.495	1.105	1.127	1.293	1.304	0.635	1.314	1.265	0.943	1.301	0.824	0.544	1.323	0.887	0.672	0.626	1.054	0.966	1.52	0.967	1.389	1.293	1.122	1.218	1.272	1.173	1.181	0.981	0.874	0.841	1.004	0.942	0.967	0.701
P43155	CRAT	1.307	1.078	0.848	2.836	1.239	0.888	0.776	0.947	0.888	0.965	0.814	0.834	1.15	0.875	0.981	1.322	0.975	0.991	1.233	0.829	1.117	1.151	0.753	1.143	1.062	0.786	1.119	0.963	0.927	0.733	1.32	1.04	1.009	1.085	1.104	1.332	0.834	1.112	1.202	1.2	1.126	1.138	1.03	1.034	1.103	1.162	1.147	0.758
Q9UMX0	UBQLN1	0.74	0.989	0.776	1.002	0.876	1.443	1.558	1.12	1.097	0.983	1.314	1.33	1.052	0.972	1.009	0.797	1.009	0.978	0.883	1.444	1.003	0.953	1.198	1.001	0.922	1.247	0.963	1.187	1.363	1.38	0.852	1.142	1.136	1.122	1.036	0.958	1.285	1.099	1.108	1.095	1.077	0.789	1.394	1.271	1.079	0.638	0.833	0.878
P24752	ACAT1	0.992	1.01	1.058	0.885	1.344	0.706	0.774	0.624	0.867	1.086	0.643	0.676	1.069	1.132	0.945	0.802	0.796	0.818	1.158	1.651	0.754	0.917	0.815	0.673	0.88	1.684	0.665	1.125	1.633	1.22	0.911	0.916	0.882	1.094	0.891	0.96	0.992	0.834	0.856	1.437	0.849	1.05	0.975	0.98	1.082	0.884	0.842	0.85
Q6P996	PDXDC1; LOC102724985	1.142	1.123	1.019	3.936	0.896	1.436	1.006	0.877	1.095	1.124	1.032	1.035	1	1.194	1.242	1.12	1.19	1.317	1.079	0.894	1.12	1.132	1.419	1.169	0.918	1.391	1.001	1.301	0.957	1.01	1.202	1.229	1.18	1.091	1.254	1.158	1.189	1.184	1.084	1.037	1.054	0.734	0.872	0.855	0.812	1.216	1.377	1.062
O43776	NARS	1.181	1.181	1.02	0.996	1.166	0.883	0.98	0.862	1.031	0.875	0.838	0.848	0.761	0.884	0.948	0.821	0.86	1.197	1.011	1.237	1.168	1.11	0.747	1.181	0.634	0.513	1.193	0.763	1.11	1.657	0.9	1.315	0.966	0.946	1.017	0.813	0.763	1.154	0.902	0.976	1.255	0.844	0.48	0.43	1.381	0.977	0.996	1.399
P23396	RPS3	0.509	0.665	0.488	1.451	0.975	0.296	0.373	0.253	0.524	0.517	0.225	0.451	0.33	0.425	0.418	0.41	1.014	0.855	1.105	1.897	0.586	0.855	1.579	0.485	0.555	1.224	0.511	1.339	1.631	2.773	0.456	1.272	0.428	0.878	0.485	0.446	0.82	0.594	0.616	1.448	0.838	0.567	1.493	1.469	1.284	0.274	0.402	2.621
O15372	EIF3H	1.161	1.406	1.22	2.305	1.423	1.159	1.355	0.956	1.379	1.195	0.973	1.511	1	1.384	1.24	0.937	1.937	0.641	0.714	1.126	0.634	0.735	2.511	0.718	1.365	0.744	0.641	2.346	1.16	0.849	0.969	1.244	1.031	1.056	0.973	0.895	1.09	0.908	0.992	1.042	1.002	0.837	1.053	1.018	1.103	1.373	1.267	1.437
Q8TCS8	PNPT1	0.919	0.792	0.799	0.799	0.946	0.504	0.52	0.605	0.542	0.699	0.504	0.485	0.84	0.673	0.585	1.36	1.157	1.154	1.211	1.337	1.057	1.106	1.149	1.063	1.482	0.883	1.116	1.535	1.339	0.986	1.243	0.959	1.098	0.983	1.011	1.333	0.966	1.089	1.073	1.282	0.951	1.399	0.94	0.96	1.06	1.342	1.088	1.026
Q13033	STRN3	0.863	0.889	0.949	0.992	0.839	0.893	0.961	0.816	0.72	0.783	0.945	0.899	0.895	0.916	0.871	1.058	1.157	1.097	1.057	0.842	1.196	1.134	1.001	1.285	0.906	0.612	1.255	0.918	0.795	0.679	0.952	1.127	1.424	0.949	1.327	1.131	1.263	1.276	1.242	0.971	1.168	0.817	0.742	0.724	1.111	1.117	1.336	0.78
P40121	CAPG	0.941	1.346	1.01	1.145	1.35	0.591	0.845	0.444	1.994	0.718	0.472	0.918	0.589	1.104	0.888	0.581	1.181	0.96	0.952	2.051	0.851	0.997	2.137	0.695	0.798	1.73	0.614	2.082	1.542	1.932	0.622	1.292	0.599	1.065	0.693	0.6	1.396	0.754	0.605	1.054	0.882	0.637	1.738	1.736	1.045	0.901	1.122	2.013
Q12802	AKAP13	1.839	1.936	3.438	2.024	2.711	1.71	2.04	1.107	2.509	1.5	1.427	1.921	1.505	1.629	1.796	0.768	0.994	0.881	1.064	2.013	0.914	1.004	1.341	0.905	1.063	1.626	0.868	1.486	1.867	2.097	0.629	1.262	0.655	1.074	0.753	0.764	0.982	0.805	0.788	1.428	0.997	0.679	1.489	1.454	1.248	0.825	0.901	2.253
O43847	NA	0.953	1.11	0.737	0.935	1.037	1.139	0.928	0.92	0.79	0.799	0.968	0.74	1.058	1.11	1.282	0.91	0.889	1.13	0.938	0.85	1.053	0.915	0.701	0.925	0.738	0.529	1.254	0.929	0.919	1.264	1.063	1.262	1.155	0.864	1.353	1.091	0.644	0.984	1.038	0.943	1.16	0.894	0.749	0.718	0.905	0.998	1.088	1.098
P13861	PRKAR2A	1.353	1.256	1.204	1.552	1.413	1.225	1.285	1.245	1.402	1.504	1.473	1.22	1.349	1.245	1.456	0.991	1.079	1.08	1.012	1.494	1.123	1.015	1.029	1.137	1.022	0.665	1.142	1.434	1.257	1.353	0.94	1.137	1.12	0.917	1.011	0.997	0.993	0.998	1.25	1.042	1.063	0.864	1.018	1.028	1.025	0.951	1.018	1.536
Q9P0L0	VAPA	1.421	0.943	1.552	0.882	0.686	1.615	1.648	1.267	1.37	1.062	1.958	1.448	1.23	1.566	1.966	0.825	0.85	0.765	0.772	0.625	1.11	0.871	0.73	0.926	0.681	0.733	1.024	0.684	0.614	0.697	0.93	0.841	1.021	0.713	0.963	0.897	0.688	1.066	0.952	0.646	1.095	0.695	0.882	0.876	0.916	0.831	1.132	0.495
Q5H9R7	PPP6R3	0.852	0.926	0.944	0.602	1.143	0.611	0.776	0.839	0.72	0.826	0.66	0.711	1.001	0.797	0.653	1.087	1.147	1.318	1.206	0.842	1.498	1.345	1.215	1.627	0.996	0.644	1.707	1.001	0.875	0.794	1.236	1.186	1.694	0.919	1.521	1.19	1.04	1.318	1.321	1.249	1.197	0.792	0.96	0.919	1.202	1	1.093	1.042
O43488	AKR7A2	0.792	0.72	0.684	0.688	0.604	0.873	0.768	0.654	0.821	0.608	0.789	0.706	0.723	0.814	0.953	1.274	1.155	1.084	1.312	1.008	1.5	1.062	0.786	1.112	0.926	0.634	1.27	0.88	0.766	0.661	0.905	0.791	1.066	0.66	0.846	1.098	0.708	0.996	1.046	0.777	0.84	0.776	0.627	0.656	0.68	0.975	0.925	0.739
Q7Z5R6	APBB1IP	0.58	0.606	0.63	0.536	0.832	0.376	0.536	0.385	0.736	0.413	0.361	0.561	0.485	0.579	0.514	0.493	0.711	0.792	0.98	1.976	0.629	0.988	0.677	0.643	0.489	1.232	0.624	0.878	1.675	2.843	0.506	1.385	0.484	1.167	0.562	0.587	1.365	0.727	0.605	1.31	0.858	0.618	1.109	1.087	1.336	0.787	0.944	2.363
P68036	UBE2L3	0.954	1.578	0.491	0.871	0.867	0.896	1.175	1.387	0.833	0.974	0.951	0.801	0.887	1.4	0.915	1.1	0.901	1.088	1.008	1.06	1.184	1.147	0.805	1.129	0.754	2.071	1.146	0.826	0.894	0.91	1.053	1.122	1.527	0.791	1.365	1.25	0.787	1.406	1.233	1.003	1.238	0.85	0.551	0.523	1.13	0.996	0.722	0.826
Q13596	SNX1	0.493	1.006	0.371	2.173	0.832	0.793	0.864	0.493	0.752	0.607	0.561	0.928	0.414	0.79	0.553	0.537	0.919	0.968	0.98	2.325	1.137	0.956	0.905	1.197	0.797	0.821	1.128	1.162	2.007	2.93	0.742	1.289	0.677	1.444	0.83	0.693	1.517	0.925	0.702	1.146	1.115	0.749	0.868	0.857	1.216	0.745	1	2.024
Q9HCC0	MCCC2	1.001	0.919	1.621	2.973	0.955	0.797	0.717	0.699	0.684	0.888	0.543	0.779	0.869	0.772	0.688	1.329	1.148	0.963	1.312	1.53	1.053	1.178	1.159	1.036	1.151	0.641	0.919	1.019	1.186	0.723	1.084	0.974	1.103	1.185	0.941	1.11	1.209	0.99	1.116	1.145	0.992	1.064	0.822	0.828	0.946	1.255	1.151	0.782
Q13619	CUL4A	1.625	1.775	1.573	2.131	1.589	1.944	1.651	1.506	1.445	1.13	1.533	1.762	1.935	1.81	2.29	0.892	0.89	1.109	1.222	1.017	1.17	1.113	0.93	1.131	0.707	0.971	1.161	1.003	1.14	1.454	1.114	1.091	0.979	0.959	1.073	1.196	1.045	1.097	1.125	1.274	1.062	0.892	1.136	1.125	1.147	1.064	1.159	1.427
Q96CW5	TUBGCP3	0.778	0.858	1.156	0.653	1.109	0.603	1.12	0.77	0.572	0.498	0.753	0.686	0.957	0.902	0.724	0.813	0.897	1.369	1.174	0.697	1.184	1.099	0.891	1.1	0.699	1.058	1.156	0.922	0.782	0.875	1.153	0.939	1.212	0.85	1.231	1.222	0.868	1.185	1.232	1.187	1.23	0.816	1.13	1.048	1.078	1.108	1.226	0.974
Q9UJ70	NAGK	0.666	0.698	1.314	1.042	0.872	0.449	0.632	0.493	0.742	0.581	0.434	0.596	0.498	0.586	0.622	0.461	0.695	1.119	1.057	1.261	0.926	1.043	0.593	0.911	0.484	0.981	0.84	0.699	0.88	1.806	0.651	1.08	0.852	0.919	0.881	0.781	1.066	0.84	0.808	1.234	0.941	0.608	1.098	1.078	1.091	0.567	0.838	1.59
Q9BUJ2	HNRNPUL1	0.834	1.309	1.368	2.029	1.732	0.621	0.855	0.512	1.141	1.6	0.442	1.083	0.656	0.77	0.723	0.481	0.796	0.774	0.916	2.051	0.648	0.909	1.01	0.641	0.584	1.569	0.637	0.938	1.875	2.215	0.684	1.142	0.514	1.085	0.551	0.632	0.877	0.628	0.584	1.357	0.758	0.669	1.455	1.497	1.12	0.751	0.943	2.168
Q13409	DYNC1I2	1.405	1.35	1.71	1.697	1.142	1.411	1.368	0.943	0.979	1.104	0.822	0.909	0.765	0.876	0.708	0.642	0.968	0.698	0.957	1.687	0.784	0.821	1.086	0.647	0.817	0.975	0.812	1.627	1.591	1.433	0.675	1.318	1.837	1.345	1.978	0.976	0.898	1.096	0.83	1.117	0.836	0.631	0.635	0.639	0.859	0.791	0.948	1.353
Q9H425	C1orf198	0.964	0.996	0.711	0.806	0.781	1.076	1.897	0.984	0.881	0.991	1.097	1.123	0.853	0.676	0.828	1.216	1.14	1.182	1.019	0.723	1.79	0.976	0.876	1.656	1.166	0.65	1.715	0.818	0.617	0.506	1.224	1.123	1.732	0.994	1.345	1.346	0.922	1.38	1.475	1.061	1.285	1.683	0.763	0.749	1.105	1.363	1.41	0.647
Q8TAT6	NPLOC4	1.42	1.22	1.073	0.782	1.32	1.225	1.231	1.205	1.235	0.921	1.367	1.08	1.089	1.16	1.337	0.94	1.226	1.019	1.167	0.945	1.249	1.239	1.316	1.362	0.878	1.185	1.237	0.964	0.923	0.819	1.082	1.114	1.338	1.035	1.125	1.21	1.048	1.212	1.347	1.077	1.142	1.155	1.386	1.391	1.105	0.931	1.069	1.023
Q08J23	NSUN2	0.477	0.676	1.02	1.701	0.81	0.464	0.469	0.27	0.723	0.63	0.384	0.486	0.324	0.515	0.369	0.501	0.927	0.903	1.145	2.85	0.609	0.986	0.853	0.579	0.643	2.181	0.617	1.026	2.469	2.909	0.4	1.354	0.424	1.052	0.482	0.491	0.968	0.627	0.515	1.41	0.854	0.55	0.823	0.802	1.337	0.461	0.526	2.519
Q9Y262	EIF3L	0.768	0.8	0.651	0.933	0.774	0.776	0.715	0.613	0.695	0.681	0.764	0.668	0.711	0.804	0.787	0.862	0.938	1.049	1.106	1.274	1.094	1.147	0.714	1.102	0.969	0.658	1.044	0.918	1.343	1.388	0.849	1.176	0.889	0.841	1.045	0.924	0.792	1.04	0.904	1.036	1.137	0.711	0.746	0.725	1.163	0.807	0.936	1.444
Q9H0P0	NT5C3; NT5C3A	0.795	0.681	0.718	0.415	0.747	0.675	0.577	0.643	0.581	0.584	0.563	0.597	0.553	0.591	0.661	1.046	1.093	1.214	0.988	0.644	1.023	1.127	0.97	1.181	0.816	0.579	1.182	0.965	0.71	0.539	0.913	0.838	1.113	0.803	1.347	1.108	0.803	0.985	0.912	0.843	1.054	0.598	0.624	0.643	0.831	0.624	0.745	0.479
Q9UJW0	DCTN4	0.916	0.955	0.574	0.595	0.788	0.66	0.872	0.74	0.683	0.802	0.968	0.674	0.802	0.991	0.698	1.108	0.888	1.167	1.077	1.034	1.075	1.182	0.778	1.067	0.714	0.648	1.019	0.693	0.909	0.78	1.347	0.837	1.354	0.861	1.274	1.342	0.825	1.065	1.266	1.162	1.028	0.875	0.711	0.683	0.87	1.476	1.221	0.789
P11217	PYGM	NA	NA	NA	NA	NA	NA	NA	NA	NA	NA	NA	NA	NA	NA	NA	0.87	1.221	1.297	1.001	0.709	1.031	0.985	1.246	1.263	0.821	0.84	1.24	1.074	0.774	0.926	NA	NA	NA	NA	NA	NA	NA	NA	NA	NA	NA	NA	NA	NA	NA	NA	NA	NA
P49189	ALDH9A1	0.617	0.824	0.92	3.373	0.853	0.853	0.84	0.793	0.833	1.387	0.766	0.888	0.948	0.914	0.862	0.907	0.928	0.835	0.86	1.796	0.638	0.917	1	0.767	1.085	1.186	0.883	1.376	2.007	1.88	0.526	0.946	0.79	1.076	0.814	1.325	1.284	1.231	1.165	1.936	1.242	1.176	1.347	1.313	1.614	0.791	0.845	1.912
P61019	RAB2A	1.595	1.316	1.4	1.304	1.144	0.894	0.933	0.994	1.103	1.233	0.776	1.159	1.142	0.905	1.061	0.843	0.895	1.247	1.134	0.679	1.194	1.09	0.739	1.163	0.681	0.788	1.086	0.683	0.694	0.682	0.719	0.843	0.831	0.694	0.943	0.787	0.795	0.75	0.819	0.79	1.038	0.611	0.895	0.894	0.761	0.749	0.822	0.794
P42025	ACTR1B	11.413	10.413	5.747	4.147	10.048	7.376	7.917	7.044	9.239	5.043	9.446	7.436	6.56	7.626	9.304	1.393	1.21	1.478	1.38	1.025	1.371	1.308	0.622	1.411	0.569	0.407	1.401	0.526	0.808	0.646	1.911	0.887	1.42	2.491	1.323	1.356	2.776	1.035	1.09	1.032	1.019	1.156	0.649	0.588	0.866	1.322	1.107	1.175
Q8NDB2	BANK1	1.36	1.271	1.277	1.321	1.36	2.756	2.53	1.192	2.113	1.207	1.748	2.027	1.633	1.783	2.258	1.167	0.964	0.817	0.82	1.049	1.416	0.819	0.859	1.115	0.87	0.936	1.022	0.956	1.001	1.032	0.849	1.524	1.596	0.882	1.313	0.773	0.79	1.221	1.245	0.688	1.265	1.111	0.719	0.681	1.129	0.966	1.126	1.144
P37235	HPCAL1	0.908	0.866	0.729	0.585	0.957	1.15	1.014	1.248	1.065	0.72	0.908	0.666	0.732	0.964	0.99	1.04	0.965	1.158	1.153	0.798	1.143	1.222	0.646	1.294	0.764	0.465	1.222	0.775	0.729	0.706	1.821	1.356	1.391	0.828	1.264	1.464	0.752	1.21	1.361	1.243	1.18	1.139	1.111	1.106	1.368	1.046	0.997	0.737
P25787	PSMA2	1.069	0.978	0.983	1.141	0.882	1.361	1.101	0.892	1.682	2.366	1.151	1.46	1.118	1.563	1.168	0.853	0.803	0.964	0.955	1.077	0.916	1.004	0.894	0.936	0.766	1.33	0.951	0.788	0.944	0.852	0.963	0.914	1.257	0.921	1.092	1.076	1.035	1.116	1.113	1.072	1.066	0.767	0.886	0.866	1.104	1.254	1.053	0.891
Q15459	SF3A1	1.315	1.922	0.824	2	2.545	0.68	1.216	0.449	1.838	1.371	0.467	1.306	0.656	1.589	1.186	0.764	1.029	0.876	1.003	2.696	0.759	1.003	1.142	0.76	0.737	1.467	0.789	1.177	2.53	2.399	0.587	1.229	0.573	0.957	0.585	0.593	0.985	0.674	0.654	1.186	0.819	0.693	1.044	1.045	1.06	0.637	0.806	2.264
P48163	ME1	0.815	0.91	1.175	1.498	1.211	1.705	1.115	1.145	0.982	1.241	1.635	1.291	1.431	1.509	1.594	0.437	0.43	0.497	0.876	0.422	0.975	0.928	0.754	1.19	0.598	0.768	1.272	0.9	0.671	0.439	0.548	0.491	0.575	0.405	0.526	1.259	0.771	1.295	1.824	1.613	1.595	0.677	0.603	0.574	0.754	1.263	1.281	0.738
P05121	SERPINE1	0.459	1.21	0.657	0.505	1.047	0.765	0.578	0.902	0.927	0.598	0.592	0.752	0.524	0.72	1.1	0.438	0.618	1.381	0.677	0.55	1.045	0.86	0.597	1.183	0.44	0.746	1.185	0.389	0.495	0.515	0.706	1.152	0.884	0.712	1.413	0.698	0.701	1.297	0.545	0.697	0.695	0.393	0.763	0.722	1.107	0.434	0.86	0.618
Q9UIJ7	AK3	0.911	0.942	0.682	0.704	0.947	0.809	0.736	0.644	0.76	0.796	0.798	0.59	0.61	0.886	0.644	2.131	1.367	1.031	1.291	1.087	1.151	1.154	0.911	1.025	0.97	0.995	0.998	0.908	0.942	0.641	1.344	0.973	1.189	1.203	1.02	1.245	1.163	1.115	1.281	0.916	0.986	1.588	0.999	1.033	0.905	2.159	1.604	0.637
P13807	GYS1	0.694	0.626	0.649	0.525	0.575	0.609	0.53	0.509	0.563	0.512	0.567	0.541	0.596	0.68	0.663	1.149	0.963	1.455	1.034	0.751	0.959	0.904	0.672	0.949	0.729	1.913	1.221	0.721	0.799	0.907	1.093	0.949	0.985	1.072	1.159	1.298	0.952	1.149	1.147	1.296	1.194	0.874	2.112	2.151	1.058	0.939	0.771	1.045
P16930	FAH	1.341	1.177	1.799	1.147	1.17	1.216	1.24	1.135	1.206	0.828	1.301	1.01	1.129	1.212	2.202	0.953	0.998	1.076	1.018	0.987	1.114	1.065	0.893	1.115	0.722	1.115	1.177	0.745	0.86	0.892	0.953	1.125	1.486	0.892	1.305	1.243	0.933	1.337	1.251	1.014	1.161	0.787	0.683	0.697	1.115	1.15	1.055	0.647
O75688	PPM1B	0.894	0.912	1.028	0.794	0.816	1.661	1.249	1.047	1.663	1.084	1.554	1.015	0.969	1.573	1.59	1.11	1.22	0.733	0.967	1.067	0.992	0.991	1.401	0.945	1.041	0.937	0.954	2.194	1.033	1.028	0.924	1.106	0.873	0.841	0.774	0.877	0.724	0.889	1.09	0.766	1.05	1.082	0.71	0.718	0.97	1.064	1.129	0.937
Q5SW79	CEP170	1.065	1.273	1.445	1.017	0.962	1.54	1.819	1.105	1.23	0.976	1.415	1.295	1.166	1.341	1.364	1.119	1.321	1.001	1.083	1.318	1.319	1.276	1.964	1.368	1.31	1.202	1.322	1.728	1.197	0.877	0.749	1.212	1.438	1.04	1.191	0.963	1.136	1.156	1.295	0.788	1.19	1.235	0.725	0.675	1.145	0.824	0.93	1.68
Q5K651	SAMD9	0.927	0.967	0.883	0.73	0.969	0.812	0.728	0.806	0.804	0.637	0.853	0.878	0.7	0.921	0.979	0.758	0.918	1.185	1.113	0.898	1.072	1.127	0.83	1.172	0.817	1.087	1.069	0.861	1.023	1.207	1.049	1.164	1.118	1.003	1.078	0.757	1.075	1.015	1.001	1.15	1.098	0.849	1.59	1.563	1.389	0.957	1.107	1.035
Q460N5	PARP14	0.784	1.124	0.863	0.736	0.676	0.716	0.649	0.996	0.796	1.068	0.841	0.928	0.788	1.782	0.674	0.568	0.87	1.04	0.892	1.109	0.905	0.927	0.942	0.878	0.714	1.326	0.843	1.013	1.505	2.096	0.635	1.178	0.738	1.152	0.897	0.774	1.019	0.833	0.862	1.182	0.942	0.908	1.04	1.014	1.164	0.668	0.652	1.987
Q15208	STK38	0.932	0.77	0.551	0.5	0.691	0.983	0.783	0.713	0.864	0.517	0.904	0.854	0.802	0.818	0.901	0.966	1.494	1.139	0.998	0.912	1.147	0.896	1.035	1.053	0.91	0.918	1.094	1.061	1.04	1.282	0.994	1.188	1.112	0.893	1.168	1.026	0.791	1.19	1.14	0.995	1.158	0.853	0.976	0.937	1.062	0.924	0.998	1.388
P01042	KNG1	0.848	1.099	10.204	0.951	1.289	1.224	2.379	1.429	0.61	2.344	1.319	0.89	2.264	1.379	0.807	1.326	1.591	0.972	0.962	1.061	0.933	1.08	2.583	1.018	3.733	1.915	1.124	2.493	1.405	0.847	1.333	0.659	0.96	1.54	1.018	0.925	1.655	0.957	0.809	0.735	0.839	3.868	1.543	1.047	0.767	2.042	1.6	0.856
P12035	KRT3	0.541	0.826	0.842	0.727	0.84	2.03	4.189	3.281	0.396	2.091	1.594	1.147	3.694	1.014	0.611	3.362	5.023	0.634	1.688	0.834	0.688	0.857	2.756	0.708	1.968	2.005	1.86	3.104	4.425	0.747	NA	NA	NA	NA	NA	NA	NA	NA	NA	NA	NA	NA	NA	NA	NA	2.273	2.701	0.597
Q92734	TFG	1.405	1.475	1.122	1.566	1.349	1.648	1.685	1.281	1.486	1.115	1.46	1.348	1.243	1.431	1.677	1.048	1.074	0.971	0.931	0.982	1.044	1.082	0.959	1.038	0.799	3.361	0.938	0.94	0.937	1.041	1.014	0.993	1.081	0.949	1.117	1.183	1.077	1.225	1.143	0.926	1.08	1	0.801	0.767	0.983	0.965	0.865	1.279
Q96JB5	CDK5RAP3	0.873	0.866	0.528	0.615	0.79	0.694	0.742	0.765	0.756	0.483	0.661	0.683	0.532	0.684	0.73	0.9	0.964	1.299	1.238	0.978	1.143	1.166	1.044	1.163	0.5	0.586	1.162	0.671	0.978	0.946	1.061	1.092	1.201	0.861	1.245	1.248	0.892	1.277	1.144	1.249	1.214	0.667	0.969	0.926	1.054	0.825	0.942	1.057
O75923	DYSF	0.538	0.477	0.533	0.819	0.532	0.382	0.434	0.3	0.66	0.534	0.334	0.561	0.514	0.526	0.403	0.616	0.831	0.795	1.137	1.283	0.901	1.117	1.111	0.878	0.733	5.771	0.641	1.064	1.297	1.451	0.616	1.108	0.637	1.036	0.682	0.574	0.814	0.627	0.823	1.007	0.873	1.049	5.597	5.692	1.299	0.536	0.481	1.976
Q9NXH8	TOR4A	1.598	0.95	1.049	0.497	1.056	1.166	0.817	1.151	1.185	0.84	0.815	1.117	0.884	0.767	1.121	0.621	0.523	1.462	1.315	0.309	1.532	1.314	0.504	1.541	0.655	0.326	1.501	0.512	0.394	0.412	1.472	0.902	1.507	1.086	1.7	1.705	0.762	1.414	1.307	1.258	1.308	0.795	0.958	0.933	1.236	0.888	1.038	0.498
O43592	XPOT	1.08	1.03	1.52	1.445	0.977	0.623	0.722	0.891	0.629	0.708	0.7	0.795	0.904	0.73	0.724	1.03	0.954	1.372	1.181	0.993	1.202	1.203	1.102	1.279	0.782	1.923	1.238	1.077	1.051	1.263	1.124	1.206	1.107	0.951	1.297	1.286	0.892	1.232	1.137	1.372	1.139	0.847	1.135	1.097	1.212	1.027	1.016	1.449
P16591	FER	0.941	0.845	0.861	0.783	0.834	0.833	0.995	0.856	0.811	0.816	0.926	0.83	0.888	0.866	0.824	1.184	1.186	1.148	1.238	0.647	1.328	1.253	1.416	1.307	0.84	0.799	1.155	0.901	0.656	0.474	1.529	1.202	1.418	1.083	1.355	1.437	0.964	1.33	1.235	1.005	1.049	1.064	0.929	0.944	1.137	1.418	1.221	0.658
Q08209	PPP3CA	1.269	0.955	1.232	1.038	1.426	1.247	1.096	0.933	0.895	0.952	0.884	1.087	1.03	0.925	0.981	1.087	1.158	1.057	0.992	1.024	1.182	1.056	0.968	1.187	0.749	0.7	1.253	0.926	0.947	1.034	1.215	1.191	1.302	0.997	1.319	1.213	0.948	1.282	1.19	1.031	1.137	0.934	0.818	0.831	1.193	1.013	1.105	1.182
P49821	NDUFV1	0.902	0.793	0.639	1.019	0.891	0.61	0.616	0.641	0.671	0.853	0.662	0.685	0.831	0.833	0.669	1.327	1.217	0.952	1.201	1.224	0.895	0.982	1.219	0.812	0.849	0.953	0.748	1.37	1.338	1.105	1.3	1.057	1.069	1.01	0.992	1.137	0.879	0.911	1.134	1.365	0.914	1.128	1.506	1.474	1.058	1.104	1.115	1.099
O75367	H2AFY	0.525	0.446	0.53	0.849	0.616	0.259	0.374	0.219	0.75	0.568	0.22	0.483	0.268	0.404	0.395	0.382	0.651	1.111	1.108	0.879	0.575	0.796	0.974	0.532	0.605	1.665	0.54	1.488	1.437	2.285	0.315	1.409	0.319	0.885	0.5	0.406	0.62	0.558	0.486	1.584	0.804	0.408	1.357	1.327	1.524	0.281	0.317	2.167
O94776	MTA2	0.719	0.993	0.981	1.013	1.023	0.451	0.839	0.561	0.977	0.689	0.486	0.695	0.574	0.89	0.62	0.742	0.755	0.737	0.875	1.563	0.71	0.734	0.919	0.593	0.75	2.248	0.674	0.978	1.936	1.876	1.016	0.918	0.823	2.02	0.887	0.913	4.188	0.885	1.056	1.11	0.918	0.958	1.303	1.317	1.003	0.59	0.683	1.914
P52597	HNRNPF	0.418	0.47	0.392	0.957	0.499	0.549	0.527	0.278	0.841	0.471	0.514	0.547	0.379	0.609	0.673	0.503	0.725	1.104	1.211	2.494	0.756	1.072	0.72	0.72	0.591	0.731	0.802	0.826	2.224	3.011	0.597	1.233	0.793	0.999	0.785	0.713	1.086	0.845	0.789	1.538	1	0.732	0.805	0.812	1.267	0.71	0.669	2.347
Q99719	2022-09-05	2.557	2.414	1.499	1.706	2.329	2.356	2.81	2.301	2.171	1.568	2.603	2.075	2.16	2.215	2.213	1.201	1.427	1.396	1.357	0.785	1.467	1.245	1.294	1.454	0.934	0.889	1.56	1.021	0.706	0.489	0.946	1.421	1.52	0.848	1.408	1.028	0.818	1.656	1.49	0.857	1.665	1.11	0.687	0.595	1.343	1.088	1.094	0.525
P48634	PRRC2A	0.847	0.948	0.875	1.34	0.821	1.385	1.325	0.697	1.066	0.724	1.01	1.154	0.774	0.916	1.267	0.707	1.127	0.94	0.872	1.773	1.599	0.897	0.961	1.404	0.725	0.583	1.415	0.94	1.612	2.012	0.564	1.983	1.112	1.015	1.005	0.723	1.026	1.576	1.178	0.79	1.449	0.83	0.761	0.77	1.412	0.606	0.928	1.519
P02774	NA	0.901	2.124	1.112	1.283	1.235	2.107	1.919	4.075	0.544	1.198	2.423	1.278	1.477	1.16	0.75	1.442	2.85	0.817	0.534	0.75	0.77	0.617	1.674	1.419	4.093	0.617	1.085	1.571	0.859	0.326	1.157	0.583	0.658	1.503	0.722	0.51	1.998	1.255	0.509	0.448	1.19	2.322	0.66	0.671	0.931	3.251	1.625	0.389
P61221	ABCE1	0.878	0.879	0.862	0.862	0.904	0.8	0.772	0.744	0.821	0.676	0.712	0.817	0.716	0.809	0.924	0.925	0.999	1.249	1.105	1.117	1.129	1.093	0.837	1.141	0.741	0.63	1.082	0.947	1.084	1.31	0.929	1.069	0.955	0.778	1.076	1.061	0.728	1.072	0.984	1.047	1.044	0.608	0.753	0.703	1.094	1.029	1.01	1.29
Q16706	MAN2A1	0.543	0.922	0.999	1.065	0.957	1.03	0.547	0.675	0.834	0.687	0.607	0.886	0.716	0.887	1.285	0.725	0.874	1.418	0.975	0.568	1.217	1.06	0.714	1.371	0.694	0.868	1.254	0.659	0.737	0.668	1.071	1.389	0.97	0.936	1.202	0.881	0.731	1.055	0.83	1.072	0.867	0.823	1.283	1.287	1.242	0.596	0.93	1.005
Q15046	KARS	0.918	1.048	1	1.461	1.037	0.895	0.811	0.76	0.972	0.796	0.723	0.881	0.8	1.011	0.887	0.681	1.012	0.915	1.032	1.769	0.854	0.96	0.952	0.773	0.703	0.827	0.774	1.047	1.654	1.903	1.089	0.687	0.532	0.931	0.511	0.614	0.633	0.495	0.541	0.691	0.537	0.489	0.777	0.782	0.591	0.333	0.382	0.726
Q99501	GAS2L1	1.289	1.458	1.209	1.219	1.451	1.081	1.629	1.338	1.081	1.031	1.266	1.155	1.166	1.196	1.123	1.231	1.057	1.228	1.101	0.535	1.406	1.142	0.551	1.417	0.662	0.412	1.313	0.591	0.519	0.413	1.253	1.329	1.475	0.785	1.329	1.246	0.775	1.411	1.398	0.935	1.362	1.025	0.626	0.63	1.09	1.134	1.473	0.708
P08237	PFKM	0.997	0.913	0.989	0.978	0.952	0.818	0.8	0.811	0.725	1.201	0.879	0.929	0.892	0.793	0.803	1.258	1.239	1.09	1.147	0.77	1.389	1.144	0.945	1.313	0.898	0.674	1.099	1.004	0.745	0.664	1.483	1.307	1.287	1.017	1.29	1.219	0.826	1.209	1.197	1.021	1.125	1.029	0.913	0.904	1.174	1.418	1.589	0.694
P36957	DLST	1.086	0.993	0.575	0.839	1.322	0.407	0.515	0.701	0.505	0.825	0.428	0.573	0.873	0.571	0.498	1.527	1.083	0.783	0.93	1.294	0.742	0.826	0.892	0.662	1.284	0.867	0.754	1.073	1.16	0.845	1.098	0.884	0.935	0.997	0.791	1.013	0.836	0.844	0.974	1.036	0.792	1.377	1.194	1.108	0.974	1.477	1.228	0.837
Q16795	NDUFA9	1.002	0.606	1.453	0.905	0.848	0.536	0.661	0.563	0.552	0.971	0.469	0.696	0.849	0.723	0.498	0.734	0.692	1.351	1.356	0.563	1.046	1.199	0.744	1.015	0.701	0.939	0.903	1.025	0.867	1.047	1.141	0.9	0.883	0.925	0.95	1.032	0.756	0.895	0.848	1.354	0.912	0.801	1.155	1.145	1.199	0.734	0.682	1.476
P46060	RANGAP1	0.702	0.981	1.116	0.864	0.795	0.611	0.77	0.826	0.657	0.707	0.669	0.633	0.639	0.937	0.62	0.594	0.983	1.052	1.038	2.202	0.802	0.917	0.904	0.799	0.76	1.047	0.854	1.046	1.859	2.641	0.625	1.231	0.672	1.012	0.912	0.745	1.299	0.799	0.847	1.438	1.058	0.776	1.079	1.037	1.112	0.834	1.241	2.1
Q9BSJ2	TUBGCP2	0.73	0.736	0.744	0.758	0.823	0.822	0.695	0.672	0.611	0.61	0.827	0.655	0.806	0.86	0.822	0.869	0.957	1.101	1.231	0.779	1.234	1.117	1.18	1.079	0.742	0.8	1.127	0.924	0.875	0.895	1.144	1.094	1.202	0.985	1.168	1.206	1.001	1.101	1.347	1.208	1.131	0.806	0.957	0.937	0.997	1.018	1.1	1.064
P16219	ACADS	0.892	0.838	0.96	1.116	0.958	0.592	0.591	0.607	0.56	0.659	0.472	0.519	0.818	0.589	0.559	1.473	1.16	1.175	1.278	1.275	0.983	1.136	0.791	1.021	1.023	1.539	1.112	0.989	1.295	1.203	1.559	1.067	0.824	0.827	0.852	1.354	0.953	1.035	0.924	1.089	0.749	1.107	1.075	1.07	0.979	1.386	1.414	1.516
Q13546	RIPK1	0.691	1.134	0.799	1.435	0.709	1.555	1.422	1.215	1.525	1.024	1.458	1.32	1.044	1.242	1.532	0.965	1.391	1.351	0.906	0.895	0.968	0.862	0.854	0.971	1.17	0.874	1.147	0.953	0.999	1.112	0.884	1.188	1.241	0.997	1.374	1.24	1.11	1.233	1.125	1.065	1.152	0.912	0.859	0.836	1.088	1.239	1.413	0.953
A6NI72	NCF1B	0.532	0.805	0.616	0.564	0.893	0.281	0.473	0.239	1.162	0.303	0.267	0.576	0.288	0.579	0.306	0.594	0.92	0.896	0.927	1.625	0.926	0.913	0.884	0.707	0.513	0.765	0.59	0.927	1.963	2.335	0.216	1.927	0.384	0.935	0.587	0.334	0.876	0.732	0.455	1.112	1.139	0.365	1.255	1.207	2.053	0.242	0.297	2.423
Q8TCU6	PREX1	0.541	0.679	0.698	0.546	0.826	0.433	0.628	0.408	0.7	0.323	0.535	0.49	0.384	0.677	0.552	0.494	0.748	0.75	1.046	2.159	0.633	0.929	1.067	0.564	0.595	1.984	0.6	1.13	2.005	2.856	0.749	1.11	0.642	1.092	0.672	0.731	1.151	0.632	0.707	0.903	0.744	0.652	1.713	1.76	1.204	0.559	0.715	2.312
Q9NP72	RAB18	0.993	0.816	1.057	1.199	0.796	0.989	0.709	0.878	0.803	0.931	0.77	0.817	0.824	0.682	0.843	0.785	0.638	1.172	1.154	0.553	1.144	1.253	0.805	1.22	0.802	1.049	1.153	0.71	0.629	0.603	1.337	1.06	1.318	0.854	1.358	1.384	0.736	1.211	1.177	1.266	1.135	0.812	0.922	0.914	1.11	0.755	0.818	0.615
P01893	HLA-H	NA	NA	NA	NA	NA	NA	NA	NA	NA	NA	NA	NA	NA	NA	NA	1.653	2.774	0.339	0.516	1.053	0.638	0.553	1.009	0.616	5.721	0.691	1.057	1.479	1.419	1.136	NA	NA	NA	NA	NA	NA	NA	NA	NA	NA	NA	NA	NA	NA	NA	NA	NA	NA
P21283	ATP6V1C1	1.272	1.253	1.081	0.839	1.155	0.875	0.824	0.788	0.843	0.653	0.777	0.792	0.795	0.869	1.167	0.995	1.316	1.076	1.097	0.936	1.128	1.096	1.74	1.159	1.174	0.824	1.141	1.579	1.084	0.921	1.072	1.052	0.937	1.035	1.117	1.093	1.129	1.068	1.041	1.116	1.133	0.757	0.767	0.765	1.079	1.012	1.075	1.103
P07339	CTSD	0.641	0.847	0.607	0.86	0.949	0.537	0.672	0.568	0.511	0.655	0.433	0.531	0.572	0.581	0.432	1.277	1.013	1.064	1.192	1.679	0.886	1.091	0.732	0.883	0.876	1.677	0.817	0.865	1.296	1.314	1.016	1.061	1.016	0.946	0.804	0.933	0.852	0.909	0.981	1.21	0.964	1.154	0.947	0.964	0.942	1.132	1.02	1.146
Q9Y4D8	HECTD4	3.352	2.941	3.635	3.208	3.124	2.699	2.615	2.808	2.439	2.322	2.989	2.466	2.684	2.7	2.812	1.244	1.053	1.202	1.321	0.834	1.12	1.249	0.886	1.178	1.109	1.651	1.121	0.939	0.794	0.75	1.572	1.187	1.26	1.286	1.252	1.412	1.477	1.196	1.297	1.28	1.142	1.157	1.345	1.368	1.112	1.379	1.127	0.901
P02786	TFRC	0.841	0.754	0.692	0.71	0.851	0.882	0.654	0.891	0.513	0.847	0.822	0.664	0.843	0.78	0.823	0.858	0.768	0.94	0.978	0.513	1.031	1.065	0.83	1.144	0.957	1.35	1.141	0.899	0.62	0.633	1.13	1.133	1.068	1.077	1.099	1.268	1.052	1.116	1.27	1.266	1.166	0.995	1.376	1.386	1.134	0.73	0.909	0.663
Q04206	RELA	0.879	0.949	1.25	1.03	1.027	0.88	0.946	0.841	0.934	0.819	0.783	0.856	0.831	0.85	0.855	0.896	0.953	0.816	0.909	1.282	0.915	0.895	1.019	0.909	0.923	0.832	0.894	1.094	1.237	1.214	0.893	1.065	1.072	1.04	1.003	0.929	1.052	0.969	1.078	0.986	1.029	1.005	1.163	1.158	1.053	1.344	1.327	1.209
P18124	RPL7	0.608	0.532	0.795	1.866	0.682	0.447	0.624	0.407	0.829	0.737	0.422	0.584	0.488	0.558	0.487	0.523	0.71	1.006	1.286	0.82	0.572	0.891	0.875	0.527	0.595	0.868	0.528	1.068	1.304	2.519	0.512	0.938	0.449	0.993	0.516	0.521	1.084	0.526	0.621	1.681	0.636	0.654	0.934	0.909	1.085	0.473	0.548	2.84
P36959	GMPR	0.673	0.687	0.657	0.574	0.782	1.002	1.026	0.855	0.923	0.611	1.227	0.876	0.858	0.894	1.2	1.394	1.44	1.063	1.01	0.624	1.155	1.269	0.988	1.387	1.1	1.332	1.305	0.922	0.675	0.635	1.448	1.224	0.819	0.55	0.765	1.42	0.898	1.465	1.955	1.017	1.466	1.12	0.781	0.764	1.151	1.667	1.62	0.627
Q8NE86	MCU	1.14	0.704	1.109	0.453	0.985	0.624	0.399	0.72	0.522	0.642	0.54	0.583	0.879	0.639	0.724	1.08	0.67	1.068	1.256	0.466	1.244	1.259	0.697	1.227	1.138	0.937	1.218	0.843	0.579	0.449	1.612	0.94	1.124	1.18	1.324	1.503	0.771	1.133	1.174	1.224	1.12	1.4	1.065	1.079	1.118	0.908	0.994	0.525
P30084	ECHS1	0.863	0.836	0.685	2.418	0.86	0.664	0.57	0.526	0.771	0.916	0.614	0.562	0.848	0.894	0.758	1.641	1.28	1.045	1.434	1.639	1.009	1.301	0.856	0.985	0.919	0.954	0.861	1.128	1.589	1.298	1.217	0.845	1.131	1.15	0.96	1.222	1.219	0.956	1.185	1.345	0.872	1.296	1.369	1.338	1.003	1.369	1.115	1.134
P00734	F2	0.736	2.926	0.316	0.833	0.618	0.864	7.687	1.878	0.382	0.977	1.08	0.83	1.358	2.06	0.542	1.552	2.734	0.612	0.676	2.215	0.543	0.958	2.77	0.715	1.99	0.734	0.629	1.427	1.613	0.321	1.079	0.48	0.619	3.279	0.499	0.715	2.72	0.554	0.573	1.162	0.585	1.721	1.627	1.621	0.509	2.112	1.107	0.534
Q8WUD1	RAB2B	NA	NA	NA	NA	NA	NA	NA	NA	NA	NA	NA	NA	NA	NA	NA	NA	NA	NA	NA	NA	NA	NA	NA	NA	NA	NA	NA	NA	NA	NA	0.596	1.559	0.645	0.865	0.681	0.551	0.949	0.697	0.669	1.688	0.936	0.572	0.663	0.664	1.443	0.712	0.846	0.622
Q9UEY8	ADD3	0.945	0.978	0.896	0.881	1.088	0.823	1.17	0.772	0.843	0.729	0.919	0.933	0.834	0.976	1.076	0.984	1.022	1.172	0.955	1.271	1.091	1.1	1.193	1.24	0.933	1.028	1.05	0.935	1.23	1.062	0.689	1.272	0.956	1.023	0.912	0.846	1.121	1.022	0.803	1.531	0.962	0.778	1.469	1.513	1.266	0.799	0.924	1.153
Q9BXP5	SRRT	1.274	1.715	1.693	2.802	2.246	0.969	1.305	0.605	2.097	1.334	0.938	1.486	0.958	1.381	1.29	0.538	0.803	0.849	1.034	2.691	0.698	1.004	0.898	0.645	0.71	1.252	0.704	0.958	2.501	2.615	0.652	1.209	0.701	1.172	0.769	0.716	1.151	0.794	0.815	1.113	0.94	0.766	1.166	1.087	1.121	0.714	0.905	1.991
Q9UPN7	PPP6R1	0.975	0.949	1.428	0.775	0.923	0.781	0.797	0.743	0.885	0.795	0.799	0.805	0.859	0.91	0.882	0.845	0.891	1.135	1.217	1.552	1.294	1.213	0.991	1.294	0.851	0.794	1.21	0.847	1.372	1.565	1.073	1.135	1.223	0.996	1.151	1.098	1.217	1.154	1.219	1.255	1.136	0.787	0.685	0.663	1.168	1.033	0.997	1.382
Q9BS26	ERP44	0.969	0.899	0.789	0.796	1.038	0.813	0.776	0.831	0.651	0.665	0.802	0.737	0.75	0.839	0.777	1.131	1.145	1.354	1.165	0.871	1.212	1.303	0.799	1.331	0.789	0.644	1.252	0.889	0.759	0.77	1.187	1.144	1.224	0.926	1.11	1.22	0.973	1.193	1.222	1.118	1.087	0.997	0.707	0.707	1.033	1.186	1.216	0.652
P23743	DGKA	0.668	0.709	0.437	0.493	0.695	0.735	0.554	0.605	0.754	0.651	0.658	0.619	0.677	0.76	0.85	0.89	0.67	0.991	1.019	1.305	0.948	0.98	0.748	0.972	0.72	1.382	0.942	0.774	1.695	1.922	0.903	1.092	0.805	0.83	0.953	0.965	0.728	0.941	0.978	1.36	1.032	0.639	0.991	1.003	1.048	1.019	1.062	1.345
P08729	KRT7	4.638	1.533	2.127	0.391	0.632	0.474	0.953	0.386	1.762	1.085	0.372	0.421	0.502	0.394	0.3	1.724	0.818	0.851	0.784	1.253	5.404	0.865	1.696	1.019	3.29	2.241	0.906	1.125	0.842	1.147	1.189	1.094	1.217	1.105	1.152	0.797	8.486	0.86	1.28	0.754	0.876	1.641	1.745	1.575	1.095	1.161	1.571	0.743
Q9NVG8	TBC1D13	0.819	0.735	0.789	0.568	0.823	0.744	0.859	0.666	0.726	0.484	0.815	0.766	0.751	0.646	0.843	0.945	0.782	1.27	1.083	0.614	1.223	1.059	0.495	1.226	0.571	0.544	1.382	0.563	0.574	0.613	1.188	1.15	1.411	0.942	1.428	1.313	1.029	1.271	1.34	1.062	1.277	0.755	0.902	0.89	1.17	1.053	1.03	0.793
Q9Y305	ACOT9	1.006	0.846	0.662	0.717	1.063	0.582	0.494	0.598	0.678	0.566	0.508	0.646	0.577	0.625	0.687	1.075	1.123	0.946	1.26	1.114	1.007	1.245	0.925	1.04	0.936	1.259	1.037	0.837	0.901	0.841	1.249	0.952	1.085	1.287	0.958	1.19	1.136	0.967	1.138	1.37	0.979	1.095	1.082	1.086	0.981	1.139	1.011	0.873
Q86TI2	DPP9	0.781	0.832	0.721	0.557	0.782	0.814	0.71	0.834	0.699	0.658	0.78	0.769	0.763	0.959	0.852	0.956	0.977	1.098	1.216	1.061	1.239	1.153	0.878	1.185	0.753	0.745	1.14	0.936	0.948	1.149	0.955	1.132	1.033	0.878	1.103	1.051	0.942	1.049	1.135	1.104	1.05	0.786	1.472	1.488	1.094	1.076	1.182	1.132
Q9Y285	FARSA	1.109	1.322	1.234	2.204	1.108	0.977	1.053	1.185	0.898	1.177	0.905	1.099	1.091	1.109	1.225	0.818	0.918	1.108	1.066	1.228	1.102	1.033	1.049	1.086	0.685	0.643	1.062	0.944	1.027	1.269	0.949	1.372	0.998	0.916	1.133	0.978	0.897	1.154	1.048	1.03	1.108	0.733	0.715	0.743	1.2	0.907	0.961	1.168
Q86YV0	RASAL3	0.554	0.935	0.87	0.953	0.834	0.415	0.798	0.887	0.693	1.158	0.428	0.887	0.779	0.668	0.487	0.596	0.816	0.916	1.218	1.938	0.678	0.906	1.114	0.667	1.029	1.743	0.823	1.101	2.092	3.027	0.627	1.458	0.45	0.994	0.584	0.554	0.915	0.624	0.58	1.294	0.767	0.571	1.347	1.374	1.409	0.756	0.899	2.587
P05109	S100A8	0.578	0.823	0.506	0.648	0.791	0.572	0.68	0.368	1.679	0.392	0.316	1.141	0.347	0.58	0.549	0.316	0.596	0.809	0.972	1.202	0.763	1.476	0.509	0.798	0.231	13.08	0.436	0.868	0.985	2.567	0.329	0.979	0.746	0.833	0.732	0.35	0.954	0.639	0.746	0.247	1.114	0.813	8.614	8.245	1.637	0.319	0.299	1.598
Q8N1F7	NUP93	0.642	0.809	0.706	1.207	0.736	0.447	0.653	0.503	0.561	0.667	0.475	0.549	0.508	0.668	0.487	0.671	0.848	0.969	1.128	1.332	0.795	0.962	0.987	0.871	0.649	1.77	0.824	1.165	1.558	2.048	0.687	1.005	0.676	0.963	0.674	0.674	1.014	0.709	0.74	1.204	0.82	0.792	1.553	1.546	0.991	0.69	0.767	2.17
Q15027	ACAP1	0.532	0.673	0.754	0.558	0.818	0.411	0.627	0.525	0.537	0.614	0.462	0.532	0.491	0.53	0.409	0.809	0.923	1.1	1.066	1.608	0.826	0.964	1.243	0.886	0.859	1.215	0.995	1.114	1.716	1.963	0.667	1.152	0.652	0.941	0.802	0.715	0.741	0.709	0.975	1.467	1.002	0.632	1.439	1.369	1.095	0.866	0.733	2.093
P08559	PDHA1	0.976	0.833	0.671	0.789	1.029	0.661	0.671	0.608	0.792	0.955	0.636	0.658	0.988	0.829	0.761	1.216	0.939	0.561	1.146	1.494	0.764	0.992	0.769	0.714	1.46	0.902	0.968	0.85	1.186	0.831	1.073	0.792	1.034	1.005	0.867	1.04	0.822	0.761	1.242	1.154	0.921	1.787	0.85	0.863	0.961	1.416	1.289	0.781
O00264	PGRMC1	1.207	0.596	0.818	0.379	0.704	1.005	0.311	0.957	0.745	0.99	0.706	0.995	0.907	0.786	1.033	0.521	0.324	1.333	0.903	0.254	1.106	0.979	0.373	1.072	0.566	0.37	1.055	0.474	0.381	0.31	1.393	0.842	0.858	0.757	1.165	1.483	0.574	1.197	0.809	1.107	1.033	0.444	0.588	0.597	0.825	0.379	0.594	0.449
O95834	EML2	1.12	1.23	1.126	1.024	1.015	1.442	1.372	1.486	1.062	1.146	1.363	1.077	1.407	1.228	1.267	1.353	1.192	1.126	1.063	1.038	1.255	1.003	0.816	1.039	0.895	0.503	1.007	0.872	0.853	0.755	1.025	1.015	1.08	0.862	1.041	1.261	0.979	1.195	1.395	1.11	1.27	1.084	0.7	0.691	1.067	1.133	1.252	0.888
P61163	ACTR1A	1.37	1.392	1.358	1.05	1.166	1.787	1.436	1.599	1.756	1.397	2.285	1.658	1.603	1.968	2.6	1.152	1.036	1.222	1.275	0.851	1.214	1.243	0.803	1.22	0.761	1.161	1.231	0.75	0.728	0.909	1.192	0.892	1.066	0.831	1.098	1.162	0.88	0.963	1.101	1.008	0.982	0.68	0.975	0.961	0.827	1.179	0.989	0.917
Q7KZ85	SUPT6H	NA	NA	NA	NA	NA	NA	NA	NA	NA	NA	NA	NA	NA	NA	NA	0.769	1.044	0.856	1.061	2.401	0.773	0.921	1.319	0.771	1.247	1.769	0.817	1.494	2.148	2.497	0.614	1.143	0.657	1.091	0.621	0.723	1.097	0.774	0.694	1.515	0.858	0.782	1.76	1.809	1.124	0.935	0.976	2.15
Q8IZ83	ALDH16A1	1.139	1.056	1.156	0.799	1.033	1.023	0.922	1.414	1.009	0.971	1.22	1.096	1.167	1.314	1.517	1.076	1.053	1.022	0.967	1.04	0.944	1.09	0.895	1.046	0.91	1.282	1.118	0.983	1.04	1.049	1.34	1.096	1.339	1.105	1.415	1.3	0.931	1.184	1.272	1.179	1.094	1.02	0.954	0.968	1.098	1.076	0.848	0.567
Q15386	UBE3C	0.802	0.706	0.665	0.632	0.749	0.9	0.701	0.881	0.651	0.623	0.809	0.769	0.791	0.735	0.932	0.733	0.578	0.993	0.783	0.404	1.028	0.829	0.48	1.027	0.505	0.573	0.962	0.569	0.584	0.582	1.271	1.161	1.234	0.959	1.365	1.334	1.046	1.521	1.213	1.122	1.339	0.934	1.161	1.105	1.173	1.116	1.422	1.111
Q6IAA8	LAMTOR1	0.765	0.509	1.045	0.683	0.626	0.814	0.798	0.561	0.692	0.89	0.764	0.793	1.023	0.796	0.835	0.82	0.831	1.185	1.043	0.739	1.058	0.942	0.847	1.069	0.88	0.845	1.043	1.014	0.934	1.032	1.219	1.078	1.019	1.252	0.997	0.971	1.48	1.059	1.082	1.077	1.089	1.133	1.296	1.248	1.127	1.113	1.427	1.556
Q16401	PSMD5	1.314	1.329	1.23	1.337	1.217	1.134	1.19	1.135	1.893	1.542	1.193	1.38	1.306	1.177	1.221	0.673	0.759	1.331	1.101	0.875	1.133	1.007	0.661	1.101	0.578	0.793	1.214	0.693	0.988	1.502	1.042	1.036	1.048	0.776	1.162	1.099	0.785	1.126	1.063	1.3	1.126	0.606	0.944	0.904	1.258	0.746	0.908	1.283
O94905	ERLIN2	0.961	0.795	0.903	1.012	0.979	0.727	0.522	0.894	0.754	0.84	0.624	0.648	0.829	0.838	0.769	1.091	0.896	0.923	1.191	0.892	0.961	1.254	0.734	0.988	0.764	1.345	0.901	0.817	0.877	0.802	1.114	0.895	0.855	1.135	0.839	1.067	1.143	0.936	1.01	1.276	0.929	1.131	1.21	1.185	0.949	1.266	1.424	1.053
P31943	HNRNPH1	0.865	1.126	0.938	1.261	1.574	0.308	0.591	0.249	0.387	0.511	0.264	0.595	0.338	0.323	0.374	0.38	0.653	0.993	0.985	2.596	0.602	0.864	0.714	0.564	0.516	0.771	0.546	0.823	2.105	2.762	0.415	1.425	0.594	1.028	0.643	0.489	1.061	0.672	0.677	1.564	0.914	0.571	1.102	1.096	1.38	0.551	0.648	2.396
Q9H267	VPS33B	0.868	0.965	1.084	0.803	0.84	1.098	0.911	1.029	0.986	0.949	1.044	0.865	0.871	1.204	1.062	1.134	1.137	0.931	1.042	0.884	1.272	1.028	1.006	1.151	0.947	1.075	1.241	1.1	0.916	1.057	0.968	0.97	0.935	0.961	1.074	1.061	1.057	1.037	1.039	0.962	1.06	0.866	0.971	0.95	0.979	1.118	1.217	0.954
Q16204	CCDC6	1.142	1.125	0.912	1.007	1.113	0.92	1.057	0.802	0.871	0.87	0.855	0.899	1.001	0.925	0.969	0.953	0.883	1.068	0.993	1.027	1.197	1.04	0.706	1.167	0.897	0.775	1.103	0.726	0.874	1.081	0.942	1.429	1.223	0.972	1.092	0.936	1.098	1.607	1.232	1.018	1.524	0.926	1.156	1.075	1.357	0.802	0.88	1.376
O95336	PGLS	0.597	0.625	0.691	0.606	0.564	0.715	0.605	0.58	0.816	0.545	0.636	0.745	0.564	0.692	0.976	0.927	0.813	1.349	1.141	1.049	1.192	1.25	0.635	1.275	0.663	0.854	1.232	0.647	0.82	0.848	1.031	0.987	1.364	0.881	1.279	1.157	0.883	1.181	1.098	1.138	1.111	0.901	0.723	0.685	1.063	0.972	0.941	1.278
P51570	GALK1	1.016	0.924	1.22	0.976	0.773	0.862	0.989	0.735	0.954	0.799	0.753	0.846	0.695	0.756	0.841	0.618	0.82	1.251	0.842	1.205	1.204	0.915	0.691	1.11	0.728	1.614	1.191	0.68	0.93	1.167	0.54	1.21	1.082	0.724	1.139	0.838	0.764	1.218	0.967	1.003	1.163	0.593	0.743	0.704	1.203	1.184	1.346	0.899
Q8N766	EMC1	1.424	1.016	1.253	1.289	1.323	0.931	0.569	0.984	0.897	0.905	0.911	0.962	0.998	0.91	0.963	0.738	0.46	1.221	1.291	0.37	1.216	1.212	0.553	1.239	0.723	0.993	1.187	0.639	0.553	0.644	1.319	1.068	1.014	0.981	1.191	1.383	0.848	1.173	1.114	1.277	1.11	0.836	1.217	1.2	1.143	0.708	0.867	0.849
P0DOX7	NA	0.456	1.135	0.638	2.157	0.665	1.642	1.65	3.896	0.453	1.185	3.45	1.347	1.534	1.019	0.588	0.925	1.677	0.415	0.466	0.681	0.5	0.558	1.276	0.892	2.623	1.04	0.559	1.493	0.78	0.44	0.851	0.43	0.55	1.207	0.484	0.536	1.979	0.848	0.626	0.402	1.023	2.357	1.097	1.105	0.79	3.58	1.418	0.429
O75368	SH3BGRL	0.753	0.801	0.625	0.487	0.718	0.711	1.011	0.547	0.687	0.468	0.741	0.673	0.58	0.678	0.755	0.992	1.003	1.067	1.022	1.061	1.159	1.21	0.867	1.182	0.735	0.565	1.114	0.86	0.896	1.028	0.867	1.153	1.228	0.801	1.113	0.993	0.871	1.072	1.157	0.932	1.081	0.842	0.731	0.714	1.12	0.939	0.866	0.886
P31942	HNRNPH3	0.587	0.767	0.476	0.844	0.899	0.445	0.74	0.417	0.772	0.789	0.397	0.572	0.432	0.648	0.556	0.791	0.93	1.212	1.223	2.469	0.953	1.158	0.97	0.922	0.83	0.827	0.987	0.972	2.02	2.123	0.503	1.342	0.705	1.156	0.667	0.67	1.133	0.787	0.749	1.525	0.889	0.627	0.823	0.825	1.358	0.527	0.677	2.089
Q9UIB8	CD84	1.382	1.25	1.033	0.691	1.243	0.869	0.994	1.684	0.652	1.09	0.746	1.013	1.386	1.21	0.884	0.819	0.828	1.329	1.076	0.609	1.381	1.037	0.995	1.298	1.049	1.272	1.415	0.987	0.621	0.554	0.95	1.012	1.156	0.683	1.391	1.039	0.668	1.131	0.979	0.973	1.272	0.938	0.789	0.784	0.928	0.79	0.915	0.839
P00441	SOD1	0.982	0.771	0.786	0.726	0.786	0.746	0.817	0.548	0.976	0.534	0.672	1.074	0.517	0.623	0.662	1.484	0.572	1.592	1.148	0.826	1.429	1.898	0.579	1.69	0.896	0.663	1.315	0.744	0.598	1.211	0.715	0.903	2.543	0.95	1.561	0.894	1.149	0.833	1.471	0.501	0.923	0.794	0.793	0.825	0.533	0.54	0.611	1.509
Q5JSP0	FGD3	0.903	0.972	0.979	0.962	0.826	0.942	0.944	0.864	1.006	0.725	0.912	1.25	0.925	0.954	0.941	0.889	1.141	1.352	1.148	1.224	1.215	1.209	1.358	1.323	0.768	1.116	1.212	1.056	1.172	1.291	0.917	1.315	1.32	0.905	1.254	1.042	0.872	1.259	1.246	1.04	1.232	0.791	0.962	0.939	1.359	0.797	0.86	1.086
Q9NRF8	CTPS2	1.15	1.065	0.992	1.097	1.075	0.953	0.889	0.967	0.974	0.738	0.971	0.87	0.873	0.976	1.084	1.061	1.048	1.13	1.133	0.868	1.257	1.223	0.789	1.246	0.752	0.602	1.298	0.695	0.823	0.833	1.133	1.114	1.255	1.037	1.341	1.263	1.198	1.199	1.221	1.216	1.102	0.899	0.884	0.846	1.101	1.16	1.19	0.798
Q9Y6A5	TACC3	1.375	1.478	0.687	0.903	1.541	1.014	1.495	1.114	0.992	0.732	1.116	1.144	1.203	1.053	1.179	1.263	1.115	0.868	1.075	1.156	1.072	1.143	1.101	0.957	1.083	0.933	0.965	1.324	1.132	1.009	0.985	1.051	1.234	1.034	0.922	0.867	1.147	0.992	1.106	0.904	1.046	1.211	1.327	1.312	1.076	1.317	1.146	0.951
Q9UKM9	RALY	0.9	1.026	0.989	1.491	1.456	0.484	0.806	0.396	0.891	0.657	0.414	0.828	0.609	0.768	0.7	0.805	0.921	0.873	1.07	2.204	0.821	0.97	1.042	0.775	1.066	0.95	0.912	1.154	1.853	1.993	0.252	1.367	0.305	0.973	0.371	0.35	1.223	0.562	0.463	1.589	0.781	0.61	1.003	1.01	1.24	0.533	0.735	2.474
Q8WWP7	GIMAP1	0.817	0.457	0.654	0.844	1.56	0.272	0.473	0.253	0.943	0.38	0.269	0.932	0.344	0.374	0.455	0.386	0.447	0.848	1.094	0.787	0.536	0.687	0.572	0.452	0.404	1.043	0.571	0.806	1.718	2.905	0.593	1.091	0.411	1.046	0.515	0.553	1.09	0.586	0.596	1.663	0.702	0.618	1.141	1.18	1.103	0.483	0.486	3.044
Q99615	DNAJC7	1.711	1.698	1.188	2.039	1.463	1.378	1.198	1.366	1.337	1.187	1.296	1.73	1.598	1.406	1.488	0.977	1.139	1.044	1.086	1.344	1.203	1.126	1.116	1.092	0.878	0.772	0.999	1.115	1.226	1.195	1.162	1.104	1.186	1.388	1.033	1.084	1.624	1.114	1.093	1.008	1.066	1.046	0.92	0.902	1.073	1.318	1.2	1.366
Q99598	TSNAX	1.92	2.023	1.014	1.52	1.941	1.279	1.634	1.487	1.445	1.196	1.359	1.289	1.426	1.388	1.348	1.008	0.939	1.097	1.062	1.592	0.972	1.109	0.613	1.052	0.585	0.427	1.157	0.684	1.282	1.677	1.181	0.95	1.168	1.046	1.078	1.19	1.323	1.109	1.042	1.277	0.974	0.896	0.839	0.839	0.995	1.03	0.998	1.241
P49959	MRE11A; MRE11	0.577	0.688	0.465	1.116	0.752	0.494	0.612	0.356	0.659	0.572	0.367	0.572	0.445	0.62	0.589	0.59	0.747	1.199	1.234	2.193	0.878	1.07	0.8	0.821	0.577	0.74	0.897	0.848	1.828	2.273	0.625	1.253	0.659	0.93	0.727	0.695	0.954	0.799	0.731	1.494	0.887	0.692	1.276	1.351	1.2	0.6	0.758	2.007
Q9Y570	PPME1	0.818	0.801	0.891	1.261	0.789	0.934	0.862	0.84	0.908	1.417	0.858	0.931	0.977	0.854	0.944	0.801	0.836	1.275	1.018	0.696	1.081	1.062	0.588	1.263	0.554	0.478	1.247	0.539	0.59	0.845	1.242	1.061	1.177	0.778	1.306	1.297	0.789	1.175	1.102	1.063	1.125	0.676	0.666	0.65	1.117	1.369	1.434	0.902
O00567	NOP56	0.896	1.162	1.162	2.312	1.186	0.727	1.111	0.633	1.011	1.236	0.782	1.321	1.08	0.791	0.712	0.395	0.703	0.778	1.071	1.474	0.5	0.743	1.159	0.435	0.651	0.957	0.524	1.195	1.942	2.544	0.478	0.995	0.465	0.907	0.447	0.53	0.846	0.531	0.597	1.712	0.677	0.657	1.147	1.136	1.182	0.374	0.445	2.6
P14927	UQCRB	0.916	1.078	0.879	1.113	1.162	0.918	0.983	0.961	0.737	1.272	0.889	0.711	1.224	1.001	0.714	1.311	0.938	1.062	1.214	1.031	0.821	1.006	0.885	0.836	1.082	1.164	0.797	0.998	0.9	0.883	1.059	0.873	1.038	1.056	0.903	1.015	1.088	0.908	1.027	1.166	0.87	1.375	1.286	1.282	0.833	1.311	0.964	1.014
P35637	FUS	0.614	0.603	0.603	2.031	0.704	0.354	0.534	0.21	0.684	0.756	0.3	0.558	0.346	0.463	0.441	0.395	0.57	1.004	1.047	3.197	0.69	0.916	0.645	0.585	0.504	0.791	0.625	0.95	3.065	4.505	0.462	1.632	0.451	1.672	0.473	0.429	1.787	0.637	0.61	1.024	0.95	0.937	0.822	0.823	1.343	0.505	0.577	2.879
P61758	VBP1	2.462	2.308	2.277	1.734	2.062	2.409	2.189	2.003	2.224	1.771	2.65	1.989	2.158	2.294	2.473	1.36	1.228	1.072	1.139	1.381	1.191	1.302	1.061	1.232	0.921	0.938	1.117	1.074	1.162	1.19	1.034	1.052	1.188	0.972	0.909	0.957	0.993	1.043	1.219	0.948	1.124	1.285	1.073	1.117	0.998	1.319	1.223	1.225
P84085	ARF5	1.904	1.48	1.126	1.341	1.2	1.347	1.45	1.266	1.512	0.888	1.073	1.355	1.136	0.904	1.418	0.585	0.605	1.1	1.188	0.544	1.317	1.431	0.555	1.239	0.479	1.026	1.332	0.536	0.558	0.746	1.021	1.012	1.198	0.884	1.151	1.237	0.776	1.181	1.117	0.821	1.099	1.062	1.458	1.472	1.038	0.741	0.762	0.666
Q99733	NAP1L4	0.919	0.965	1.144	0.839	0.942	0.994	1.074	0.83	0.939	1.154	1.17	1.159	1.258	1.039	1	1.076	1.378	1.123	1.128	1.54	1.297	1.166	1.402	1.358	1.102	0.639	1.281	1.272	1.359	1.4	1.237	1.197	1.1	1.08	1.208	1.004	1.271	1.272	0.86	1.087	1.181	0.785	0.658	0.626	1.152	1.042	0.968	1.145
Q53EL6	PDCD4	0.548	0.696	0.441	1.195	1.019	0.358	0.462	0.312	0.664	0.592	0.318	0.526	0.377	0.503	0.504	0.475	0.793	1.04	1.162	2.197	0.602	0.925	1.096	0.652	1.173	1.482	0.686	1.252	1.85	2.886	0.443	1.232	0.435	1.055	0.571	0.467	1.027	0.669	0.528	1.393	0.823	0.478	1.05	1.026	1.223	0.544	0.644	3.013
P32119	PRDX2	0.562	0.622	0.775	1.587	0.735	1.394	1.043	0.598	1.673	1.097	0.648	2.261	1.323	0.663	0.703	0.869	0.557	0.633	0.579	1.042	0.677	0.528	0.566	0.454	0.965	0.799	1.553	0.852	1.2	2.277	0.505	0.846	0.471	0.518	0.523	0.4	0.489	0.825	0.561	0.623	0.958	0.694	1.146	1.121	1.413	0.84	0.717	1.566
Q9H2U2	PPA2	0.955	0.929	0.784	1.125	0.966	0.792	0.626	0.751	0.808	0.789	0.904	0.895	0.985	1.021	1.067	1.297	1.195	1.19	1.289	1.446	0.979	1.142	1	0.997	0.972	0.699	0.97	1.165	1.338	1.372	1.138	0.999	1.027	1.009	0.963	1.196	1.091	1	1.064	0.991	0.962	1.103	0.964	0.925	0.95	1.214	1.141	1.531
P0C7P3	SLFN14	1.353	1.099	1.287	0.525	1.129	0.941	0.936	0.949	1.077	0.814	1.008	0.985	1.139	1.118	1.474	1.315	1.1	1.295	1.185	0.574	1.308	1.276	0.779	1.406	0.901	1.376	1.298	0.779	0.583	0.594	1.604	1.104	1.215	0.982	1.314	1.446	0.739	1.373	1.101	0.847	1.03	1.059	1.301	1.253	1.285	1.238	1.152	0.892
Q9NR28	DIABLO	1.071	1.483	0.684	1.087	1.218	0.637	0.998	1.943	0.819	1.283	0.933	0.718	1.111	1.13	0.768	1.958	1.517	1.019	1.282	1.564	1.009	1.214	1.558	1.025	1.342	0.676	1.013	1.308	1.395	0.843	1.419	0.978	1.088	1.148	1.045	1.36	0.827	1.012	1.07	1.238	0.918	1.352	1.073	1.085	0.953	1.642	1.212	0.853
O95747	OXSR1	1.289	1.561	0.823	1.439	1.14	1.278	1.591	1.457	1.311	0.871	1.12	1.196	1.065	1.256	1.283	0.71	0.684	1.089	1.064	0.864	1.06	1.224	0.539	1.184	0.586	0.793	1.134	0.596	0.79	1.08	1	0.969	1.222	0.981	1.175	1.202	1.035	1.121	1.093	1.037	0.972	0.674	0.933	0.907	1.014	1.089	0.969	1.166
P61764	STXBP1	1.644	1.574	1.554	1.45	1.457	1.347	1.704	1.719	1.071	2.134	1.437	1.307	1.444	1.133	1.164	0.866	0.934	0.959	1.027	0.595	1.135	0.946	0.919	0.896	0.94	0.85	1.189	0.849	0.581	0.435	1.284	1.132	1.4	1.039	1.236	1.446	1.112	1.332	1.576	1.143	1.224	1.29	1.06	1.053	1.105	0.843	1.34	0.585
O94919	ENDOD1	0.668	0.69	1.101	0.7	0.765	1.326	0.844	1.301	1.506	1.303	1.03	1.018	1.064	1.006	1.037	0.449	0.44	0.785	0.742	0.289	0.783	0.895	0.565	0.894	0.706	0.451	0.882	0.575	0.351	0.314	1.552	1.168	1.252	0.834	1.383	1.546	0.871	1.293	1.216	1.219	1.184	0.72	0.774	0.804	1.09	0.741	0.986	0.551
P62136	PPP1CA	1.02	0.919	0.606	0.585	0.991	0.728	0.61	0.8	0.766	0.474	0.687	0.786	0.672	0.719	0.941	0.928	0.828	1.16	1.183	0.995	1.099	1.066	0.546	0.99	0.882	0.578	1.021	0.772	0.789	1.013	1.089	1.079	1.191	0.81	1.212	1.289	0.774	1.147	1.225	1.209	1.101	0.792	1.046	1.068	1.09	0.823	1	0.928
Q96RU3	FNBP1	0.478	0.73	0.305	0.551	0.804	0.198	0.41	0.128	0.709	0.247	0.192	0.526	0.19	0.447	0.46	0.666	1.071	0.942	1.286	2.885	0.881	1.181	1.07	0.971	0.86	1.045	1.024	1.174	2.448	2.491	0.31	1.366	0.358	0.997	0.503	0.431	1.101	0.577	0.526	1.646	0.782	0.486	1.065	1.055	1.336	0.497	0.541	2.593
Q6ZMI0	PPP1R21	0.744	1.192	0.785	1.211	0.844	1.059	1.029	1.351	0.948	1.165	1.317	1.317	1.432	3.355	0.885	0.996	1.238	0.85	1.037	1.095	0.97	1.104	1.431	1.09	0.971	1.212	0.943	1.244	1.118	1.011	0.979	1.019	0.902	1.052	0.897	0.993	1.205	0.922	0.997	0.968	0.883	0.866	1.229	1.255	0.96	1.069	1.199	1.859
Q5JTV8	TOR1AIP1	1.712	1.39	1.243	2.514	2.581	0.922	0.968	0.752	2.039	1.321	0.676	1.746	0.916	1.108	1.249	0.631	0.722	1.08	1.1	1.988	0.717	0.959	0.844	0.727	0.614	0.824	0.761	0.948	1.965	2.447	0.756	1.121	0.683	0.942	0.729	0.718	0.993	0.715	0.736	1.441	0.932	0.744	1.311	1.324	1.235	0.585	0.598	2.077
Q15147	PLCB4	1.113	0.784	0.732	0.525	1.68	0.731	0.796	0.94	0.704	0.813	1.099	0.586	1.059	0.679	0.86	1.344	1.087	1.225	0.992	0.669	1.326	0.963	1.09	1.208	1.097	1.175	1.2	1.028	0.64	0.481	1.25	0.871	1.361	1.06	1.099	1.09	1.341	1.004	1.031	0.809	0.974	1.006	1.412	1.379	0.859	1.014	1.002	0.49
Q07666	KHDRBS1	0.492	0.589	0.51	1.647	0.679	0.352	0.506	0.492	0.983	0.737	0.247	0.694	0.272	0.72	0.621	0.502	0.775	0.995	1.258	2.882	0.743	1.002	0.788	0.691	0.57	1.196	0.81	0.976	2.607	3.385	0.557	1.364	0.508	0.879	0.616	0.524	0.882	0.72	0.6	1.306	0.921	1.099	1.013	0.999	1.177	0.354	0.491	2.722
Q00169	PITPNA	1.984	1.697	1.948	1.653	1.578	1.686	1.454	1.552	2.286	1.794	1.596	1.828	1.595	1.745	1.923	0.882	1.265	1.19	1.205	1.34	1.161	1.149	1.536	1.158	0.955	0.808	1.215	1.167	1.147	1.297	1.222	1.133	1.159	1.761	1.116	1.229	1.805	1.238	1.113	1.151	1.056	0.877	0.929	0.913	1.198	0.766	0.838	1.317
P28062	PSMB8	1.555	1.694	1.6	1.262	1.35	0.784	1.216	1.644	0.746	1.323	0.899	0.989	1.461	0.823	0.925	1.162	1.136	1.021	1.125	1.417	1.027	1.072	0.957	1.07	0.893	1.109	1.054	0.972	1.24	1.295	0.962	1.068	1.165	1.054	1.045	1.01	1.16	1.031	1.141	1.132	0.997	0.888	1.141	1.129	0.996	1.34	1.252	1.22
Q8NEB9	PIK3C3	1.878	1.674	2.422	1.399	1.582	1.753	2.303	1.266	2.32	1.465	2.089	1.583	1.627	1.87	1.803	1.144	1.3	0.945	1.123	1.336	1.103	1.176	1.082	1.123	1.179	0.829	1.13	1.016	1.384	1.354	1.068	1.034	0.829	1.409	0.823	1.036	1.49	0.903	1.025	0.969	0.913	1.436	1.203	1.223	0.976	1.478	1.594	0.976
Q4G0F5	VPS26B	0.881	0.837	0.703	0.853	0.858	1.326	0.854	0.677	0.766	0.736	0.846	1.23	0.849	0.714	1.127	1.179	0.992	1.243	1.3	0.868	1.478	1.245	0.805	1.501	0.849	0.585	1.451	0.948	0.838	0.899	1.348	1.314	1.249	0.965	1.391	1.351	0.983	1.607	1.234	1.148	1.33	1.05	0.937	0.873	1.424	1.092	1.04	0.886
P15586	GNS	0.603	0.961	0.633	1.704	0.973	0.595	0.741	0.61	0.64	0.709	0.455	0.537	0.691	0.918	0.612	0.916	0.871	1.105	1.058	1.44	0.812	0.984	0.829	0.775	0.719	1.436	0.721	0.921	1.175	1.183	0.556	0.82	0.689	0.646	0.675	0.492	0.606	0.485	0.618	0.828	0.784	0.724	1.192	1.187	0.747	0.925	0.788	1.81
P15144	ANPEP	0.807	0.638	0.769	0.696	0.745	0.417	0.484	0.347	0.873	0.763	0.425	0.493	0.679	0.517	0.32	0.507	0.816	0.905	0.8	1.004	0.6	0.742	0.961	0.591	0.575	5.437	0.451	1.285	1.042	1.263	0.627	1.18	0.678	1.474	0.694	0.515	1.044	0.588	0.738	1.25	1.019	1.33	3.499	3.482	1.044	0.443	0.381	1.25
P52790	HK3	0.939	1.218	1.35	1.016	1.43	0.736	0.847	0.51	1.71	0.745	0.506	1.028	0.782	1.015	0.834	0.44	0.613	1.018	0.808	1.363	0.791	0.8	0.538	0.598	0.45	1.521	0.43	0.773	1.01	1.684	0.457	1.776	0.564	1.01	0.689	0.504	0.927	0.755	0.637	1.091	1.153	0.624	1.876	1.832	1.388	0.319	0.456	1.602
P21912	SDHB	0.745	0.533	0.649	0.581	0.634	0.453	0.447	0.33	0.958	0.612	0.374	0.777	0.522	0.543	0.425	1.238	1.051	0.906	1.078	1.432	0.737	0.937	0.794	0.729	0.919	0.816	0.701	0.923	1.368	1.123	0.918	0.846	0.937	1.017	0.895	1.05	0.886	0.853	0.965	1.109	0.948	1.452	1.23	1.249	0.959	1.157	1.028	1.332
P60228	EIF3E	1.306	1.348	1.002	1.363	1.313	0.618	0.747	0.934	0.614	0.736	0.579	0.94	1.021	0.681	0.739	0.768	0.908	1.135	1.243	1.382	1.167	1.13	0.88	1.121	0.667	1.08	1.051	0.854	1.281	1.774	1.051	1.302	1.009	0.961	1.147	1	0.93	1.063	0.994	1.053	1.117	0.684	0.965	0.958	1.178	0.957	0.923	1.506
Q5T5C0	STXBP5	0.956	0.98	0.794	0.635	1.006	0.933	0.81	0.874	0.713	0.972	0.9	0.951	0.977	1.044	0.888	1.368	0.965	1.012	1.059	0.613	1.182	1.143	0.87	1.287	0.888	0.889	1.102	0.779	0.639	0.568	1.73	1.071	1.272	1.007	1.129	1.525	0.954	1.297	1.359	0.907	1.302	1.519	1.024	0.989	1.194	1.246	1.109	0.734
O75122	NA	0.901	1.368	1.045	0.768	0.894	0.829	0.916	1.425	0.92	0.754	0.889	0.864	0.789	0.965	0.957	0.614	0.755	0.905	1.004	0.878	1.069	0.978	0.65	1.021	0.58	1.686	1.098	0.683	0.854	1.321	0.863	1.158	1.185	0.955	1.155	1.011	0.893	1.106	1.06	1.053	1.12	0.829	1.058	1.023	1.256	0.672	0.72	2.344
Q5VZ89	DENND4C	0.797	0.751	0.914	0.885	0.807	0.738	0.718	0.633	0.596	0.632	0.693	0.694	0.751	0.75	0.818	0.965	1.008	1.104	1.173	0.896	1.181	1.113	0.764	1.072	0.719	1.285	0.999	0.793	0.926	1.039	1.188	1.207	1.149	0.902	1.314	1.212	0.755	1.093	1.077	1.233	1.092	0.905	0.994	1.006	1.12	0.96	1.035	1.24
Q9NR31	SAR1A	1.068	0.773	0.636	0.58	0.806	0.644	0.623	0.565	0.715	0.502	0.568	0.677	0.529	0.555	0.686	0.803	0.721	1.333	1.249	0.437	1.226	1.367	0.512	1.007	0.604	0.343	1.337	0.708	0.418	0.484	1.291	1.105	1.505	0.624	1.263	1.564	0.725	1.303	1.232	1.131	1.126	0.765	0.512	0.5	1.058	1.006	0.937	0.765
Q13315	ATM	1.399	1.811	1.235	1.83	2.569	0.58	1.178	0.583	1.009	1.083	0.552	1.681	0.624	0.879	0.82	0.49	0.634	0.902	1.079	1.595	0.803	0.856	0.722	0.753	0.548	1.131	0.854	0.778	1.937	2.772	0.546	1.298	0.472	0.893	0.591	0.554	0.618	0.64	0.602	1.811	0.806	0.501	1.031	1.081	0.885	0.56	0.64	2.301
Q15257	PPP2R4; PTPA	1.455	1.191	1.146	1.061	1.063	1.086	1.006	0.966	1.096	0.71	1.142	1.322	1.012	1.102	1.405	0.967	1.102	1.02	1.049	0.792	1.302	1.073	1.092	1.259	0.877	0.627	1.177	1.047	0.833	0.728	0.987	1.158	1.097	0.907	1.12	0.979	0.765	1.082	1.169	0.983	1.218	0.882	0.766	0.724	1.139	0.814	1.153	1.06
Q9BYX7	POTEKP	NA	NA	NA	NA	NA	NA	NA	NA	NA	NA	NA	NA	NA	NA	NA	0.424	0.629	0.831	1.008	1.15	1.418	1.508	0.882	0.624	0.421	0.787	0.922	0.353	0.48	0.861	NA	NA	NA	NA	NA	NA	NA	NA	NA	NA	NA	NA	NA	NA	NA	NA	NA	NA
P55268	LAMB2	0.857	1.153	1.494	4.452	0.906	0.838	0.947	0.91	0.631	1.124	0.785	1.552	1.637	0.863	0.693	1.169	1.552	1.063	0.913	0.794	1.11	1.084	1.69	1.065	1.435	1.696	0.992	1.653	0.825	0.545	0.712	0.697	0.93	0.919	0.969	1.224	0.784	1.205	0.585	0.636	0.515	0.543	0.732	0.781	0.691	1.832	1.907	0.852
P0CG38	POTEI	NA	NA	NA	NA	NA	NA	NA	NA	NA	NA	NA	NA	NA	NA	NA	NA	NA	NA	NA	NA	NA	NA	NA	NA	NA	NA	NA	NA	NA	NA	NA	NA	NA	NA	NA	NA	NA	NA	NA	NA	NA	NA	NA	NA	NA	NA	NA	NA
Q9UKV3	ACIN1	0.972	1.702	1.525	1.673	2.419	0.755	2.095	5.299	26.701	1.888	0.01	1.562	0.655	1.155	1.013	0.603	0.93	0.695	0.881	2.921	0.476	0.88	1.6	0.614	1.149	2.574	0.521	1.604	2.939	3.004	0.418	1.149	0.551	1.13	0.64	0.542	1.298	0.716	0.584	1.594	0.768	0.672	0.942	0.932	1.166	0.702	0.736	2.198
P30043	BLVRB	0.427	0.49	0.465	1.08	0.544	1.642	0.991	0.381	1.427	0.615	0.844	1.393	0.613	0.867	0.81	0.666	0.826	0.712	0.668	1.178	0.935	0.8	0.828	0.701	0.833	0.443	1.217	1.153	0.989	1.353	0.604	1.057	0.777	0.799	0.73	0.637	1.199	1.051	0.772	0.811	1.138	0.507	0.454	0.428	1.424	0.804	0.635	0.813
Q15813	TBCE	0.755	0.763	0.803	0.611	0.678	0.739	0.573	0.689	0.63	0.65	0.617	0.781	0.775	0.677	0.662	1.01	0.916	1.183	1.055	0.843	1.276	1.132	0.876	1.337	0.744	0.761	1.166	0.819	0.691	0.847	1.255	1.209	1.302	0.883	1.293	1.25	0.96	1.291	1.215	1.115	1.233	1.072	0.88	0.824	1.1	1.344	1.113	0.823
P20701	ITGAL	0.442	0.324	0.269	0.275	0.708	0.164	0.248	0.099	0.57	0.178	0.139	0.437	0.176	0.28	0.312	0.415	0.497	1.082	1.424	1.059	0.632	0.968	0.602	0.672	0.397	2.401	0.707	1.017	1.516	2.873	0.442	1.189	0.353	0.963	0.49	0.483	0.972	0.598	0.523	1.798	0.736	0.609	2.045	2.008	1.296	0.588	0.588	2.861
Q9NUY8	TBC1D23	1.302	1.045	0.814	0.838	0.858	1.346	1.274	0.905	1.394	1.249	1.306	1.639	1.009	1.208	1.599	0.921	0.95	1.444	1.126	0.695	1.185	1.247	0.799	1.43	0.755	0.766	1.135	0.8	0.671	0.613	0.909	0.954	0.997	1.006	1.123	0.977	1.265	1.109	0.942	0.816	1.094	0.747	0.813	0.797	1.037	1.173	1.1	0.709
Q7Z6I6	ARHGAP30	NA	NA	NA	NA	NA	NA	NA	NA	NA	NA	NA	NA	NA	NA	NA	0.316	0.659	0.844	1.304	3.175	0.605	1.002	0.557	0.569	0.398	1.331	0.657	0.936	2.557	4.084	0.259	1.607	0.362	1.163	0.457	0.368	1.15	0.607	0.52	1.671	0.803	0.413	1.089	1.079	1.468	0.82	0.685	3.46
Q92930	RAB8B	2.456	1.751	2.73	2.287	1.648	1.064	1.127	1.782	1.219	1.425	0.815	2.414	1.502	0.875	1.118	1.463	1.007	0.35	0.747	0.876	0.809	0.809	0.798	0.598	1.205	0.301	0.779	0.795	0.947	0.662	0.685	0.863	0.619	0.741	0.53	0.697	0.395	0.736	1.218	0.552	1.108	1.437	0.531	0.534	0.73	1.414	1.16	0.626
P61006	RAB8A	1.591	1.135	1.225	0.743	1.47	1.396	1.175	1.19	1.301	1.205	1.059	1.154	0.996	1.167	1.291	0.884	0.665	1.288	1.161	0.557	1.109	1.135	0.494	1.174	0.638	0.577	1.218	0.502	0.556	0.593	1.096	0.824	1.027	0.666	1.17	1.194	0.632	0.959	1.067	0.895	0.914	0.627	0.829	0.833	0.819	0.427	0.37	0.449
P18031	PTPN1	0.703	0.625	0.724	0.572	0.674	0.883	0.84	0.641	0.753	0.527	0.808	0.766	0.637	0.751	0.953	0.815	0.931	1.262	0.975	0.683	1.152	1.076	0.721	1.305	0.603	0.657	1.211	0.689	0.723	0.818	1.2	1.133	1.166	1.121	1.256	1.188	0.95	1.223	1.184	1.059	1.163	0.798	0.923	0.884	1.13	1.047	1.231	0.959
P19838	NFKB1	0.79	0.9	0.48	0.85	0.85	0.57	0.69	0.668	0.669	0.685	0.633	0.645	0.672	0.787	0.634	0.835	0.858	1.207	0.985	1.228	0.879	1.065	0.902	1.033	0.753	2.064	1.043	0.997	1.318	1.401	0.968	1.122	1.035	0.972	0.972	1.138	1.153	1.084	1.047	1.341	0.967	0.851	1.429	1.434	1.164	0.805	0.747	1.773
P36551	CPOX	0.826	0.694	0.531	0.514	0.906	0.473	0.506	0.478	0.642	0.483	0.468	0.495	0.623	0.693	0.654	0.891	0.97	1.203	1.057	0.971	0.789	1.081	0.726	0.959	0.713	1.461	0.778	0.876	1.049	1.138	1.549	1.201	1.045	0.914	0.966	1.163	0.736	0.909	0.967	1.305	0.908	0.823	0.896	0.88	1.085	0.84	0.974	1.277
Q00325	SLC25A3	0.793	0.376	0.604	0.563	0.619	0.699	0.189	0.625	0.389	0.66	0.49	0.432	0.662	0.399	0.71	0.542	0.289	1.068	1.283	0.316	1.132	1.21	0.543	0.963	0.752	1.152	1.113	0.697	0.533	0.586	1.456	1.021	0.932	0.893	1.211	1.454	0.436	1.157	1.137	1.244	1.038	0.763	1.33	1.322	1.198	0.428	0.566	1.091
Q8WTW3	COG1	1.46	1.62	1.719	2.937	1.538	1.08	1.155	1.098	1.09	1.216	0.928	1.621	1.183	1.077	1.091	1.071	1.221	1.342	1.239	0.924	1.197	1.245	1.045	1.228	1.028	1.023	1.166	0.956	0.978	1.008	1.341	1.157	1.267	1.112	1.352	1.361	1.266	1.198	1.291	1.279	1.01	0.894	1.538	1.518	1.081	1.054	0.948	1.096
P29622	SERPINA4	0.516	1.013	1.328	1.04	0.75	1.26	1.135	1.722	0.467	0.957	1.216	1.009	1.187	0.96	0.785	1.192	2.274	0.999	0.804	0.632	0.921	0.876	1.18	1.005	2.233	1.037	1.326	1.34	0.912	0.55	1.203	0.767	1.011	1.495	1.003	0.951	1.852	1.23	0.837	0.806	1.157	2.055	1.376	1.385	1.036	1.955	1.566	0.792
P62263	RPS14	0.727	0.873	0.521	1.983	1.039	0.361	0.749	0.35	0.663	0.857	0.527	0.647	0.52	0.574	0.439	0.575	1.036	0.681	1.154	3.887	0.558	0.86	1.352	0.438	0.906	0.801	0.559	1.297	3.422	3.426	0.521	1.116	0.362	1.358	0.359	0.353	1.394	0.527	0.496	1.514	0.777	0.803	0.742	0.747	1.326	0.833	1.089	2.645
Q9UQ35	SRRM2	NA	NA	NA	NA	NA	NA	NA	NA	NA	NA	NA	NA	NA	NA	NA	0.437	0.75	0.867	0.981	3.191	0.619	0.85	0.809	0.554	0.582	1.49	0.633	1.077	2.795	4.2	0.292	1.165	0.362	1.172	1.154	0.326	1.174	0.487	0.448	1.017	0.766	0.68	0.828	1.1	1.576	0.442	0.764	1.706
Q15438	CYTH1	0.641	0.543	0.542	0.381	0.566	0.65	0.58	0.49	0.58	0.287	0.602	0.572	0.468	0.564	0.702	0.911	0.879	1.058	0.97	1.187	1.108	1.018	0.761	1.023	0.688	0.825	1.061	0.813	1.296	1.553	0.956	1.127	0.973	0.917	0.975	1.026	0.845	1.075	1.01	1.109	0.99	0.876	0.791	0.793	1.058	0.581	0.617	0.7
Q9Y281	CFL2	NA	NA	NA	NA	NA	NA	NA	NA	NA	NA	NA	NA	NA	NA	NA	NA	NA	NA	NA	NA	NA	NA	NA	NA	NA	NA	NA	NA	NA	NA	1.111	0.772	0.953	1.575	0.745	0.85	2.43	0.906	0.976	0.823	0.68	1.219	1.307	1.33	0.665	1.179	1.55	1.082
Q9P270	SLAIN2	1.613	1.743	2.692	2.599	1.616	7.214	5.27	2.09	3.026	2.539	4.672	3.395	2.303	4.339	3.045	0.953	1.391	1.113	0.73	1.217	1.481	0.832	1.023	1.297	0.863	0.772	1.227	0.931	1.107	1.06	0.722	1.405	1.464	1.042	1.192	1.022	0.949	1.429	1.253	0.67	1.59	1.688	0.75	0.764	1.282	0.865	1.429	1.067
P39023	RPL3	1.046	1.129	1.06	2.704	1.441	0.905	1.163	0.595	1.93	1.641	0.738	1.192	0.855	1.436	1.295	0.488	0.669	0.722	0.867	1.73	0.544	0.785	0.798	0.49	0.522	2.142	0.508	0.897	2.06	2.548	0.364	0.865	0.341	1.066	0.364	0.381	0.927	0.422	0.426	1.202	0.614	0.524	0.705	0.694	0.871	0.366	0.487	2.411
Q16740	CLPP	0.853	0.955	0.86	0.67	1.126	0.511	0.748	0.822	0.55	0.779	0.689	0.514	0.813	0.846	0.567	1.377	1.051	1.149	1.408	1.44	1.005	1.3	0.766	1.078	0.86	0.881	1.067	0.802	1.167	1.168	1.208	0.997	1.092	1.136	0.98	1.166	1.153	0.919	1.161	1.36	0.892	1.148	1.27	1.289	1.003	1.349	1.227	1.101
Q9P258	RCC2	0.957	1.394	0.982	1.306	1.749	0.706	1.092	1.202	1.575	0.879	0.709	1.002	0.667	1.297	0.962	0.317	0.534	0.796	0.786	1.303	0.523	0.614	0.546	0.458	0.39	0.904	0.482	0.639	1.468	1.431	0.405	1.097	0.507	0.856	0.591	0.503	0.819	0.602	0.572	0.861	0.886	0.462	0.886	0.859	1.103	0.385	0.436	2.045
P09110	ACAA1	3.269	3.336	3.041	10.056	3.279	2.09	2.33	2.13	2.421	1.752	1.732	2.425	2.51	1.695	2.341	1.11	1.034	1	1.067	1.012	0.887	1.152	0.779	0.907	0.832	0.795	0.926	0.813	0.931	0.717	1.036	0.752	0.849	0.876	0.865	1.089	0.882	0.81	0.942	0.972	0.995	0.834	1.392	1.433	0.836	1.053	1.108	0.706
P69891	HBG1	0.319	0.365	1.181	0.562	0.522	0.581	0.396	0.325	0.503	0.544	0.358	3.118	0.291	0.439	0.202	0.61	0.502	0.182	0.239	0.253	0.511	0.25	0.438	0.211	1.059	0.212	4.678	0.342	0.396	1.12	0.074	0.116	0.151	0.152	0.254	0.063	0.167	0.429	0.091	0.062	0.371	0.417	0.721	0.399	4.522	0.831	0.466	0.907
Q96JJ7	TMX3	0.938	0.639	0.81	0.392	0.891	0.602	0.424	0.639	0.522	0.513	0.521	0.508	1.086	0.55	0.608	0.523	0.643	1.145	1.481	0.414	1.352	1.401	0.916	1.389	0.702	0.869	1.313	0.818	0.655	0.726	1.211	1.005	1.128	0.893	1.341	1.433	0.635	1.391	1.174	1.295	1.212	0.617	0.778	0.769	1.192	0.297	0.569	1.024
Q07021	C1QBP	1.031	0.977	2.616	0.657	1.008	0.512	0.606	0.758	0.486	0.749	0.6	0.712	0.861	0.642	0.592	1.007	1.096	0.997	1.227	1.057	0.775	1.078	1.652	0.832	0.937	1.438	0.777	1.384	1.402	1.025	1.312	1.022	1.26	1.625	0.979	1.198	1.54	1.003	1.06	1.418	0.881	1.232	0.942	0.878	1.003	1.144	1.241	1.001
Q96PK6	RBM14; RBM14-RBM4	0.911	1.176	1.018	2.502	1.538	0.883	1.239	0.545	1.635	1.612	0.823	1.181	0.826	1.199	0.985	0.652	0.852	0.681	0.895	3.217	0.636	0.876	1.065	0.633	0.743	1.397	0.66	1.139	3.313	3.454	0.642	1.135	0.581	1.294	0.549	0.586	1.43	0.696	0.706	1.563	0.845	0.951	1.589	1.455	1.112	0.7	0.868	2.477
P24539	ATP5F1	1.509	1.166	1.142	0.871	1.404	0.912	0.564	0.919	1.01	0.817	0.778	0.755	0.911	1.135	1.166	1.006	0.829	1.138	1.282	0.787	1.075	1.146	0.623	1.018	0.77	0.698	1.084	0.687	0.754	0.816	1.519	1.061	1.042	1.094	1.202	1.474	0.746	1.22	1.166	1.316	1.14	1.073	0.849	0.806	1.261	1.098	1.084	0.888
Q03519	TAP2	1.331	0.64	1.027	0.612	0.906	0.952	0.384	0.828	0.655	0.712	0.542	0.844	0.739	0.424	1.003	0.629	0.448	1.015	1.137	0.469	1.077	0.974	0.569	0.969	0.712	0.742	1.167	0.658	0.941	0.888	1.405	1.16	1.143	0.902	1.344	1.674	0.493	1.483	1.132	1.571	1.358	0.68	0.765	0.685	1.457	0.53	0.617	0.919
Q9NUV9	GIMAP4	0.589	0.875	0.537	0.875	1.414	0.251	0.452	0.217	0.927	0.306	0.177	0.69	0.319	0.654	0.736	0.384	0.723	1.087	1.187	2.352	0.463	0.789	0.903	0.474	0.552	1.454	0.599	1.028	2.206	3.706	0.453	1.272	0.45	1.054	0.468	0.566	1.041	0.702	0.56	1.557	0.757	0.583	1.034	1.101	1.086	0.426	0.394	3.241
O75396	SEC22B	1.428	1.05	0.784	1.241	1.066	1.176	1.024	0.87	0.95	0.828	0.755	1.25	0.827	0.687	1.022	0.841	0.856	0.567	0.845	0.786	1.065	0.754	1.079	0.814	0.716	0.691	0.843	0.92	0.988	0.981	0.775	1.222	0.885	1.175	0.949	0.754	1.232	1.151	0.967	0.792	1.29	1.049	0.898	0.876	1.168	0.859	1.068	1.53
Q14257	RCN2	2.837	1.913	2.166	2.254	1.725	1.976	2.903	1.554	3.157	1.872	1.965	2.306	1.977	2.05	2.61	0.884	1.051	1.759	1.076	1.364	0.977	1.361	1.135	0.978	0.972	0.845	0.973	1.092	1.21	1.447	0.769	0.953	1.186	0.994	0.903	1.001	1.223	1.031	0.944	1.036	0.85	0.912	0.883	0.908	0.892	0.802	0.78	1.564
Q9Y6D5	ARFGEF2	0.714	0.955	0.977	0.727	0.8	0.699	1.03	1.292	0.508	1.216	1.133	0.709	0.997	1.338	0.541	1.055	1.131	1.188	1.268	0.825	1.553	1.434	1.214	1.604	1.209	1.494	1.652	0.975	0.877	1.062	0.79	1.05	0.953	0.974	1.048	0.955	1.086	1.002	1.043	1.036	1.024	0.821	0.985	0.989	1.052	0.969	0.963	0.814
P20618	PSMB1	0.91	1.034	0.667	0.999	0.952	0.582	0.62	0.679	0.673	0.965	0.625	0.696	0.621	0.828	0.593	1.065	0.934	1.054	1.078	1.283	1.012	1.163	0.804	1.069	0.75	1.24	1.054	0.837	1.036	1.007	1.162	1.098	1.252	1.227	1.143	1.255	1.388	1.207	1.202	1.105	1.136	1.987	1.265	1.258	1.194	1.628	1.32	1.1
O43252	PAPSS1	1.016	1.185	1.22	1.009	0.977	0.887	1.173	1.184	0.998	0.99	1.259	1.195	1.063	1.585	0.78	0.871	1.44	0.994	1.194	1.442	1.176	1.222	1.972	1.155	1.152	1.149	0.9	1.92	1.398	1.42	1	1.111	1.072	1.02	1.005	1.104	1.101	0.944	1.029	1.149	0.972	0.893	1.316	1.259	0.964	0.842	1.058	1.408
Q07812	BAX	0.84	0.773	0.777	0.772	0.75	0.859	0.943	0.64	1.016	0.909	0.869	0.949	0.946	0.803	0.919	0.89	0.927	0.895	1.154	1.26	1.127	1.187	0.89	1.116	0.868	1.057	1.034	1.15	1.19	1.456	1.125	1.08	1.016	1.182	1.016	1.055	1.213	0.991	1.128	1.104	0.961	1.034	1.047	1.024	1.014	0.926	0.885	1.361
P49619	DGKG	1.295	1.17	1.91	0.934	1.024	1.182	1.326	1.073	1.032	0.924	1.183	1.28	1.202	1.003	1.343	0.915	0.872	1.403	0.945	0.58	1.408	1.035	0.752	1.459	0.723	0.787	1.481	0.732	0.551	0.484	1.036	1.159	1.454	0.825	1.579	1.211	0.894	1.535	1.229	0.855	1.355	0.846	0.935	0.861	1.092	0.644	0.991	0.457
Q15477	SKIV2L	0.974	0.951	1.177	0.984	0.984	0.918	0.908	0.867	1.014	0.829	0.97	0.85	0.849	0.935	1.025	0.641	0.68	0.874	0.717	0.68	0.9	0.753	1.248	0.911	0.671	0.756	0.922	0.843	0.724	0.734	1.039	1.016	1.023	0.972	1.058	1.034	1.139	1.044	1.042	0.892	0.99	0.857	0.9	0.857	0.915	0.966	1.158	0.714
P07942	LAMB1	0.818	1.371	1.07	2.925	1.304	1.123	0.843	1.151	0.674	1.043	0.935	1.151	0.916	1.383	0.839	1.161	1.259	1.489	0.883	0.741	1.211	1.173	1.486	1.469	1.214	1.518	1.413	1.018	0.78	0.52	0.994	1.231	1.268	1.163	1.361	1.122	1.191	1.342	0.994	0.78	0.903	1.043	1.017	0.998	1.308	0.731	1.084	0.776
Q15181	PPA1	0.541	0.669	0.403	0.972	0.768	0.464	0.467	0.442	0.816	0.489	0.485	0.43	0.465	0.623	0.609	0.586	0.815	1.283	0.925	1.448	0.907	0.956	0.599	0.853	0.577	0.617	1.061	0.788	1.462	1.732	0.71	1.02	1.006	0.875	0.965	0.937	1.144	1.158	0.86	1.382	1.097	0.598	0.78	0.742	1.375	0.803	0.894	1.715
Q9BPX5	ARPC5L	0.707	1.067	0.741	0.913	1.535	0.783	0.907	0.587	0.738	0.67	0.691	0.799	0.632	0.82	0.744	0.856	0.69	1.08	1.211	2.071	0.665	0.852	0.565	0.589	0.701	0.554	0.699	0.694	1.597	1.382	0.643	0.991	0.712	0.814	0.82	0.859	0.827	0.747	0.736	1.297	0.853	0.629	0.332	0.324	0.999	0.995	0.76	2.155
Q6ZMZ3	SYNE3	NA	NA	NA	NA	NA	NA	NA	NA	NA	NA	NA	NA	NA	NA	NA	0.931	0.914	0.888	1.058	0.954	0.928	0.992	1.893	0.812	1.114	1.396	0.994	2.236	1.208	1.209	0.74	1.182	0.793	1.213	0.69	0.882	1.147	0.78	0.858	1.352	0.975	0.871	1.432	1.331	1.234	0.778	0.767	2.415
Q15323	KRT31	0.716	1.392	1.102	2.122	1.058	1.832	1.474	57.169	0.211	3.783	0.604	0.878	1.346	1.211	0.62	NA	NA	NA	NA	NA	NA	NA	NA	NA	NA	NA	NA	NA	NA	NA	NA	NA	NA	NA	NA	NA	NA	NA	NA	NA	NA	NA	NA	NA	NA	NA	NA	NA
P00568	AK1	1.185	1.023	0.994	0.661	0.836	1	1.078	0.816	0.951	0.782	0.909	1.006	0.768	0.787	0.963	1.441	1.216	0.861	0.997	0.726	1.399	1.141	1.145	1.21	1.285	0.727	1.302	1.244	0.765	0.635	0.802	1.095	1.257	0.963	1.144	0.902	1.017	1.123	1.144	0.764	1.146	1.058	0.855	0.825	1.01	1.259	1.197	0.561
Q9ULL4	PLXNB3	1.089	0.982	1.007	0.632	1.042	1.048	0.835	0.957	0.817	0.961	0.892	0.758	0.946	0.946	0.926	1.084	1.157	1.13	1.114	0.638	1.054	1.2	1.24	1.174	0.929	1.233	1.056	1.328	0.737	0.433	1.333	0.815	1.146	1.195	1.122	1.397	1.233	1.086	0.914	0.859	0.79	0.881	1.048	1.045	0.789	1.015	1.109	0.498
Q13637	RAB32	1.008	0.846	0.68	0.472	0.847	0.786	0.519	0.816	0.688	0.535	0.882	0.836	0.674	0.717	1.054	0.833	0.665	1.417	1.468	0.524	1.503	1.485	0.612	1.522	0.734	0.664	1.573	0.559	0.467	0.516	1.283	1.219	1.269	0.895	1.367	1.451	0.824	1.257	1.205	1.021	1.153	0.788	1.524	1.509	1.248	0.913	0.885	0.515
Q96CW1	AP2M1	2.311	1.797	1.634	1.773	1.837	1.621	1.19	1.311	1.845	1.257	1.27	1.623	1.347	1.358	1.929	0.986	0.803	0.698	0.838	0.625	0.981	0.842	0.547	0.88	0.954	2.171	1.058	0.67	0.705	0.867	1.045	0.929	0.838	0.761	0.965	1.121	0.598	1	1.157	0.903	1.152	1.052	0.894	0.858	0.923	0.933	0.881	0.854
Q15005	SPCS2	1.885	0.75	1.334	0.755	0.858	1.479	0.396	1.186	0.971	0.905	0.885	1.13	1.313	0.771	1.526	0.541	0.383	1.545	1.412	0.34	1.205	1.306	0.581	1.279	0.5	0.561	1.189	0.588	0.608	0.668	0.78	0.724	0.515	0.77	0.914	0.865	0.738	0.893	0.669	0.811	1.015	0.479	0.573	0.577	0.846	0.389	0.663	1.031
P30086	PEBP1	0.921	1.008	0.88	3.143	0.795	1.251	1.147	0.882	1.42	1.211	1.138	0.991	0.891	1.068	1.497	0.901	0.889	1.026	0.987	1.785	1.117	1.16	0.681	1.107	0.744	0.296	1.142	0.71	1.59	1.414	0.748	0.973	0.964	0.74	1.014	0.92	0.717	0.981	0.926	0.923	1.028	0.586	0.554	0.527	0.893	0.813	0.776	1.114
P02790	HPX	0.638	1.104	2.145	1.053	0.863	1.683	1.405	2.062	0.655	1.353	1.594	1.464	1.249	1.224	0.805	1.152	2.985	0.68	0.605	0.889	0.821	0.618	1.649	1.274	4.027	1.015	0.93	2.223	0.979	0.515	0.886	0.592	0.529	1.274	0.638	0.488	1.853	1.181	0.528	0.47	1.463	1.63	1.027	1.037	1.02	2.409	1.445	0.575
P07203	GPX1	0.775	0.706	0.557	0.509	0.728	0.848	0.648	0.758	0.78	0.566	0.768	0.616	0.754	0.81	1.324	1.229	1.093	1.252	1.041	0.699	1.159	1.242	0.754	1.276	0.76	0.455	1.02	0.667	0.611	0.527	1.171	1.009	1.264	0.816	1.174	1.544	0.894	1.346	0.932	1.065	0.971	1.052	0.811	0.819	0.973	1.449	1.112	0.663
Q9HD20	ATP13A1	1.076	0.503	0.864	0.882	0.77	0.797	0.449	0.773	0.627	0.86	0.582	0.732	0.817	0.408	0.661	0.634	0.812	1.129	1.222	0.514	1.249	1.276	1.044	1.294	1.187	1.205	1.39	2.052	0.878	0.782	1.193	1.063	1.034	1.348	1.203	1.272	1.579	1.197	1.072	1.203	1.084	0.88	1.167	1.164	1.208	0.597	0.776	1.089
P98160	HSPG2	0.681	1.094	1.602	9.394	0.606	0.992	0.772	0.982	0.681	1.511	0.912	1.317	1.41	0.981	0.605	1.64	1.027	0.554	0.778	0.959	1.492	0.908	1.212	0.904	3.34	1.007	0.981	1.373	1.007	0.531	0.804	0.971	0.802	0.839	0.705	0.801	0.669	0.86	0.887	0.667	0.71	1.592	1.117	1.204	0.864	0.692	0.691	0.413
P18859	ATP5J	0.711	0.804	0.823	0.483	0.876	0.384	0.564	0.479	0.39	0.56	0.476	0.446	0.65	0.609	0.413	1.564	1.087	1.025	1.067	1.016	0.825	0.974	0.857	0.795	1.12	0.456	0.787	0.953	0.948	0.581	0.696	0.621	0.652	0.761	0.758	0.835	0.821	0.606	0.774	0.814	0.754	0.792	0.6	0.612	0.63	1.2	0.92	0.742
O43615	TIMM44	1.21	1.172	1.223	1.545	1.45	1.102	0.897	1.05	0.966	1.344	0.923	0.901	1.33	1.364	1.231	1.336	1.258	1.039	1.506	1.383	1.083	1.322	1.48	1.126	1.433	1.035	1.14	1.706	1.391	1.287	1.452	0.95	0.916	2.148	0.922	1.131	2.354	0.99	0.977	1.221	0.965	1.936	1.213	1.243	1.017	0.91	0.857	0.965
Q14642	INPP5A	1.65	1.077	1.117	0.802	1.317	0.992	0.676	1.347	0.917	1.387	0.791	1.051	1.692	0.736	0.947	1.147	0.675	1.063	1.333	0.558	1.378	1.232	0.787	1.252	1.254	0.794	1.267	0.846	0.567	0.564	1.331	0.963	0.973	0.815	1.048	1.261	0.691	1.107	1.379	1.209	1.182	1.294	0.827	0.859	0.959	0.93	0.995	0.563
Q13439	GOLGA4	1.046	1.153	0.77	1.298	0.961	1.204	1.01	0.81	1.202	0.992	0.818	1.963	0.779	0.848	0.909	1.243	1.016	0.91	0.905	1.473	0.979	0.911	0.971	0.99	0.95	1.105	0.923	1.094	1.439	1.422	1.097	0.991	0.758	1.036	0.701	0.772	0.874	0.829	0.893	0.603	0.946	1.338	0.688	0.618	0.855	1.166	1.108	1.277
Q93052	LPP	0.881	1.97	1.027	2.125	1.007	1.446	1.552	1.993	0.752	1.317	1.086	1.596	1.195	1.295	1.236	0.792	0.974	0.996	0.668	0.886	1.602	0.714	0.94	1.636	0.873	0.917	1.696	0.863	0.826	1.033	0.889	1.44	1.488	0.997	1.527	0.962	0.945	1.691	1.41	0.93	1.734	1.005	1.437	1.25	1.395	1.056	1.226	1.058
Q9Y2L6	FRMD4B	1.212	1.048	1.41	1.122	0.961	2.689	2.141	1.71	1.823	1.638	2.483	1.782	1.548	1.853	1.835	1.45	1.149	1.638	1.214	0.655	1.553	1.199	0.901	1.64	0.879	0.336	1.631	0.66	0.591	0.514	1.453	1.143	2.029	1.02	1.462	1.726	1.257	1.679	1.65	0.998	1.382	1.186	0.957	0.973	1.007	1.284	1.142	0.671
Q66K14	TBC1D9B	1.195	1.098	1.05	1.157	0.977	1.162	1.109	1.01	1.029	0.93	1.106	1.057	1.038	1.089	1.186	0.85	0.848	1.232	1.012	0.808	1.195	1.057	0.756	1.235	0.766	1.187	1.202	0.749	0.815	1.267	0.926	1.191	1.104	0.777	1.027	0.914	0.675	1.09	1.165	0.922	1.039	0.876	1.061	1.033	1.103	0.95	0.969	1.127
Q99952	PTPN18	0.908	1.063	1.665	1.397	0.883	2.222	2.352	1.604	1.999	2.104	2.656	1.724	2.046	2.69	1.788	1.364	1.223	0.891	0.95	0.929	1.265	1.037	0.875	1.173	0.813	0.584	1.205	0.901	0.793	0.895	0.951	1.246	1.105	1.016	1.157	0.981	1.259	1.461	1.211	0.845	1.469	1.097	0.894	0.858	1.221	0.922	1.426	0.995
P35611	ADD1	0.78	0.748	1.193	0.848	0.796	1.184	1.294	0.738	0.948	0.912	1.269	1.185	0.845	1.028	1.008	0.906	0.837	1.069	0.992	1.463	1.134	1.012	1.12	1.168	1.21	1.113	1.196	1.363	1.335	1.46	1.042	1.348	1.165	1.516	1.18	1.051	3.041	1.368	1.01	0.945	1.149	1.316	0.936	0.943	1.186	0.917	0.988	1.098
Q9NV70	EXOC1	1.176	1.088	0.923	0.797	1.104	1.028	0.98	0.988	0.959	0.816	1.098	0.813	0.87	1.02	0.962	1.225	0.952	0.925	1.131	0.848	1.026	1.129	0.787	1.078	0.828	1.406	1.132	0.849	0.837	0.819	1.31	1.096	1.111	1.237	1.028	1.202	1.009	1.054	1.153	1.203	1.012	0.999	1.615	1.607	1.037	1.201	0.932	1.038
P10301	RRAS	1.49	1.032	1.35	0.795	1.091	0.821	0.896	1.048	0.936	0.879	1.067	0.951	1.332	0.729	0.993	1.323	0.713	1.031	1.156	0.616	1.263	1.182	0.928	1.168	1.275	1.101	1.243	0.888	0.578	0.575	1.339	1.041	1.229	0.822	1.254	1.262	0.593	1.115	1.359	1.319	1.209	1.08	1.842	2.145	1.041	1.048	1.015	0.851
Q9Y6E2	BZW2	1.068	0.98	0.681	0.779	0.864	1.005	0.704	0.781	0.85	0.54	0.856	0.853	0.843	0.882	1.196	0.79	0.877	1.347	1.221	0.654	1.286	1.307	0.729	1.33	0.575	0.845	1.116	0.749	0.688	0.9	1.222	1.156	1.328	0.897	1.401	1.371	0.879	1.291	1.142	1.264	1.128	0.685	0.831	0.848	1.078	0.903	1.073	0.868
Q13126	MTAP	0.826	0.792	0.57	0.794	0.778	0.995	0.929	0.625	1.102	0.636	0.984	0.743	0.796	1.077	1.233	1.214	1.339	1.222	1.118	1.209	1.167	1.299	1.212	1.253	1.044	1.098	1.223	1.166	1.029	1.046	1.028	1.125	1.369	0.985	1.165	1.179	0.948	1.246	1.241	1.033	1.131	1.027	0.682	0.647	1.099	1.129	1.361	1.025
Q9NR30	DDX21	2.289	1.837	3.22	3.171	3.82	1.192	1.36	1.31	1.827	1.592	1.301	1.459	1.743	1.512	1.311	0.705	1.227	0.97	1.112	2.221	0.914	1.044	1.579	0.836	0.999	0.963	0.883	1.743	2.283	2.11	0.222	1.176	0.301	0.886	0.355	0.387	0.924	0.464	0.546	1.819	0.651	0.541	1.893	2.014	1.148	1.016	0.911	1.852
P13646	KRT13	0.43	0.513	0.707	0.615	0.629	1.024	3.051	3.293	0.461	1.184	1.274	0.827	0.921	0.684	0.453	3.922	6.007	0.493	2.23	0.661	0.468	0.56	1.856	0.485	2.618	1.173	2.12	1.589	6.158	0.899	NA	NA	NA	NA	NA	NA	NA	NA	NA	NA	NA	NA	NA	NA	NA	15.271	0.913	0.596
P01834	IGKC	0.291	0.762	0.335	0.544	0.475	1.025	1.084	2.129	0.28	0.847	1.495	1.159	0.824	0.685	0.39	1.204	2.132	0.683	0.547	0.825	0.681	0.667	1.828	1.357	3.585	0.488	0.751	1.862	0.877	0.381	1.246	0.506	0.657	1.384	0.62	0.665	2.107	1.271	0.648	0.508	1.508	2.56	0.786	0.797	1.185	2.912	1.239	0.469
P46777	RPL5	0.509	0.556	0.478	0.944	0.73	0.29	0.396	0.147	0.98	0.396	0.219	0.485	0.231	0.465	0.503	0.442	0.344	0.726	0.948	0.876	0.429	0.929	0.73	0.415	0.343	1.51	0.389	0.665	1.327	2.107	0.508	1.166	0.484	1.105	0.529	0.485	1.12	0.54	0.595	1.378	0.755	0.752	1.48	1.491	1.113	0.54	0.579	2.592
Q86UT6	NLRX1	0.896	0.569	0.794	0.364	1.041	0.473	0.345	0.63	0.463	0.681	0.478	0.488	0.908	0.543	0.618	0.888	0.761	1.345	1.216	0.462	1.126	1.217	0.888	1.201	0.984	1.019	1.261	0.946	0.649	0.552	1.617	0.924	1.223	1.086	1.543	1.73	0.954	1.321	1.128	1.185	1.053	0.847	1.523	1.53	1.17	0.683	1.09	0.799
P48736	PIK3CG	1.699	1.576	1.47	1.754	1.858	2.366	1.995	1.873	2.074	1.41	1.643	1.696	1.833	1.819	1.968	1.115	1.046	1.272	1.121	0.772	1.156	1.317	1.052	1.501	0.91	1.016	1.256	1.018	0.828	0.81	1.18	1.019	1.22	0.908	1.315	1.266	0.773	1.133	1.561	1.431	1.336	1.166	1.712	1.75	1.222	1.368	1.228	0.946
Q9P219	CCDC88C	1.812	2.009	2.996	3.02	2.15	2.248	2.244	1.83	2.329	2.559	1.991	2.561	2.647	2.379	2.271	0.853	0.971	0.845	0.806	1.037	0.771	0.908	1.624	0.808	1.165	1.164	0.939	1.939	1.117	1.13	1.082	1.181	1.164	1.165	0.96	1.081	1.438	1.092	1.219	0.94	1.058	1.16	1.178	1.148	1.151	1.157	1.239	1.574
P01111	NRAS	1.024	0.724	1.069	0.599	0.798	0.794	0.583	0.824	0.747	0.634	0.646	0.77	0.834	0.649	0.771	0.831	0.732	1.142	1.469	0.663	1.021	1.219	0.884	1.163	0.897	1.462	1.165	0.858	0.677	0.672	1.331	0.826	1.199	0.991	1.139	1.317	1.032	1.05	1.024	1.338	0.958	0.938	1.069	1.076	0.942	NA	NA	NA
P51531	SMARCA2	1.074	1.057	1.212	2.049	1.78	0.665	0.85	0.601	1.19	1.102	0.532	0.899	0.741	0.763	0.706	0.788	0.934	1.233	1.097	1.145	0.944	1.069	0.878	1.011	0.684	1.557	1.025	0.921	1.274	1.526	1.12	1.334	1.041	1.032	1.104	1.095	0.961	1.091	0.827	1.252	1.002	0.763	0.69	0.629	1.333	0.55	0.541	2.512
Q8IZP0	ABI1	0.726	0.67	0.678	0.439	0.77	0.728	0.749	0.676	0.656	0.529	0.675	0.687	0.676	0.671	0.857	1.383	1.29	1.414	1.131	0.727	1.296	1.101	0.817	1.436	0.903	0.512	1.334	0.754	0.648	0.578	1.334	1.145	1.311	1.006	1.334	1.133	1.145	1.326	1.17	0.827	1.352	1.062	0.801	0.813	1.143	1.249	1.107	0.787
Q9BZQ8	FAM129A	0.941	0.837	0.841	1.208	1.188	1.145	0.904	1.242	1.199	1.676	1.032	1.203	2.297	3.175	1.091	0.851	0.874	1.075	1.011	0.917	0.977	1.144	0.816	1.077	0.744	0.948	1.119	0.824	0.818	1.123	0.868	1.067	0.639	0.678	0.71	0.753	0.521	0.684	0.973	1.211	1.026	0.63	0.913	0.978	0.859	0.593	0.652	1.141
[truncated: 4,985 more rows]
[truncated: 447 more columns]

## Sheet: Proteomics_serum_protein
Proteins	Gene Symbol	S1_1	S1_2	S1_3	S1_4	S1_5	S1_6	S1_7	S1_8	S1_9	S1_10	S1_11	S1_12	S1_13	S1_14	S1_15	S2_1	S2_2	S2_3	S2_4	S2_5	S2_6	S2_7	S2_8	S2_9	S2_10	S2_11	S2_12	S2_13	S2_14	S2_15	S3_1	S3_2	S3_3	S3_4	S3_5	S3_6	S3_7	S3_8	S3_9	S3_10	S3_11	S3_12	S3_13	S3_14	S3_15	S4_1	S4_2	S4_3
[truncated: 961 more rows]
[truncated: 447 more columns]
