# Supplementary material for: Longitudinal proteomic investigation of COVID-19 vaccination
Source: Protein Cell. 2023 Feb 6;14(9):668–82. doi: 10.1093/procel/pwad004 (PMC10501184; doi:10.1093/procel/pwad004)
Supplement: pwad004_suppl_Supplementary_Table_S3 [file pwad004_suppl_supplementary_table_s3.xlsx]

## Sheet: PBMC D0 + vs -
Proteins	Gene Symbol	log2(foldchange)	P-value	B-H adjusted P-value
P46783	RPS10	0.498248	2.33058e-05	0.0164781
P0DJI9	SAA2	0.965328	2.4582e-05	0.0164781
P06703	S100A6	0.67791	9.14503e-06	0.0109417
Q9UPU7	TBC1D2B	0.891357	6.67044e-05	0.0318535
Q8NAA5	FAM211A; LRRC75A	-0.697297	3.05203e-07	0.000920646
P24723	PRKCH	0.493757	1.08819e-05	0.0109417
P63313	TMSB10	2.56192	1.59169e-06	0.00320089
P52848	NDST1	1.21837	6.86384e-05	0.0318535
P30711	GSTT1	-0.567031	8.77609e-05	0.0378187
P60604	UBE2G2	0.501324	1.29501e-07	0.000781279
P49005	POLD2	0.481113	0.000113037	0.0454636
Q9ULK4	MED23	0.703698	6.23597e-05	0.0318535
Q9BQ69	MACROD1	-0.358699	1.05995e-05	0.0109417
Q8N841	TTLL6	1.09125	1.6383e-05	0.0141198
Q14517	FAT1	2.36038	0.000129292	0.0487511
O43187	IRAK2	0.517659	5.17815e-05	0.0312398

## Sheet: PBMC D28 + vs -
Proteins	Gene Symbol	log2(foldchange)	P-value	B-H adjusted P-value
P68133	ACTA1	-0.652554	3.05416e-07	0.000368332
P02788	LTF	0.686154	0.000112903	0.0378227
P14780	MMP9	0.947945	1.22226e-06	0.000921281
P05062	ALDOB	-0.863524	5.19646e-12	3.09918e-08
Q9BVA0	KATNB1	0.376974	9.15737e-05	0.0324817
O15061	SYNM	1.26963	1.26986e-05	0.00696116
P63313	TMSB10	2.00881	3.37912e-05	0.0145543
O43299	AP5Z1	1.10313	1.02792e-11	3.09918e-08
P52848	NDST1	0.962707	0.000139382	0.0442354
O00479	HMGN4	2.01582	1.07056e-05	0.00645549
P0CAP2	POLR2M	-0.691751	2.27211e-10	4.56695e-07
Q5JS54	PSMG4	0.981694	6.00493e-07	0.000517282
Q9BPZ7	MAPKAP1	0.778034	6.38005e-05	0.0240448
Q9H6E5	TUT1	-0.427965	3.18011e-05	0.0145543
Q8IU54	IFNL1; IL29	-0.37436	5.86483e-07	0.000517282
Q96SN8	CDK5RAP2	-0.587273	2.95377e-07	0.000368332
P56182	RRP1	-0.815928	5.11719e-05	0.0205711
Q8WWY8	LIPH	0.688107	8.43456e-06	0.00565116
Q9UN71	PCDHGB4	-0.562741	1.67846e-05	0.00843424

## Sheet: PBMC D57 + vs -
Proteins	Gene Symbol	log2(foldchange)	P-value	B-H adjusted P-value
Q99878	HIST1H2AJ; HIST1H2AK	1.12415	1.01062e-05	0.01218
P48061	CXCL12	1.00707	2.04005e-06	0.00307333
Q9NRF9	POLE3	-0.629823	1.17741e-09	7.09507e-06
Q9C005	DPY30	-0.446865	1.15846e-08	3.49045e-05
Q5FWF4	ZRANB3	-0.817442	1.15977e-07	0.000232959

## Sheet: Serum D0 + vs -
Proteins	Gene Symbol	log2(foldchange)	P-value	B-H adjusted P-value
P02768	ALB	2.32181	3.16e-05	0.00920042
O43866	CD5L	1.09861	0.000140448	0.0252566
P01591	IGJ	1.3328	0.000202284	0.0252566
P0DOX3	NA	2.92779	0.00049269	0.0449885
Q01518	CAP1	1.24807	2.25e-05	0.00920042
P13497	BMP1	1.10521	1.25e-05	0.00920042
P50395	GDI2	1.55312	0.000149055	0.0252566
A0A0C4DH67	IGKV1-8	1.46001	0.000323112	0.0353
P04430	IGKV1-16	1.49121	0.000185966	0.0252566
Q2WGJ9	FER1L6	1.14847	0.000514743	0.0449885

## Sheet: Serum D28 + vs -
Proteins	Gene Symbol	log2(foldchange)	P-value	B-H adjusted P-value
P02766	TTR	-0.839106	1.0418e-05	0.00365479
P26038	MSN	1.03411	3.11217e-05	0.00706462
A0A0B4J1V0	IGHV3-15	2.09006	1.20753e-05	0.00365479
Q6WN34	CHRDL2	0.756984	1.06734e-05	0.00365479

## Sheet: Serum D57 + vs -
Proteins	Gene Symbol	log2(foldchange)	P-value	B-H adjusted P-value
O43866	CD5L	0.959317	1.15895e-05	0.0103957
P01591	IGJ	3.25681	5.09569e-05	0.0228542

## Sheet: PBMC D0 1 vs 0
Proteins	Gene Symbol	log2(foldchange)	P-value	B-H adjusted P-value
P46783	RPS10	0.52948	2.62116e-05	0.0326019
P0DJI9	SAA2	0.974314	5.1676e-05	0.0401717
Q96NY7	CLIC6	0.924956	0.000102011	0.0488003
P06703	S100A6	0.673291	2.05889e-05	0.0320106
Q9UPU7	TBC1D2B	0.909582	8.15812e-05	0.042548
Q8NAA5	FAM211A; LRRC75A	-0.666706	1.44053e-06	0.00895863
P24723	PRKCH	0.518042	3.58557e-05	0.0335307
P63313	TMSB10	2.60406	1.72157e-05	0.0320106
P52848	NDST1	1.29282	6.80319e-05	0.042548
P60604	UBE2G2	0.445614	6.21814e-06	0.0193353
Q8IYS2	KIAA2013	0.382757	3.77416e-05	0.0335307
Q9UQR1	ZNF148	0.964858	7.40727e-05	0.042548
Q8N841	TTLL6	1.04656	8.20994e-05	0.042548

## Sheet: PBMC D28 1 vs 0
Proteins	Gene Symbol	log2(foldchange)	P-value	B-H adjusted P-value
P68133	ACTA1	-0.62903	2.36231e-06	0.00245011
P14780	MMP9	0.983496	2.06176e-06	0.00245011
P05062	ALDOB	-0.834462	2.08041e-09	6.47319e-06
O15061	SYNM	1.39448	1.04103e-05	0.00809794
O43299	AP5Z1	1.18439	2.53901e-10	1.58003e-06
O00479	HMGN4	1.98087	8.34478e-05	0.0432747
P0CAP2	POLR2M	-0.650078	4.14722e-08	8.60272e-05
Q5JS54	PSMG4	1.00635	9.9232e-07	0.0015438
Q9BPZ7	MAPKAP1	0.78797	5.56893e-05	0.0315049
Q8IU54	IFNL1; IL29	-0.312541	2.88499e-05	0.0179533
Q96SN8	CDK5RAP2	-0.584317	6.2584e-06	0.00556372
Q9UN71	PCDHGB4	-0.581103	1.62308e-05	0.0112227

## Sheet: PBMC D57 1 vs 0
Proteins	Gene Symbol	log2(foldchange)	P-value	B-H adjusted P-value
Q99878	HIST1H2AJ; HIST1H2AK	1.1549	1.17536e-05	0.0121513
P48061	CXCL12	1.06788	8.69324e-07	0.0013481
Q9NRF9	POLE3	-0.535032	2.99451e-07	0.000619164
Q9C005	DPY30	-0.486763	6.12889e-08	0.000380175
Q96GX2	ATXN7L3B	-0.56308	5.59755e-05	0.0496023
Q6UX07	DHRS13	0.586461	8.68688e-06	0.0107769
Q5FWF4	ZRANB3	-0.937852	1.63345e-07	0.000506616

## Sheet: Serum D0 1 vs 0
Proteins	Gene Symbol	log2(foldchange)	P-value	B-H adjusted P-value
P13497	BMP1	1.13652	2.76147e-05	0.0246047

[truncated: 2 more sheets: Serum D28 1 vs 0, Serum D57 1 vs 0]
