# Supplementary material for: Longitudinal proteomic investigation of COVID-19 vaccination
Source: Protein Cell. 2023 Feb 6;14(9):668–82. doi: 10.1093/procel/pwad004 (PMC10501184; doi:10.1093/procel/pwad004)
Supplement: pwad004_suppl_Supplementary_Table_S4 [file pwad004_suppl_supplementary_table_s4.xlsx]

## Sheet: PBMC D0
Proteins	P-value
Q9NZN3	0.0191
Q13464	0.0247
Q02218	0.0405
P43405	0.0452
Q06187	0.0275
P14543	0.0489
P55786	0.0112
P55160	0.0255
Q9H3U1	2.04e-05
Q13618	0.038
Q01970	0.0419
Q05655	0.0242
Q9UPU5	0.017
P19971	0.0422
A5YKK6	0.03
P15170	0.00561
P62820	0.0218
P80303	0.00193
Q9Y6N5	0.0179
Q14677	0.0321
Q16539	0.0487
O00571	0.0119
Q6PGP7	0.03
O14976	0.0221
Q99683	0.0192
O14617	0.0396
Q13561	0.0079
P23786	0.0446
P36543	0.0422
P09327	0.0424
P61204	0.0453
P40197	0.022
P15498	0.0383
Q9Y263	0.0198
Q15276	0.0274
P20742	0.0263
P01871	0.0401
O15357	0.0475
Q14012	0.00979
O15067	0.0449
P50225	0.0417
P21281	0.0322
Q7LDG7	0.0315
Q15008	0.0413
Q8IWV7	0.0233
Q9BZ72	0.0361
P13637	0.0261
Q7Z3U7	0.00855
Q04759	0.00346
Q6NUK1	0.0407
Q9NWZ3	0.0164
P55212	0.0316
O43847	0.00965
Q08209	0.00664
Q9NP72	0.00568
P36959	0.0209
Q9NVG8	0.0368
P0DOX7	0.0385
Q9UKM9	0.00389
P18031	0.0371
Q16740	4.55e-05
Q07021	0.0187
P01111	0.0345
P14735	0.0166
Q9H479	0.0223
Q9P260	0.001
Q96P70	0.0456
P34949	0.0367
P36873	0.048
Q9NPB8	0.0163
Q9UNS2	0.0168
P00739	0.0407
P18085	0.00887
P18433	0.0106
Q06481	0.0345
P49758	0.021
Q9NUJ1	0.00292
Q9P289	0.0357
O15305	0.0264
P61088	0.0166
P28676	0.0473
Q96E17	0.0201
Q5W0V3	0.0326
Q9UL18	0.0156
Q7Z401	0.0199
P13747	0.00179
Q12874	0.0286
P20338	0.0382
Q9UHY1	0.0331
Q9H0D6	0.0172
Q13547	0.0466
Q9BUQ8	0.0437
P62140	0.00133
O14787	0.00121
Q92609	0.0398
Q15819	0.023
O95758	0.0101
Q6Y7W6	0.0497
Q8N9U0	0.0474
P10643	0.0375
P33316	0.0465
Q8NEN9	0.0243
Q9Y2J2	0.00543
Q9Y2S2	0.0444
P42330	0.00588
O75886	0.0348
Q96Q05	0.0146
Q10471	0.00227
P83916	0.0366
Q99829	0.0353
Q99698	0.028
Q8IZD0	0.0392
Q9H257	0.0304
Q13555	0.0286
Q9Y606	0.0242
P54619	0.00319
Q8TB24	0.00588
Q9Y697	0.0337
Q8IY67	0.0302
O00505	0.0136
P28065	0.0378
Q9NZ52	0.0186
Q9BW62	0.0432
O96008	0.036
P02652	0.0229
P57729	0.0251
Q9NR50	0.00929
O75170	0.0125
Q13228	0.0249
O95155	0.0166
O60762	0.0376
Q9H2D6	0.0155
Q13042	0.0331
P02776	0.00288
O95376	0.0498
Q08AF3	0.0237
Q96NA2	0.0326
O75436	0.017
P10124	0.0339
Q8NHP6	0.022
O14933	0.0197
Q9H074	0.0438
Q8WZA9	0.0171
Q14457	0.0466
Q9HBI0	0.0301
O14656	0.0116
Q9Y6X5	0.0168
P86790	0.00622
Q96C86	0.0483
Q5VSL9	0.0288
P16083	0.018
Q9NXR7	0.0217
P36404	0.017
Q9Y6M9	0.0213
Q9Y3Y2	0.0316
O60885	0.0457
Q96IV0	0.0156
Q5M8T2	0.0459
Q96D46	0.0438
Q8NDX1	0.0127
P62917	0.0166
Q9BRR6	0.0271
P20839	0.000366
Q9NUJ3	0.0355
P20472	0.0384
P61601	0.0462
Q15124	0.0208
P53674	0.00608
Q9GZT3	0.00815
Q9Y2H0	0.00353
Q14011	0.0452
Q96MW5	0.0182
Q9H2U1	0.0478
P49441	0.0243
P0DJI9	0.00803
P82979	0.0481
Q99538	0.0386
Q9H7B4	0.0127
Q9H330	0.0398
O00443	0.0138
Q8TB03	0.0105
P61962	0.0215
Q13242	0.00833
Q15843	0.00977
P51790	0.0131
P35900	0.0422
Q14CX7	0.0336
Q9H1Z4	0.0455
Q9UGJ0	0.0258
Q8ND76	0.0309
O00142	0.025
O00291	0.0486
A6NDU8	0.049
Q15814	0.0423
Q8TEQ6	0.0141
Q16352	0.0478
Q13322	0.00019
Q9NVT9	0.0334
A0M8Q6	0
Q9Y6C9	0.0385
Q99943	0.0152
P78368	0.00385
Q99523	0.0204
Q9BZG1	4.14e-06
P29965	0.0384
Q86YL5	0.00721
O00469	0.0251
Q96C01	0.0385
P31997	0.0305
P53680	0.00848
O60907	0
P06703	0.0357
Q9BQL6	0.0222
Q9H1A4	0.00553
Q5JQS6	0.0123
Q9BSD7	0.0328
Q9BVL2	0.048
Q9UIV1	0.0216
O95777	0.0153
O95394	0.00457
Q9UKX7	0.0371
Q8N8V2	0.00231
P82673	0.0399
Q9NR97	0.0112
Q9BX69	0.00551
P01624	0.0281
Q9NY15	0.00531
Q9NRW4	0.0211
P53611	0.0129
O60783	0.00324
Q6UXH1	0.0446
Q8NAA5	0.0144
Q9UBH6	0.0361
Q99715	0.0157
P05120	0.016
Q12974	0.0152
P15735	0.0178
Q5T1J5	0.00279
Q96KR1	0.0397
P22004	0.0333
O14972	0.00765
Q02543	0.0498
Q9Y2S6	0.036
P34910	0.0294
Q02447	0.0278
Q9P1F3	0.0285
P08263	0.0452
Q9NQE9	0.0344
Q9H0U6	0.0117
O60508	0.0266
Q8WUF8	0.00895
Q7Z3D4	0.0146
P0DI82	0.0236
P33151	0.0077
Q5T200	0.0496
Q66GS9	0.0403
O15551	0.0135
O76031	0.0166
O95980	0.0378
Q9BZK3	0.00973
P08397	0.0316
Q9UNW1	0.0245
Q9HA47	0.0355
Q6DT37	0.00599
O43299	0.00444
Q9HD34	0.0334
Q9NRX2	0.0412
Q7Z591	0.0355
Q9NX20	0.0412
Q9Y5Y2	0.00359
Q9NPH3	0.00411
Q8IUX4	0.000287
Q9Y692	0.0344
P08319	0.00563
O75891	0.04
Q8IVH4	0.00109
Q99611	0.0491
O15155	0.00784
Q96PZ2	0.0171
Q15797	0.0223
Q15848	0.0444
Q5W111	0.00921
Q92508	0.00331
Q96PU5	0.013
Q96L58	0.00634
Q92990	0.0489
Q96K21	0.00348
P49184	0.00643
Q8ND90	0.0106
P06127	0.0262
Q9NQZ2	0.0362
Q8IYU2	0.0498
P23470	0.039
Q99735	0.00677
O00501	0.0223
Q9BTE6	0.00369
A2NJV5	0.043
Q96N66	0.00858
P60985	0.0176
A0A075B6H9	0.0247
Q6QEF8	0.000372
A0A075B6K4	0.0186
Q15274	0.0407
Q05519	0.0194
Q9BUL5	0.0497
A0A0B4J1Y8	0.0164
Q7LGA3	0.0302
Q9H2P9	0.03
P15529	0.0427
O15182	0.00283
Q969M3	0.0142
Q9H3S4	0.0434
Q9BUV8	0.00656
Q9H8M2	0.0125
Q99807	0.00552
O43414	0.0202
P40938	0.0441
Q9Y5U2	0.0139
Q8IWE4	0.00351
P55290	1.83e-48
Q8NGA1	0.0241
P07320	0.0126
P01854	0.0422
Q96DE5	0.0363
Q8NFI3	0.0397
Q16563	0.0175
P37268	0.0411
P20292	0.0291
P56524	0.0259
P15104	0.024
Q9ULK4	0.0307
O95497	0.0455
P0C7M8	0.0491
O60239	0.0483
O94921	0.0117
P17010	0.0383
Q86WQ0	0.0426
O76071	0.0124
Q86TL0	0.0147
Q6P4F2	0.00389
Q96EY9	0.0305
Q8WYP3	0.00522
Q9NRY6	0.0365
Q96ME1	0.00763
P23921	0.0243
Q5H8A4	0.0213
Q9BQ69	0.0202
O00308	0.0255
P09936	0.0426
Q96ER3	0.0349
Q9NP66	0.0329
O76024	0.000837
Q8IYS2	0.000411
Q9NRZ5	0.0334
Q9UMR5	0.0147
P37173	0.012
Q15542	0.0326
Q4KWH8	0.0176
Q9BUN5	0.0122
Q8N1A6	0.0361
O60447	0.00439
Q9P0N9	0.0138
P23511	0.0423
O00541	0.0451
Q6ZPD9	0.0203
Q86WA8	0.0422
Q16584	0.0214
Q99487	0.000199
P21730	0.0206
Q969X1	0.0224
A0A0C4DH36	0.0322
Q16828	0.00242
Q8IWF6	0.0179
P20711	0
O00712	0.0234
Q96GS6	0.0424
Q00978	0.0213
Q3MIR4	0.0456
Q5U3C3	0.0443
Q9BPX3	0.00974
Q5TAX3	0.0483
Q14684	0.0396
Q14956	0.0329
Q8WYN0	0.00413
P22891	0.0301
Q9ULC3	0.00533
Q9NZV5	0.0336
Q6UWS5	0.0209
P50876	0.000647
Q96B96	0.0422
P53673	0.013
Q9UL16	0.00183
Q8TDG2	0.0423
Q9NWT1	9.72e-06
P52179	0.00715
Q8WVM0	0.031
P01718	0.0493
O43567	0.0319
Q49AR2	0.0198
Q8IYT2	0.0297
Q96PL5	0.0225
Q9C0I3	0.0174
Q16790	0.0329
Q75QN2	0.0252
P55287	0.00288
Q9UBX1	0.0471
Q9NQX3	0.00832
P26006	0.0132
O75556	0
Q8WTR2	0
A0PJW6	0.0344
O43187	0.0104
Q15599	0.00949
Q9Y644	0.0175
O75691	0.0183
O95428	0.0247
P05423	0.0113
Q9UMX2	0.00154
Q8IYF1	0.00615
Q9BXA5	0.0423
A2RUB1	0.0363
Q9Y639	0.0209
P62854	0.0346
Q01650	0.0449
Q9BYN0	0.011
Q9H790	0.0267
Q9UKD1	0.0245
Q969V4	0.000874
Q6P9A2	0.00864
A0A1B0GV03	0.0132

## Sheet: PBMC D28
Proteins	P-value
P26038	0.0463
P11021	0.0429
Q01518	0.0471
P09493	0.0359
P00558	0.0287
P05164	0.0151
P78371	0.0491
P53396	0.00601
Q01813	0.0155
P16885	0.0218
P29401	0.0163
P48735	0.0022
Q9P2E9	0.0436
O75592	0.00109
P31939	0.0161
Q16181	0.0443
Q9H3U1	0.0187
P35237	0.0171
Q06830	0.00785
O43182	0.00865
Q9HBI1	0.0218
P19971	0.0474
Q9P2J5	0.0047
P46379	0.0399
Q9UNF0	0.0483
O75351	0.0357
O00159	0.0464
Q9Y6D6	0.00217
P09327	0.000296
P20742	0.0424
P06241	0.0271
P13716	0.0104
Q9Y6E0	0.0415
Q04446	0.0186
Q9BUF5	0.0458
Q9Y6Y8	0.00125
O43847	0.0352
Q5H9R7	0.0398
Q08209	0.00693
Q9NRF8	0.0362
P61764	0.0121
Q4G0F5	0.00242
Q15257	0.0138
Q9Y6D5	0.000731
Q07812	0.0209
Q9UKW4	0.00428
Q96T76	0.0058
P36873	0.0476
P18433	0.0471
P06899	0.0417
Q06481	0.00725
Q8N1B4	3.43e-06
O15305	0.0418
Q9H270	0.0162
Q7Z794	0.0164
Q7L1Q6	0.037
Q5D862	0.0364
P20338	0.000236
P14780	0.0279
P08236	0.044
P62140	0.0369
P78356	0.00795
Q9HCN6	0.0178
O95865	0.000751
O14964	0.0453
Q00059	0.0216
P52333	0.0244
Q9Y2J2	0.00292
P61604	0.0238
Q13057	0.0435
Q9NPQ8	0.038
Q6PL24	0.0185
Q99436	0.0331
Q96A33	0.0107
Q12792	0.0441
Q8IVB4	0.021
P53602	0.0161
O95372	0.0294
P02458	0.0215
Q96M96	0.00782
Q9NZ52	0.0363
Q16134	0.0175
P48507	0.0415
O95861	0.0492
Q15582	0.0261
P41219	0.000615
P18754	0.0441
Q86X10	0.0336
Q8IW45	0.0419
P62888	0.0442
Q8NHP6	0.0223
Q6IA69	0.0496
Q04828	6.16e-05
Q9H074	0.0145
Q8WZA9	0.0442
P12829	0.0399
P06730	0.0401
Q5T6V5	0.00505
Q9HBI0	0.0295
Q9UEU0	0.00605
Q9BTY2	0.0263
Q12800	0.0169
Q92599	0.0117
Q9Y3L5	0.00117
Q9H6S0	0.0288
P63096	0.0384
Q9UP83	0.0411
Q9UHD1	0.0251
Q15629	0.0103
Q14CN4	0.0383
Q9Y240	0.00521
Q12805	0.0169
Q96I15	0.0192
Q86SZ2	0.0266
O94923	0.00523
Q9BRR6	0.0337
Q9P1Q0	0.0198
Q13308	0.0367
Q13526	0.0145
Q96DE0	0.0261
Q15796	0.000248
Q9H4G4	0.0178
P30049	0.0157
P13674	0.0206
P60520	0.0159
P09913	0.0298
P78324	0.0291
O75718	0.0217
Q13907	0.0256
P02749	0.0224
Q13614	0.0137
P61962	0.0492
O95232	0.0467
Q9HD26	0.0443
Q8ND76	0.00325
Q86YQ8	0.00216
A6NDU8	0.0369
Q9Y547	0.0457
Q92665	0.00544
P26885	0.00795
Q96AJ9	0.00568
P02489	0.0219
Q15102	0.0219
Q92879	0.0401
Q9Y6M4	0.0296
Q9UBB6	0.00059
Q96KC8	0.0467
Q6ICG6	0.0271
O15498	0.0171
P02745	0.00443
Q03591	0.00879
Q8WWI5	0.00114
P61956	0.0267
Q86YV9	0.0449
Q9BRJ2	0.0194
Q96HY7	0.0246
Q8N183	0.0155
Q6BDS2	0.0254
P02511	0.033
P13762	0.0479
Q13469	0.0306
A6QL63	0.0366
Q8TDH9	0.0279
P35612	0.0338
O95394	0.0392
Q12982	0.0481
P13611	0.0019
Q9BU61	0.0381
Q9BX69	0.00194
Q8N137	0.0036
Q9BVA0	0.0117
Q9Y2Q9	0.0196
C9J7I0	0.0321
P53611	0.049
Q9UPU7	0.0443
Q68E01	0.046
P42766	0.041
Q99715	0.0499
Q7Z6L1	0.0329
Q9Y6I4	0.00455
P22004	0.0458
Q6Q788	0.025
O15061	0.0313
Q8IVD9	0.0185
Q9BYG3	0.0471
Q92574	0.0279
P04271	0.00196
Q9NQE9	0.00232
O00268	0.0114
O95197	0.047
Q9Y2W6	0.0337
Q9C0D7	0.0403
Q9H4A5	0.00992
P01138	0.0261
P31431	0.0182
P48730	0.0241
Q9BUR5	0.00761
P08397	0.0404
Q9HA47	0.0453
A9UHW6	0.0392
Q86UF1	0.00778
Q9P265	0.00785
Q96MH6	0.00568
Q9P287	0.0407
Q53ET0	0.0492
P08319	0.0413
O15427	0.0145
Q9UBX5	0.0145
Q96QA5	0.029
P20142	0.00936
Q9H4I3	0.00602
Q9HC36	0.0324
Q5ST30	0.0242
P0CAP2	0.0421
Q5JS54	0.00151
Q9NQS1	0.0225
P01599	0.0403
A0A075B6I9	0.0264
Q969R8	0.0292
P0DJD8	0.0189
Q9NWX6	0.0228
Q96AY3	0.00849
Q9H2P9	0.0369
Q9NW13	0.0429
Q96IX5	0.013
O60942	0.0189
A0A0B4J1Y9	0.0242
Q2M385	0.00703
Q8TAD4	0.0164
P49005	0.0444
Q9H813	0.0333
Q02556	0.0439
Q8NCC3	0.0244
P03928	0.0129
P56945	0.0447
Q9UPR0	0.0195
O15162	0.0126
Q9BQP7	0.0481
P01593	0.00637
P82914	0.0307
P08183	0.00764
P07320	0.00987
Q08830	0.0218
Q96LJ7	0.0431
Q8TAA9	0.0308
Q6PJI9	0.0355
O76014	0.0299
P07949	0.0079
Q9UH92	0.00545
P0C870	0.00346
A0A075B6I0	0.041
Q92546	0.0197
Q9Y657	0.0296
Q16877	0.0229
Q9UGC7	0.0179
Q9NP31	0.0387
P27449	0.00572
Q86TL0	0.000292
Q9GZM5	0.0418
Q9NYJ1	0.04
Q9BTX7	0.0328
Q00536	0.033
Q8IU54	0.0301
Q5D1E8	0.00275
P60201	0.0378
Q9HCM3	0.000517
Q12999	0.0266
Q7Z4G4	0.0256
Q9NPR2	0.00703
Q9P2K8	0.0102
Q68CZ6	0.0224
Q9UH90	0.00945
Q8IWT3	0.0487
Q96HP4	0.0406
Q9NY35	5.5e-32
Q5BJF2	0.0488
P56182	0.0425
Q9NXW9	0.00955
P00973	0.0462
Q8NB25	0.00196
Q2VPB7	0.0338
Q8N5X7	0.0403
Q86UY6	0.0458
P16519	0.0397
P63302	0.0475
O96007	0.0113
Q9HCE7	0.0461
Q9NZV5	0.0232
O95081	0.0208
Q8N2U9	0.0478
P11137	0.0436
Q6UXB8	0.0268
Q8TCB0	0.00157
Q96NT0	0.035
Q9Y5N5	0.0147
Q9UKG9	0.0377
Q9HBI6	0.000845
Q96LL9	0.00314
Q16790	0.035
Q8WUX2	0.0392
Q6B0K9	0.00349
Q9NZE8	0.0328
Q8IVB5	0.0102
Q7Z6M3	0.0437
P24311	0.0228
A4D2P6	0.0379
Q9BXX0	0.0144
A0PJW6	0.0358
O43313	0.0373
Q9ULX3	0.0424
O95661	0.0144
Q9UMX2	0.0136
Q8NAT2	0.000516
Q8N7Z5	0.00139
A1L168	0.0419
P51956	0.00104
Q6PCT2	0.0431
P08F94	0.00814
Q8NHM5	0.0195

## Sheet: PBMC D57
Proteins	P-value
Q9NYU2	0.0443
P06576	0.0127
P38646	0.0033
Q6IBS0	0.0384
P14543	0.0376
P48735	0.0202
P28331	0.0235
P35237	0.0421
Q13043	0.0247
Q14240	0.0295
P60660	0.035
P07954	0.00103
P80303	0.00709
P98194	0.0444
O95831	0.0215
Q14677	0.0142
Q9Y210	0.0372
Q13509	0.0026
P31930	0.0112
Q96KP1	0.0321
P62834	0.0381
P09327	0.00481
Q15276	0.0496
P13716	0.0372
P22695	0.0407
Q9P2R7	0.00161
P04632	0.0156
Q8TD19	0.0403
Q16698	0.0423
P30040	0.0377
O43815	0.0195
P50225	0.0181
Q14151	0.0117
P61026	0.0102
P11182	0.00594
A5A3E0	0.0017
Q8TCS8	0.0375
Q8WUD1	0.0402
P08729	0.0173
P08559	0.000476
P14927	0.0231
Q9NR28	0.000213
P21912	0.029
O75122	0.0343
Q16740	0.0104
Q8IZP0	0.0107
P05783	0.0372
P61586	0.0486
Q9H479	0.0237
Q96T76	0.0239
O60716	0.0486
Q9UBQ7	0.024
Q5VT25	0.0167
P18433	0.0337
Q8NFV4	0.0469
Q9NQC3	0.0217
Q32P28	0.0204
O60282	0.034
P54886	0.0227
O60684	0.0118
P01861	0.0296
Q9P0J1	0.037
Q9UKV8	0.0289
P62714	0.0225
Q14533	0.032
P09417	0.0273
P35914	0.00623
Q9HB40	0.028
O43865	0.0105
Q9HCN6	0.0111
P51452	0.0242
Q10713	0.00185
Q8IYJ3	0.0438
P02656	0.013
Q9BX67	0.022
P10398	0.0464
Q9UKK9	0.0107
Q16134	0.00728
Q8TBX8	0.00713
Q8N128	0.00312
O14841	0.0254
O95816	0.0121
P18754	0.0392
Q86X10	0.00584
Q9Y3B7	0.00494
Q96QR8	0.0484
P23919	0.0462
Q9Y3B8	0.0428
Q9NSB2	0.00656
Q92947	0.00902
O00330	0.0307
Q2LD37	0.0233
Q676U5	0.0349
Q9H9P8	0.00663
Q9BX68	0.0398
P54922	0.0138
P51553	0.0348
Q969X0	0.014
P02655	0.019
Q92599	0.0111
Q9Y3L5	0.00989
P80188	0.0253
Q6PML9	0.0241
Q9ULD0	0.0303
Q9BYD6	0.0175
Q9ULA0	0.0348
Q92854	0.0308
Q9P2T1	0.0225
Q969Z0	0.0207
Q86SR1	0.0425
Q8N4P3	0.0466
Q0VDG4	0.0148
Q9BT40	0.0352
Q9GZT3	0.0226
Q6GMV3	0.0265
Q9NS00	0.00594
Q86WR0	0.0362
Q9Y478	0.0153
P30049	0.00332
P13674	0.00153
Q9C037	8.9e-05
Q15018	0.0397
O94830	0.0112
Q96DM3	0.0374
Q7Z3Y8	0.0311
Q9H9T3	0.0455
Q9Y2H1	0.0335
Q9HBH0	0.0109
Q9BSH4	0.0372
P48723	0.0398
Q07912	0.000992
O00217	0.0345
Q86SX6	0.00976
Q9UHP3	0.0136
Q8NG11	0.0223
Q9UFG5	0.00233
P61964	0.045
O43451	0.041
Q9NPH2	0.0277
P53667	0.0343
Q8TF64	0.0394
O94819	0.0473
Q9H3Z4	0.0486
P24941	0.0492
Q58FG1	0.0402
P16455	0.04
Q9NX57	0.0476
Q9Y4X5	0.0287
Q9BTZ2	0.0163
Q9UMS0	0.0114
O43181	0.0308
Q96EB1	0.0265
Q9NXU5	0.0178
A0M8Q6	0.00279
Q96KN2	0.00341
O76013	0.00593
Q14520	0.0394
P07197	0.00516
P62266	0.038
Q9Y3E5	0.0355
Q96C01	0.0181
P31997	0.0174
Q8IYB8	0.0301
O75145	0.00825
P22001	0.0455
Q9NZD2	0.0295
Q08623	0.00444
Q13610	0.0114
Q99576	0.00149
Q9UL54	0.0044
P22735	0.0495
P14854	0.0355
Q8WUH6	0.0452
Q9UKT9	0.0292
O60783	0.0267
A0A0U1RRL7	0.00711
Q08AH1	0.0226
Q9Y6Q2	0.0484
Q96NB2	0.000733
Q9NQ29	0.0357
Q9BRT3	0.0249
Q9Y5J7	0.00607
Q0JRZ9	0.0431
Q8IVD9	0.0334
Q9NQ48	0.0399
Q86XP1	0.0453
O00757	0.0258
O95197	0.0317
P0DI82	0.0105
P33151	0.0243
Q7Z7F7	0.0119
Q6ZS81	0.0328
Q9H4A5	0.00125
Q96EV8	0.0474
Q9UNL2	0.0463
Q12830	0.0384
Q9UPR3	0.0162
Q9P0P8	0.0132
Q9NYJ8	0.00938
P08397	0.0437
Q13123	0.0204
Q6DT37	0.00102
O00187	0.00569
Q8IWL3	0.0433
P27487	0.0411
O14730	0.024
Q86VP3	0.0266
Q9ULQ1	0.0283
Q15493	0.0469
P02724	0.0352
Q96QU8	0.0387
P06729	0.0405
P51828	0.0487
Q9Y3C5	0.0314
Q99575	0.0284
Q96PZ2	0.00152
Q7L4E1	0.0161
Q8N386	0.0321
A6NED2	0.00919
Q969Q0	0.0117
Q8N5N7	0.00868
Q96K21	0.0364
P12532	0.00216
P07148	0.038
P40937	0.00954
A2NJV5	0.00162
P60985	0.0359
P01599	0.0225
Q6QEF8	0.00215
Q8NFZ5	0.0425
Q8NI37	0.0283
Q9NVX2	0.0285
P48728	0.0406
P05060	0.0183
Q86WN1	0.0157
O95167	0.0184
Q13895	0.0467
P50151	0.0103
Q8NCC3	0.0225
Q92623	0.038
Q9NQ79	1.06e-06
Q15113	0.00418
Q96SB4	0.0491
Q9BQP7	0.0168
Q8IWE4	0.0219
P49913	0.0445
Q04724	0.0292
Q8N5C6	0.0028
Q56VL3	0.033
P51397	0.0349
Q7Z6V5	0.0383
Q96L08	0.00806
Q06278	0.0156
P56381	0.0265
P53365	0.012
P02585	0.0353
Q330K2	0.0323
Q16877	0.0381
P07288	0.0474
Q96BQ5	0.00609
P18615	0.0278
Q9UM47	0.0143
Q9NUS5	7.9e-17
Q8TA86	0.0435
P01344	0.0235
Q9NUK0	0.0158
Q03692	0.0344
O95382	0.0417
P40337	0.0118
Q13563	0.0043
Q8N8N7	0.0068
Q96GY0	0.0229
P48061	0.0389
Q9NRF9	0.0277
P42679	0.00188
Q9Y2K6	0.0297
Q9UNZ5	0.0355
P37287	0.043
O75970	0.00347
Q9H7E2	0.0156
Q8TDR0	0.0334
Q6EMK4	0.0231
Q765P7	0.0354
Q9Y388	0.000683
Q8IZT6	0.0404
P51957	0.0339
Q2VPB7	0.0409
Q0VGL1	0.0337
Q9NQS7	0.0049
Q7Z4S6	0.00168
Q8WYN0	0.0195
Q8N442	0.00991
Q7RTV0	0.0438
Q8N2U9	0.0372
Q8NEY8	0.0462
Q6UXB8	0.0222
B9EJG8	0.0138
O43497	0.0404
O75817	0.0259
Q5TEU4	0.0148
Q96GX2	0.024
Q49AR2	0.0144
P01036	0.000409
Q8IYA2	3.97e-49
P25940	0.0299
Q6ZXV5	0.0399
Q92466	0.0444
Q9H6Y7	0.0133
O15213	0.0281
Q8IVB5	0.0233
P52657	0.000335
Q8NEC7	0.0269
Q09327	0.00581
Q7Z6M3	0.00623
O60911	0.0402
Q86SE9	0.00179
Q15527	0.0453
Q8NCX0	0.00423
Q9Y639	0.034
O95259	0.0424
O60673	0.0127
Q58HT5	0.0429
Q96EY5	0.0409
Q9BV36	0.00976
Q9HAT8	0.0411

## Sheet: Serum D0
Proteins	P-value
P02768	0.0468
P01023	0.000419
P01031	0.0343
P25311	0.015
P04004	0.0355
P02766	0.0427
P00748	0.00526
P36955	0.00701
Q08380	0.0144
Q86VB7	0.00791
Q15582	0.0357
Q12860	0.0401
P00746	0.0415
Q04695	0.0306
Q9BXR6	0.0424
P35443	0.0468
Q9HDC9	0.00824
P01591	0.039
P22897	0.00154
P05556	0.00336
P35542	0.00928
Q92859	0.0378
Q15113	0.0118
P05062	0.0178
P08195	0.0414
Q13103	0.000476
P01772	0.0384
P54802	0.0266
Q14112	0.00244
P10720	0.017
Q9H4A9	0.022
P23470	0.0433
Q01518	0.0316
P62805	0.00202
Q99972	0.0354
P09960	0.0208
Q9HBI1	0.0171
P12110	0.0138
P13497	0.026
P16070	0.00769
P06331	0.0487
P01766	0.0178
A0A075B6R9	0.00088
P28799	0.0222
O00151	0.0282
Q16394	0.0207
P10451	0.000378
Q6WN34	0.0462
O75356	0.0129
Q5QNW6	0.0274
P01717	0.00647
P30530	0.0181
Q9UBR2	0.0479
P07988	0.0393
P15090	0.0178
Q96HD1	0.0256
Q12866	0.0444
P58215	0.0268
P13598	0.0141
P20062	0.0168
Q13275	0.0192
Q8WUJ3	0.0216
P16233	0.0171
A0A0B4J1V2	0.0354
P98095	0.0137
Q8NI35	0.0247
Q969E1	0.0432
Q13232	0.003
P61970	0.028

## Sheet: Serum D28
Proteins	P-value
P01024	0.0283
P04275	0.0468
P00734	0.0279
P49747	0.0412
P02766	0.0255
P11021	0.038
O43866	0.00104
Q92496	0.0497
P26038	0.0348
P40197	0.027
P05362	0.0393
A0A0B4J1V0	0.0383
A0A0B4J1X8	0.0116
Q9HCN6	0.0279
Q9BS26	0.0294
P14209	0.0279
P35237	0.0331
Q9NPG4	0.0401
Q6WN34	0.0109
P36222	0.0392
P30530	0.0134
Q9NZT1	0.0404
P15090	0.00209
O14773	0.0291
Q9UK23	0.0431
P08648	0.0183
A0A0A0MT89	0.00656
O15511	0.0405
P30046	0.0329
Q8N157	0.035
Q13535	0.0142

## Sheet: Serum D57
Proteins	P-value
P01024	0.0236
P00450	0.0163
P02647	0.0101
P04275	0.018
P02652	0.033
P02753	0.0201
O00533	0.0268
Q76LX8	0.0412
P18206	0.0384
P02763	0.000868
P14625	0.00383
P19652	0.0301
P08571	0.0204
Q9UNW1	0.0429
P04745	0.0423
Q92820	0.00773
P12882	0.0485
Q16270	0.00854
P18065	0.0148
Q5T749	0.00621
A0A0A0MS15	0.0174
O75144	0.0406
P30043	0.0115
O14498	0.0197
Q14697	0.00151
P61981	0.000201
P37837	0.0451
A0A075B6R9	0.0212
O75368	0.0158
Q9NPG4	0.0194
P07384	0.01
A0A075B6I9	0.0266
P36269	0.0179
P07451	0.000622
P28072	0.0151
O75339	0.0498
P62333	0.0491
P61970	0.0375
Q8N157	0.0311
