# Supplementary material for: Longitudinal proteomic investigation of COVID-19 vaccination
Source: Protein Cell. 2023 Feb 6;14(9):668–82. doi: 10.1093/procel/pwad004 (PMC10501184; doi:10.1093/procel/pwad004)
Supplement: pwad004_suppl_Supplementary_Table_S5 [file pwad004_suppl_supplementary_table_s5.xlsx]

## Sheet: Pathway_Enrichment
GroupID	Category	Term	Description	LogP	Log(q-value)	InTerm_InList	Genes	Symbols
1_Summary	GO Biological Processes	GO:2000401	regulation of lymphocyte migration	-4.92359	-0.57691	4/63	4478,6387,8772,29108,8440,9168,10300,55755,922,4318,282618,6649,3507,28448,5583,3512,4057,10487,8331,3656	MSN,CXCL12,FADD,PYCARD,NCK2,TMSB10,KATNB1,CDK5RAP2,CD5L,MMP9,IFNL1,SOD3,IGHM,IGHV3-15,PRKCH,JCHAIN,LTF,CAP1,H2AC14,IRAK2
1_Member	GO Biological Processes	GO:2000401	regulation of lymphocyte migration	-4.92359	-0.57691	4/63	4478,6387,8772,29108	MSN,CXCL12,FADD,PYCARD
1_Member	GO Biological Processes	GO:2000406	positive regulation of T cell migration	-4.34851	-0.553604	3/31	6387,8772,29108	CXCL12,FADD,PYCARD
1_Member	GO Biological Processes	GO:2000403	positive regulation of lymphocyte migration	-4.11495	-0.553604	3/37	6387,8772,29108	CXCL12,FADD,PYCARD
1_Member	GO Biological Processes	GO:2000404	regulation of T cell migration	-3.88817	-0.553604	3/44	6387,8772,29108	CXCL12,FADD,PYCARD
1_Member	GO Biological Processes	GO:0071675	regulation of mononuclear cell migration	-3.88196	-0.553604	4/116	4478,6387,8772,29108	MSN,CXCL12,FADD,PYCARD
1_Member	GO Biological Processes	GO:1902903	regulation of supramolecular fiber organization	-3.73211	-0.549311	6/375	6387,8440,9168,10300,29108,55755	CXCL12,NCK2,TMSB10,KATNB1,PYCARD,CDK5RAP2
1_Member	GO Biological Processes	GO:0031638	zymogen activation	-3.72206	-0.549311	3/50	922,8772,29108	CD5L,FADD,PYCARD
1_Member	GO Biological Processes	GO:0008064	regulation of actin polymerization or depolymerization	-3.36937	-0.427313	4/158	6387,8440,9168,29108	CXCL12,NCK2,TMSB10,PYCARD
1_Member	GO Biological Processes	GO:0071677	positive regulation of mononuclear cell migration	-3.36484	-0.427313	3/66	6387,8772,29108	CXCL12,FADD,PYCARD
1_Member	GO Biological Processes	GO:0030832	regulation of actin filament length	-3.35902	-0.427313	4/159	6387,8440,9168,29108	CXCL12,NCK2,TMSB10,PYCARD
1_Member	GO Biological Processes	GO:2001242	regulation of intrinsic apoptotic signaling pathway	-3.2401	-0.33684	4/171	4318,6387,8440,29108	MMP9,CXCL12,NCK2,PYCARD
1_Member	GO Biological Processes	GO:1902905	positive regulation of supramolecular fiber organization	-3.1932	-0.3164	4/176	8440,10300,29108,55755	NCK2,KATNB1,PYCARD,CDK5RAP2
1_Member	GO Biological Processes	GO:0032729	positive regulation of interferon-gamma production	-3.16866	-0.3164	3/77	8772,29108,282618	FADD,PYCARD,IFNL1
1_Member	GO Biological Processes	GO:0010638	positive regulation of organelle organization	-3.13562	-0.3164	6/486	4318,4478,8440,10300,29108,55755	MMP9,MSN,NCK2,KATNB1,PYCARD,CDK5RAP2
1_Member	GO Biological Processes	GO:0090066	regulation of anatomical structure size	-3.13098	-0.3164	6/487	4478,6387,6649,8440,9168,29108	MSN,CXCL12,SOD3,NCK2,TMSB10,PYCARD
1_Member	GO Biological Processes	GO:0031334	positive regulation of protein-containing complex assembly	-3.0356	-0.3164	4/194	4478,8440,29108,55755	MSN,NCK2,PYCARD,CDK5RAP2
1_Member	GO Biological Processes	GO:0051495	positive regulation of cytoskeleton organization	-3.02731	-0.3164	4/195	8440,10300,29108,55755	NCK2,KATNB1,PYCARD,CDK5RAP2
1_Member	GO Biological Processes	GO:1903037	regulation of leukocyte cell-cell adhesion	-2.99675	-0.3164	5/344	6387,8440,8772,29108,282618	CXCL12,NCK2,FADD,PYCARD,IFNL1
1_Member	GO Biological Processes	GO:0032271	regulation of protein polymerization	-2.97858	-0.3164	4/201	8440,9168,29108,55755	NCK2,TMSB10,PYCARD,CDK5RAP2
1_Member	GO Biological Processes	GO:0051493	regulation of cytoskeleton organization	-2.96266	-0.3164	6/525	6387,8440,9168,10300,29108,55755	CXCL12,NCK2,TMSB10,KATNB1,PYCARD,CDK5RAP2
1_Member	GO Biological Processes	GO:0032535	regulation of cellular component size	-2.95791	-0.3164	5/351	4478,6387,8440,9168,29108	MSN,CXCL12,NCK2,TMSB10,PYCARD
1_Member	GO Biological Processes	GO:0051249	regulation of lymphocyte activation	-2.93321	-0.3164	6/532	3507,8440,8772,28448,29108,282618	IGHM,NCK2,FADD,IGHV3-15,PYCARD,IFNL1
1_Member	GO Biological Processes	GO:0032273	positive regulation of protein polymerization	-2.93069	-0.3164	3/93	8440,29108,55755	NCK2,PYCARD,CDK5RAP2
1_Member	GO Biological Processes	GO:0008037	cell recognition	-2.90839	-0.302893	4/210	3507,4478,8440,28448	IGHM,MSN,NCK2,IGHV3-15
1_Member	GO Biological Processes	GO:2001233	regulation of apoptotic signaling pathway	-2.87237	-0.302893	5/367	4318,6387,8440,8772,29108	MMP9,CXCL12,NCK2,FADD,PYCARD
1_Member	GO Biological Processes	GO:0051251	positive regulation of lymphocyte activation	-2.85165	-0.302893	5/371	3507,8440,8772,28448,29108	IGHM,NCK2,FADD,IGHV3-15,PYCARD
1_Member	GO Biological Processes	GO:0002685	regulation of leukocyte migration	-2.84873	-0.302893	4/218	4478,6387,8772,29108	MSN,CXCL12,FADD,PYCARD
1_Member	GO Biological Processes	GO:0050778	positive regulation of immune response	-2.8238	-0.302893	6/559	3507,5583,8772,28448,29108,282618	IGHM,PRKCH,FADD,IGHV3-15,PYCARD,IFNL1
1_Member	GO Biological Processes	GO:0045087	innate immune response	-2.8235	-0.302893	7/764	3507,3512,4057,8772,28448,29108,282618	IGHM,JCHAIN,LTF,FADD,IGHV3-15,PYCARD,IFNL1
1_Member	GO Biological Processes	GO:0042102	positive regulation of T cell proliferation	-2.8031	-0.288922	3/103	8440,8772,29108	NCK2,FADD,PYCARD
1_Member	GO Biological Processes	GO:2000116	regulation of cysteine-type endopeptidase activity	-2.77053	-0.26894	4/229	4057,4318,8772,29108	LTF,MMP9,FADD,PYCARD
1_Member	GO Biological Processes	GO:0043254	regulation of protein-containing complex assembly	-2.704	-0.232379	5/401	4478,8440,9168,29108,55755	MSN,NCK2,TMSB10,PYCARD,CDK5RAP2
1_Member	GO Biological Processes	GO:0032649	regulation of interferon-gamma production	-2.6451	-0.190508	3/117	8772,29108,282618	FADD,PYCARD,IFNL1
1_Member	GO Biological Processes	GO:0002696	positive regulation of leukocyte activation	-2.61251	-0.163454	5/421	3507,8440,8772,28448,29108	IGHM,NCK2,FADD,IGHV3-15,PYCARD
1_Member	GO Biological Processes	GO:0002694	regulation of leukocyte activation	-2.56736	-0.134488	6/629	3507,8440,8772,28448,29108,282618	IGHM,NCK2,FADD,IGHV3-15,PYCARD,IFNL1
1_Member	GO Biological Processes	GO:0050867	positive regulation of cell activation	-2.54716	-0.124623	5/436	3507,8440,8772,28448,29108	IGHM,NCK2,FADD,IGHV3-15,PYCARD
1_Member	GO Biological Processes	GO:0110053	regulation of actin filament organization	-2.51783	-0.113384	4/269	6387,8440,9168,29108	CXCL12,NCK2,TMSB10,PYCARD
1_Member	GO Biological Processes	GO:2001235	positive regulation of apoptotic signaling pathway	-2.47853	-0.0908888	3/134	8440,8772,29108	NCK2,FADD,PYCARD
1_Member	GO Biological Processes	GO:0022407	regulation of cell-cell adhesion	-2.46403	-0.0811356	5/456	6387,8440,8772,29108,282618	CXCL12,NCK2,FADD,PYCARD,IFNL1
1_Member	GO Biological Processes	GO:0030833	regulation of actin filament polymerization	-2.43386	-0.0556613	3/139	8440,9168,29108	NCK2,TMSB10,PYCARD
1_Member	GO Biological Processes	GO:0002687	positive regulation of leukocyte migration	-2.41648	-0.04752	3/141	6387,8772,29108	CXCL12,FADD,PYCARD
1_Member	GO Biological Processes	GO:0050671	positive regulation of lymphocyte proliferation	-2.41648	-0.04752	3/141	8440,8772,29108	NCK2,FADD,PYCARD
1_Member	GO Biological Processes	GO:0032946	positive regulation of mononuclear cell proliferation	-2.39937	-0.0429286	3/143	8440,8772,29108	NCK2,FADD,PYCARD
1_Member	GO Biological Processes	GO:0050865	regulation of cell activation	-2.39839	-0.0429286	6/681	3507,8440,8772,28448,29108,282618	IGHM,NCK2,FADD,IGHV3-15,PYCARD,IFNL1
1_Member	GO Biological Processes	GO:0006897	endocytosis	-2.3359	0	5/489	922,3507,10487,28448,29108	CD5L,IGHM,CAP1,IGHV3-15,PYCARD
1_Member	GO Biological Processes	GO:0070665	positive regulation of leukocyte proliferation	-2.27876	0	3/158	8440,8772,29108	NCK2,FADD,PYCARD
1_Member	KEGG Pathway	hsa04217	Necroptosis	-2.27117	0	3/159	8331,8772,29108	H2AC14,FADD,PYCARD
1_Member	GO Biological Processes	GO:0001959	regulation of cytokine-mediated signaling pathway	-2.21946	0	3/166	3656,8772,29108	IRAK2,FADD,PYCARD
1_Member	GO Biological Processes	GO:0042129	regulation of T cell proliferation	-2.16322	0	3/174	8440,8772,29108	NCK2,FADD,PYCARD
1_Member	GO Biological Processes	GO:0009615	response to virus	-2.15084	0	4/342	6387,8772,29108,282618	CXCL12,FADD,PYCARD,IFNL1
1_Member	GO Biological Processes	GO:0050863	regulation of T cell activation	-2.15084	0	4/342	8440,8772,29108,282618	NCK2,FADD,PYCARD,IFNL1
1_Member	GO Biological Processes	GO:0060759	regulation of response to cytokine stimulus	-2.13616	0	3/178	3656,8772,29108	IRAK2,FADD,PYCARD
1_Member	GO Biological Processes	GO:0032956	regulation of actin cytoskeleton organization	-2.11194	0	4/351	6387,8440,9168,29108	CXCL12,NCK2,TMSB10,PYCARD
1_Member	GO Biological Processes	GO:0016485	protein processing	-2.10976	0	3/182	922,8772,29108	CD5L,FADD,PYCARD
1_Member	GO Biological Processes	GO:0032680	regulation of tumor necrosis factor production	-2.10976	0	3/182	4057,8772,29108	LTF,FADD,PYCARD
1_Member	GO Biological Processes	GO:1903555	regulation of tumor necrosis factor superfamily cytokine production	-2.07766	0	3/187	4057,8772,29108	LTF,FADD,PYCARD
1_Member	KEGG Pathway	hsa05130	Pathogenic Escherichia coli infection	-2.01623	0	3/197	8440,8772,29108	NCK2,FADD,PYCARD
2_Summary	GO Biological Processes	GO:0052548	regulation of endopeptidase activity	-4.35374	-0.553604	7/426	334,4057,4318,6694,8772,29108,51156,649,3340,25884,55755,6649	APLP2,LTF,MMP9,SPP2,FADD,PYCARD,SERPINA10,BMP1,NDST1,CHRDL2,CDK5RAP2,SOD3
2_Member	GO Biological Processes	GO:0052548	regulation of endopeptidase activity	-4.35374	-0.553604	7/426	334,4057,4318,6694,8772,29108,51156	APLP2,LTF,MMP9,SPP2,FADD,PYCARD,SERPINA10
2_Member	GO Biological Processes	GO:0052547	regulation of peptidase activity	-4.16809	-0.553604	7/456	334,4057,4318,6694,8772,29108,51156	APLP2,LTF,MMP9,SPP2,FADD,PYCARD,SERPINA10
2_Member	GO Biological Processes	GO:0010951	negative regulation of endopeptidase activity	-3.61724	-0.549311	5/251	334,4057,4318,6694,51156	APLP2,LTF,MMP9,SPP2,SERPINA10
2_Member	GO Biological Processes	GO:0010466	negative regulation of peptidase activity	-3.5315	-0.504244	5/262	334,4057,4318,6694,51156	APLP2,LTF,MMP9,SPP2,SERPINA10
2_Member	GO Biological Processes	GO:0001501	skeletal system development	-3.0943	-0.3164	6/495	649,3340,4057,4318,6694,25884	BMP1,NDST1,LTF,MMP9,SPP2,CHRDL2
2_Member	GO Biological Processes	GO:0045861	negative regulation of proteolysis	-2.96341	-0.3164	5/350	334,4057,4318,6694,51156	APLP2,LTF,MMP9,SPP2,SERPINA10
2_Member	GO Biological Processes	GO:0030162	regulation of proteolysis	-2.89274	-0.302893	7/743	334,4057,4318,6694,8772,29108,51156	APLP2,LTF,MMP9,SPP2,FADD,PYCARD,SERPINA10
2_Member	GO Biological Processes	GO:0051346	negative regulation of hydrolase activity	-2.85165	-0.302893	5/371	334,4057,4318,6694,51156	APLP2,LTF,MMP9,SPP2,SERPINA10
2_Member	GO Biological Processes	GO:0043086	negative regulation of catalytic activity	-2.75345	-0.264095	7/786	334,4057,4318,6694,29108,51156,55755	APLP2,LTF,MMP9,SPP2,PYCARD,SERPINA10,CDK5RAP2
2_Member	GO Biological Processes	GO:0001503	ossification	-2.50633	-0.10903	4/271	649,4057,4318,25884	BMP1,LTF,MMP9,CHRDL2
2_Member	WikiPathways	WP4673	Male infertility	-2.30185	0	3/155	4057,4318,6649	LTF,MMP9,SOD3
3_Summary	Reactome Gene Sets	R-HSA-6798695	Neutrophil degranulation	-4.02928	-0.553604	7/480	2665,4048,4057,4318,7276,10487,29108,8331	GDI2,LTA4H,LTF,MMP9,TTR,CAP1,PYCARD,H2AC14
3_Member	Reactome Gene Sets	R-HSA-6798695	Neutrophil degranulation	-4.02928	-0.553604	7/480	2665,4048,4057,4318,7276,10487,29108	GDI2,LTA4H,LTF,MMP9,TTR,CAP1,PYCARD
3_Member	Reactome Gene Sets	R-HSA-977225	Amyloid fiber formation	-2.71019	-0.232739	3/111	4057,7276,8331	LTF,TTR,H2AC14
4_Summary	Reactome Gene Sets	R-HSA-8957275	Post-translational protein phosphorylation	-4.00203	-0.553604	4/108	213,334,6694,51156,10487,5583,3512	ALB,APLP2,SPP2,SERPINA10,CAP1,PRKCH,JCHAIN
4_Member	Reactome Gene Sets	R-HSA-8957275	Post-translational protein phosphorylation	-4.00203	-0.553604	4/108	213,334,6694,51156	ALB,APLP2,SPP2,SERPINA10
4_Member	Reactome Gene Sets	R-HSA-381426	Regulation of Insulin-like Growth Factor (IGF) transport and uptake by Insulin-like Growth Factor Binding Proteins (IGFBPs)	-3.757	-0.549311	4/125	213,334,6694,51156	ALB,APLP2,SPP2,SERPINA10
4_Member	Reactome Gene Sets	R-HSA-114608	Platelet degranulation	-3.70451	-0.549311	4/129	213,334,6694,10487	ALB,APLP2,SPP2,CAP1
4_Member	Reactome Gene Sets	R-HSA-76005	Response to elevated platelet cytosolic Ca2+	-3.64129	-0.549311	4/134	213,334,6694,10487	ALB,APLP2,SPP2,CAP1
4_Member	Reactome Gene Sets	R-HSA-76002	Platelet activation, signaling and aggregation	-3.5239	-0.504244	5/263	213,334,5583,6694,10487	ALB,APLP2,PRKCH,SPP2,CAP1
4_Member	Reactome Gene Sets	R-HSA-109582	Hemostasis	-2.59487	-0.156674	6/621	213,334,3512,5583,6694,10487	ALB,APLP2,JCHAIN,PRKCH,SPP2,CAP1
5_Summary	WikiPathways	WP5055	Burn wound healing	-3.97115	-0.553604	4/110	58,4318,6277,6387,649,25884,51156,142683,334,8898	ACTA1,MMP9,S100A6,CXCL12,BMP1,CHRDL2,SERPINA10,ITLN2,APLP2,MTMR2
5_Member	WikiPathways	WP5055	Burn wound healing	-3.97115	-0.553604	4/110	58,4318,6277,6387	ACTA1,MMP9,S100A6,CXCL12
5_Member	Canonical Pathways	M5885	NABA MATRISOME ASSOCIATED	-2.86608	-0.302893	7/751	649,4318,6277,6387,25884,51156,142683	BMP1,MMP9,S100A6,CXCL12,CHRDL2,SERPINA10,ITLN2
5_Member	GO Biological Processes	GO:0032989	cellular component morphogenesis	-2.05193	0	5/573	58,334,6277,6387,8898	ACTA1,APLP2,S100A6,CXCL12,MTMR2
6_Summary	Canonical Pathways	M106	PID HNF3B PATHWAY	-3.8589	-0.553604	3/45	213,229,7276,28992,60490	ALB,ALDOB,TTR,MACROD1,PPCDC
6_Member	Canonical Pathways	M106	PID HNF3B PATHWAY	-3.8589	-0.553604	3/45	213,229,7276	ALB,ALDOB,TTR
6_Member	GO Biological Processes	GO:0072521	purine-containing compound metabolic process	-2.17744	0	4/336	229,7276,28992,60490	ALDOB,TTR,MACROD1,PPCDC
7_Summary	WikiPathways	WP1533	Vitamin B12 metabolism	-3.64669	-0.549311	3/53	213,6289,6649,2952,6387,51156	ALB,SAA2,SOD3,GSTT1,CXCL12,SERPINA10
7_Member	WikiPathways	WP1533	Vitamin B12 metabolism	-3.64669	-0.549311	3/53	213,6289,6649	ALB,SAA2,SOD3
7_Member	WikiPathways	WP176	Folate metabolism	-3.23637	-0.33684	3/73	213,6289,6649	ALB,SAA2,SOD3
7_Member	GO Biological Processes	GO:0098869	cellular oxidant detoxification	-2.97183	-0.3164	3/90	213,2952,6649	ALB,GSTT1,SOD3
7_Member	WikiPathways	WP15	Selenium micronutrient network	-2.94425	-0.3164	3/92	213,6289,6649	ALB,SAA2,SOD3
7_Member	WikiPathways	WP5115	Network map of SARS-CoV-2 signaling pathway	-2.82697	-0.302893	4/221	213,6289,6387,51156	ALB,SAA2,CXCL12,SERPINA10
7_Member	GO Biological Processes	GO:1990748	cellular detoxification	-2.77917	-0.27133	3/105	213,2952,6649	ALB,GSTT1,SOD3
7_Member	GO Biological Processes	GO:0097237	cellular response to toxic substance	-2.68808	-0.222212	3/113	213,2952,6649	ALB,GSTT1,SOD3
7_Member	GO Biological Processes	GO:0098754	detoxification	-2.49691	-0.104465	3/132	213,2952,6649	ALB,GSTT1,SOD3
8_Summary	GO Biological Processes	GO:0019731	antibacterial humoral response	-3.62255	-0.549311	3/54	3507,3512,4057,213,29108,28448,3656,654463	IGHM,JCHAIN,LTF,ALB,PYCARD,IGHV3-15,IRAK2,FER1L6
8_Member	GO Biological Processes	GO:0019731	antibacterial humoral response	-3.62255	-0.549311	3/54	3507,3512,4057	IGHM,JCHAIN,LTF
8_Member	GO Biological Processes	GO:0001895	retina homeostasis	-3.12027	-0.3164	3/80	213,3512,4057	ALB,JCHAIN,LTF
8_Member	GO Biological Processes	GO:0050829	defense response to Gram-negative bacterium	-3.04374	-0.3164	3/85	3507,4057,29108	IGHM,LTF,PYCARD
8_Member	GO Biological Processes	GO:0042742	defense response to bacterium	-2.98	-0.3164	5/347	3507,3512,4057,28448,29108	IGHM,JCHAIN,LTF,IGHV3-15,PYCARD
8_Member	GO Biological Processes	GO:0009617	response to bacterium	-2.95058	-0.3164	7/726	3507,3512,3656,4057,28448,29108,654463	IGHM,JCHAIN,IRAK2,LTF,IGHV3-15,PYCARD,FER1L6
8_Member	GO Biological Processes	GO:0019730	antimicrobial humoral response	-2.71019	-0.232739	3/111	3507,3512,4057	IGHM,JCHAIN,LTF
8_Member	GO Biological Processes	GO:0006959	humoral immune response	-2.40158	-0.0429286	4/290	3507,3512,4057,28448	IGHM,JCHAIN,LTF,IGHV3-15
9_Summary	Canonical Pathways	M281	PID FAK PATHWAY	-3.50851	-0.504244	3/59	58,673,8440,4048,4318,6649,79109,8772,6387,2952	ACTA1,BRAF,NCK2,LTA4H,MMP9,SOD3,MAPKAP1,FADD,CXCL12,GSTT1
9_Member	Canonical Pathways	M281	PID FAK PATHWAY	-3.50851	-0.504244	3/59	58,673,8440	ACTA1,BRAF,NCK2
9_Member	GO Biological Processes	GO:0010038	response to metal ion	-2.95791	-0.3164	5/351	58,673,4048,4318,6649	ACTA1,BRAF,LTA4H,MMP9,SOD3
9_Member	GO Biological Processes	GO:0033135	regulation of peptidyl-serine phosphorylation	-2.3909	-0.0398546	3/144	673,8440,79109	BRAF,NCK2,MAPKAP1
9_Member	WikiPathways	WP4666	Hepatitis B infection	-2.30966	0	3/154	673,4318,8772	BRAF,MMP9,FADD
9_Member	GO Biological Processes	GO:0010035	response to inorganic substance	-2.24905	0	5/513	58,673,4048,4318,6649	ACTA1,BRAF,LTA4H,MMP9,SOD3
9_Member	KEGG Pathway	hsa05161	Hepatitis B	-2.24871	0	3/162	673,4318,8772	BRAF,MMP9,FADD
9_Member	Reactome Gene Sets	R-HSA-9006934	Signaling by Receptor Tyrosine Kinases	-2.22118	0	5/521	673,4318,6387,8440,79109	BRAF,MMP9,CXCL12,NCK2,MAPKAP1
9_Member	KEGG Pathway	hsa05200	Pathways in cancer	-2.18707	0	5/531	673,2952,4318,6387,8772	BRAF,GSTT1,MMP9,CXCL12,FADD
10_Summary	GO Biological Processes	GO:0051092	positive regulation of NF-kappaB transcription factor activity	-3.42218	-0.43722	4/153	3656,4057,5583,29108,922,3340,6289	IRAK2,LTF,PRKCH,PYCARD,CD5L,NDST1,SAA2
10_Member	GO Biological Processes	GO:0051092	positive regulation of NF-kappaB transcription factor activity	-3.42218	-0.43722	4/153	3656,4057,5583,29108	IRAK2,LTF,PRKCH,PYCARD
10_Member	GO Biological Processes	GO:0051091	positive regulation of DNA-binding transcription factor activity	-2.54703	-0.124623	4/264	3656,4057,5583,29108	IRAK2,LTF,PRKCH,PYCARD
10_Member	GO Biological Processes	GO:0006954	inflammatory response	-2.28103	0	5/504	922,3340,3656,6289,29108	CD5L,NDST1,IRAK2,SAA2,PYCARD
11_Summary	WikiPathways	WP4674	Head and neck squamous cell carcinoma	-3.18523	-0.3164	3/76	2195,8772,79109	FAT1,FADD,MAPKAP1
11_Member	WikiPathways	WP4674	Head and neck squamous cell carcinoma	-3.18523	-0.3164	3/76	2195,8772,79109	FAT1,FADD,MAPKAP1
12_Summary	GO Biological Processes	GO:0007163	establishment or maintenance of cell polarity	-3.01908	-0.3164	4/196	2195,4478,10487,55755	FAT1,MSN,CAP1,CDK5RAP2
12_Member	GO Biological Processes	GO:0007163	establishment or maintenance of cell polarity	-3.01908	-0.3164	4/196	2195,4478,10487,55755	FAT1,MSN,CAP1,CDK5RAP2
12_Member	GO Biological Processes	GO:0030010	establishment of cell polarity	-2.60366	-0.160068	3/121	2195,4478,55755	FAT1,MSN,CDK5RAP2
13_Summary	GO Biological Processes	GO:0097435	supramolecular fiber organization	-2.97542	-0.3164	6/522	58,649,2195,8440,9168,10300,10487	ACTA1,BMP1,FAT1,NCK2,TMSB10,KATNB1,CAP1
13_Member	GO Biological Processes	GO:0097435	supramolecular fiber organization	-2.97542	-0.3164	6/522	58,649,2195,8440,9168,10300	ACTA1,BMP1,FAT1,NCK2,TMSB10,KATNB1
13_Member	GO Biological Processes	GO:0007015	actin filament organization	-2.52944	-0.113384	4/267	58,2195,8440,9168	ACTA1,FAT1,NCK2,TMSB10
13_Member	GO Biological Processes	GO:0030036	actin cytoskeleton organization	-2.15703	0	5/540	58,2195,8440,9168,10487	ACTA1,FAT1,NCK2,TMSB10,CAP1
14_Summary	Reactome Gene Sets	R-HSA-73884	Base Excision Repair	-2.94425	-0.3164	3/92	5425,8331,54107,84083,9907,28992,29108	POLD2,H2AC14,POLE3,ZRANB3,AP5Z1,MACROD1,PYCARD
14_Member	Reactome Gene Sets	R-HSA-73884	Base Excision Repair	-2.94425	-0.3164	3/92	5425,8331,54107	POLD2,H2AC14,POLE3
14_Member	GO Biological Processes	GO:0006261	DNA-dependent DNA replication	-2.51559	-0.113384	3/130	5425,54107,84083	POLD2,POLE3,ZRANB3
14_Member	GO Biological Processes	GO:0006974	cellular response to DNA damage stimulus	-2.31389	0	6/709	5425,9907,28992,29108,54107,84083	POLD2,AP5Z1,MACROD1,PYCARD,POLE3,ZRANB3
14_Member	Reactome Gene Sets	R-HSA-69306	DNA Replication	-2.05885	0	3/190	5425,8331,54107	POLD2,H2AC14,POLE3
14_Member	GO Biological Processes	GO:0006260	DNA replication	-2.02823	0	3/195	5425,54107,84083	POLD2,POLE3,ZRANB3
15_Summary	GO Biological Processes	GO:0051651	maintenance of location in cell	-2.93069	-0.3164	3/93	213,9168,81488	ALB,TMSB10,POLR2M
15_Member	GO Biological Processes	GO:0051651	maintenance of location in cell	-2.93069	-0.3164	3/93	213,9168,81488	ALB,TMSB10,POLR2M
15_Member	GO Biological Processes	GO:0051235	maintenance of location	-2.25614	0	3/161	213,9168,81488	ALB,TMSB10,POLR2M
16_Summary	Reactome Gene Sets	R-HSA-422475	Axon guidance	-2.85156	-0.302893	6/552	4318,4478,6204,6387,8440,10487,79109,282618	MMP9,MSN,RPS10,CXCL12,NCK2,CAP1,MAPKAP1,IFNL1
16_Member	Reactome Gene Sets	R-HSA-422475	Axon guidance	-2.85156	-0.302893	6/552	4318,4478,6204,6387,8440,10487	MMP9,MSN,RPS10,CXCL12,NCK2,CAP1
16_Member	Reactome Gene Sets	R-HSA-376176	Signaling by ROBO receptors	-2.84873	-0.302893	4/218	6204,6387,8440,10487	RPS10,CXCL12,NCK2,CAP1
16_Member	Canonical Pathways	M124	PID CXCR4 PATHWAY	-2.83994	-0.302893	3/100	4318,6387,79109	MMP9,CXCL12,MAPKAP1
16_Member	Reactome Gene Sets	R-HSA-9675108	Nervous system development	-2.75431	-0.264095	6/577	4318,4478,6204,6387,8440,10487	MMP9,MSN,RPS10,CXCL12,NCK2,CAP1
16_Member	KEGG Pathway	hsa04670	Leukocyte transendothelial migration	-2.67719	-0.216992	3/114	4318,4478,6387	MMP9,MSN,CXCL12
16_Member	WikiPathways	WP5095	Overview of proinflammatory and profibrotic mediators	-2.52504	-0.113384	3/129	4318,6387,282618	MMP9,CXCL12,IFNL1
17_Summary	GO Biological Processes	GO:0051494	negative regulation of cytoskeleton organization	-2.27117	0	3/159	9168,10300,55755,2665	TMSB10,KATNB1,CDK5RAP2,GDI2
17_Member	GO Biological Processes	GO:0051494	negative regulation of cytoskeleton organization	-2.27117	0	3/159	9168,10300,55755	TMSB10,KATNB1,CDK5RAP2
17_Member	GO Biological Processes	GO:0010639	negative regulation of organelle organization	-2.18643	0	4/334	2665,9168,10300,55755	GDI2,TMSB10,KATNB1,CDK5RAP2
18_Summary	GO Biological Processes	GO:0044262	cellular carbohydrate metabolic process	-2.25614	0	3/161	673,3340,8898	BRAF,NDST1,MTMR2
18_Member	GO Biological Processes	GO:0044262	cellular carbohydrate metabolic process	-2.25614	0	3/161	673,3340,8898	BRAF,NDST1,MTMR2

## Sheet: Annotation
MyList	Gene ID	Type	Tax ID	Homologene Gene ID	Homologene Gene Tax ID	Gene Symbol	Description	Biological Process (GO)	Kinase Class (UniProt)	Protein Function (Protein Atlas)	Subcellular Location (Protein Atlas)	Drug (DrugBank)	Canonical Pathways	Hallmark Gene Sets	GO:2000401 regulation of lymphocyte migra	GO:0052548 regulation of endopeptidase ac	R-HSA-6798695 Neutrophil degranulation	R-HSA-8957275 Post-translational protein pho	WP5055 Burn wound healing	M106 PID HNF3B PATHWAY	WP1533 Vitamin B12 metabolism	GO:0019731 antibacterial humoral response	M281 PID FAK PATHWAY	GO:0051092 positive regulation of NF-kapp	WP4674 Head and neck squamous cell ca	GO:0007163 establishment or maintenance o	GO:0097435 supramolecular fiber organizat	R-HSA-73884 Base Excision Repair	GO:0051651 maintenance of location in cel	R-HSA-422475 Axon guidance	GO:0051494 negative regulation of cytoske	GO:0044262 cellular carbohydrate metaboli
RPS10	6204	symbol	H. sapiens	6204	H. sapiens	RPS10	ribosomal protein S10	GO:0002181 cytoplasmic translation;GO:0006412 translation;GO:0043043 peptide biosynthetic process		Human disease related genes:Other congenital disorders:Ribosomopathies; Human disease related genes:Cardiovascular diseases:Hematologic diseases; Ribosomal proteins; Disease related genes; Predicted intracellular proteins	Cytosol (Approved)			(M5926)HALLMARK MYC TARGETS V1	0	0	0	0	0	0	0	0	0	0	0	0	0	0	0	1	0	0
SAA2	6289	symbol	H. sapiens	6289	H. sapiens	SAA2	serum amyloid A2	GO:0006953 acute-phase response;GO:0002526 acute inflammatory response;GO:0006954 inflammatory response		Predicted secreted proteins; Disease related genes					0	0	0	0	0	0	1	0	0	1	0	0	0	0	0	0	0	0
S100A6	6277	symbol	H. sapiens	6277	H. sapiens	S100A6	S100 calcium binding protein A6	GO:0048146 positive regulation of fibroblast proliferation;GO:0048145 regulation of fibroblast proliferation;GO:0007409 axonogenesis		Predicted intracellular proteins; Cancer-related genes:Candidate cancer biomarkers	Cytosol;Plasma membrane (Enhanced)	Calcium citrate; Calcium Phosphate; Calcium phosphate dihydrate	(M5883)NABA SECRETED FACTORS; (M5885)NABA MATRISOME ASSOCIATED; (M5889)NABA MATRISOME		0	0	0	0	1	0	0	0	0	0	0	0	0	0	0	0	0	0
TBC1D2B	23102	symbol	H. sapiens	23102	H. sapiens	TBC1D2B	TBC1 domain family member 2B	GO:0090630 activation of GTPase activity;GO:0043547 positive regulation of GTPase activity;GO:0043087 regulation of GTPase activity		Predicted intracellular proteins	Cytosol (Enhanced)				0	0	0	0	0	0	0	0	0	0	0	0	0	0	0	0	0	0
PRKCH	5583	symbol	H. sapiens	5583	H. sapiens	PRKCH	protein kinase C eta	GO:0034351 negative regulation of glial cell apoptotic process;GO:0050861 positive regulation of B cell receptor signaling pathway;GO:0034350 regulation of glial cell apoptotic process	AGC Ser/Thr protein kinase family	Cancer-related genes:Candidate cancer biomarkers; Disease related genes; Potential drug targets; Enzymes; Kinases:AGC Ser/Thr protein kinases; Predicted intracellular proteins; ENZYME proteins:Transferases	Cytosol (Approved); Additional: Plasma membrane		(M113)PID NFAT 3PATHWAY; (M99)PID TXA2PATHWAY; (M8)PID ENDOTHELIN PATHWAY	(M5947)HALLMARK IL2 STAT5 SIGNALING	1	0	0	1	0	0	0	0	0	1	0	0	0	0	0	0	0	0
TMSB10	9168	symbol	H. sapiens	9168	H. sapiens	TMSB10	thymosin beta 10	GO:0042989 sequestering of actin monomers;GO:0030837 negative regulation of actin filament polymerization;GO:0032507 maintenance of protein location in cell		Predicted intracellular proteins					1	0	0	0	0	0	0	0	0	0	0	0	1	0	1	0	1	0
NDST1	3340	symbol	H. sapiens	3340	H. sapiens	NDST1	N-deacetylase and N-sulfotransferase 1	GO:0015014 heparan sulfate proteoglycan biosynthetic process, polysaccharide chain biosynthetic process;GO:0006477 protein sulfation;GO:0048702 embryonic neurocranium morphogenesis		Human disease related genes:Other diseases:Mental and behavioural disorders; Disease related genes; Potential drug targets; Enzymes; Predicted intracellular proteins; ENZYME proteins:Transferases		Adenosine 3',5'-diphosphate		(M5891)HALLMARK HYPOXIA	0	1	0	0	0	0	0	0	0	1	0	0	0	0	0	0	0	1
UBE2G2	7327	symbol	H. sapiens	7327	H. sapiens	UBE2G2	ubiquitin conjugating enzyme E2 G2	GO:1904153 negative regulation of retrograde protein transport, ER to cytosol;GO:0070862 negative regulation of protein exit from endoplasmic reticulum;GO:1904152 regulation of retrograde protein transport, ER to cytosol		Enzymes; Predicted intracellular proteins; ENZYME proteins:Transferases					0	0	0	0	0	0	0	0	0	0	0	0	0	0	0	0	0	0
POLD2	5425	symbol	H. sapiens	5425	H. sapiens	POLD2	DNA polymerase delta 2, accessory subunit	GO:0042276 error-prone translesion synthesis;GO:0006271 DNA strand elongation involved in DNA replication;GO:0022616 DNA strand elongation		Predicted intracellular proteins	Nucleoplasm (Enhanced)			(M5925)HALLMARK E2F TARGETS; (M5926)HALLMARK MYC TARGETS V1	0	0	0	0	0	0	0	0	0	0	0	0	0	1	0	0	0	0
MED23	9439	symbol	H. sapiens	9439	H. sapiens	MED23	mediator complex subunit 23	GO:0006367 transcription initiation from RNA polymerase II promoter;GO:0006352 DNA-templated transcription, initiation;GO:0006366 transcription by RNA polymerase II		Predicted intracellular proteins; Human disease related genes:Other diseases:Mental and behavioural disorders; Cancer-related genes:Mutated cancer genes; Disease related genes	Nucleoplasm;Vesicles (Approved)				0	0	0	0	0	0	0	0	0	0	0	0	0	0	0	0	0	0
TTLL6	284076	symbol	H. sapiens	284076	H. sapiens	TTLL6	tubulin tyrosine ligase like 6	GO:0060296 regulation of cilium beat frequency involved in ciliary motility;GO:0051013 microtubule severing;GO:0003353 positive regulation of cilium movement		Predicted intracellular proteins	Microtubules (Approved); Additional: Vesicles				0	0	0	0	0	0	0	0	0	0	0	0	0	0	0	0	0	0
FAT1	2195	symbol	H. sapiens	2195	H. sapiens	FAT1	FAT atypical cadherin 1	GO:0003412 establishment of epithelial cell apical/basal polarity involved in camera-type eye morphogenesis;GO:0045198 establishment of epithelial cell apical/basal polarity;GO:0030859 polarized epithelial cell differentiation		Predicted intracellular proteins; Cancer-related genes:Mutated cancer genes					0	0	0	0	0	0	0	0	0	0	1	1	1	0	0	0	0	0
IRAK2	3656	symbol	H. sapiens	3656	H. sapiens	IRAK2	interleukin 1 receptor associated kinase 2	GO:0002755 MyD88-dependent toll-like receptor signaling pathway;GO:0070498 interleukin-1-mediated signaling pathway;GO:0031663 lipopolysaccharide-mediated signaling pathway	TKL Ser/Thr protein kinase family	Kinases:TKL Ser/Thr protein kinases; Human disease related genes:Immune system diseases:Allergies and autoimmune diseases; Human disease related genes:Skin diseases:Skin and soft tissue diseases; Enzymes; Predicted intracellular proteins	Vesicles (Approved)		(M264)PID TOLL ENDOGENOUS PATHWAY	(M5932)HALLMARK INFLAMMATORY RESPONSE	1	0	0	0	0	0	0	1	0	1	0	0	0	0	0	0	0	0
LTF	4057	symbol	H. sapiens	4057	H. sapiens	LTF	lactotransferrin	GO:2000308 negative regulation of tumor necrosis factor (ligand) superfamily member 11 production;GO:1900159 positive regulation of bone mineralization involved in bone maturation;GO:1900190 regulation of single-species biofilm formation		Predicted secreted proteins; Predicted intracellular proteins; Cancer-related genes:Candidate cancer biomarkers		3h-Indole-5,6-Diol; Lauric acid; Nitrilotriacetic acid; alpha-D-Fucopyranose; Nimesulide; (R)-Atenolol; Parecoxib		(M5907)HALLMARK ESTROGEN RESPONSE LATE; (M5921)HALLMARK COMPLEMENT	1	1	1	0	0	0	0	1	0	1	0	0	0	0	0	0	0	0
MMP9	4318	symbol	H. sapiens	4318	H. sapiens	MMP9	matrix metallopeptidase 9	GO:2000697 negative regulation of epithelial cell differentiation involved in kidney development;GO:2001268 negative regulation of cysteine-type endopeptidase activity involved in apoptotic signaling pathway;GO:1900122 positive regulation of receptor binding		FDA approved drug targets:Small molecule drugs; Candidate cardiovascular disease genes; Cancer-related genes:Candidate cancer biomarkers; ENZYME proteins:Hydrolases; Predicted secreted proteins; Human disease related genes:Cancers:Cancers of male genital organs; Peptidases:Metallopeptidases; Human disease related genes:Congenital malformations:Congenital malformations of the musculoskeletal syste…	Cytosol (Approved)	Glutathione; Marimastat; Minocycline; Captopril; Glucosamine; Zinc; 2-Amino-N,3,3-Trimethylbutanamide; 2-{[Formyl(Hydroxy)Amino]Methyl}-4-Methylpentanoic Acid; AE-941; PG-530742; Endostatin; 5-(4-PHENOXYPHENYL)-5-(4-PYRIMIDIN-2-YLPIPERAZIN-1-YL)PYRIMIDINE-2,4,6(2H,3H)-TRIONE; (2R)-2-AMINO-3,3,3-TRIFLUORO-N-HYDROXY-2-{[(4-PHENOXYPHENYL)SULFONYL]METHYL}PROPANAMIDE; (3R)-4,4-DIFLUORO-3-[(4-METHOXYPH…	(M63)PID AVB3 OPN PATHWAY; (M165)PID SYNDECAN 4 PATHWAY; (M65)PID FRA PATHWAY	(M5946)HALLMARK COAGULATION; (M5915)HALLMARK APICAL JUNCTION; (M5950)HALLMARK ALLOGRAFT REJECTION	1	1	1	0	1	0	0	0	1	0	0	0	0	0	0	1	0	0
KATNB1	10300	symbol	H. sapiens	10300	H. sapiens	KATNB1	katanin regulatory subunit B1	GO:0007079 mitotic chromosome movement towards spindle pole;GO:0031117 positive regulation of microtubule depolymerization;GO:0051305 chromosome movement towards spindle pole		Human disease related genes:Congenital malformations:Congenital malformations of the nervous system; Predicted intracellular proteins; Disease related genes	Cytosol;Plasma membrane (Supported); Additional: Microtubules			(M5893)HALLMARK MITOTIC SPINDLE	1	0	0	0	0	0	0	0	0	0	0	0	1	0	0	0	1	0
SYNM	23336	symbol	H. sapiens	23336	H. sapiens	SYNM	synemin	GO:0031443 fast-twitch skeletal muscle fiber contraction;GO:0003010 voluntary skeletal muscle contraction;GO:0014721 twitch skeletal muscle contraction		Predicted intracellular proteins	Intermediate filaments (Supported)				0	0	0	0	0	0	0	0	0	0	0	0	0	0	0	0	0	0
AP5Z1	9907	symbol	H. sapiens	9907	H. sapiens	AP5Z1	adaptor related protein complex 5 subunit zeta 1	GO:0000724 double-strand break repair via homologous recombination;GO:0000725 recombinational repair;GO:0006302 double-strand break repair		Predicted intracellular proteins; Disease related genes; Human disease related genes:Nervous system diseases:Other nervous and sensory system diseases	Nuclear speckles (Supported); Additional: Nucleoplasm				0	0	0	0	0	0	0	0	0	0	0	0	0	1	0	0	0	0
HMGN4	10473	symbol	H. sapiens	10473	H. sapiens	HMGN4	high mobility group nucleosomal binding domain 4	GO:0006325 chromatin organization;GO:0051276 chromosome organization;GO:0006996 organelle organization		Predicted intracellular proteins	Nucleoplasm (Uncertain)				0	0	0	0	0	0	0	0	0	0	0	0	0	0	0	0	0	0
PSMG4	389362	symbol	H. sapiens	389362	H. sapiens	PSMG4	proteasome assembly chaperone 4	GO:0043248 proteasome assembly;GO:0034622 cellular protein-containing complex assembly;GO:0065003 protein-containing complex assembly		Predicted intracellular proteins	Mitochondria;Nucleoplasm (Approved)				0	0	0	0	0	0	0	0	0	0	0	0	0	0	0	0	0	0
MAPKAP1	79109	symbol	H. sapiens	79109	H. sapiens	MAPKAP1	MAPK associated protein 1	GO:0038203 TORC2 signaling;GO:0031929 TOR signaling;GO:0021762 substantia nigra development		Predicted intracellular proteins	Nucleoplasm (Supported); Additional: Cytosol		(M249)PID PI3KCI AKT PATHWAY; (M222)PID CXCR3 PATHWAY; (M121)PID MTOR 4PATHWAY	(M5923)HALLMARK PI3K AKT MTOR SIGNALING	0	0	0	0	0	0	0	0	1	0	1	0	0	0	0	1	0	0
LIPH	200879	symbol	H. sapiens	200879	H. sapiens	LIPH	lipase H	GO:0019433 triglyceride catabolic process;GO:0046461 neutral lipid catabolic process;GO:0046464 acylglycerol catabolic process		Predicted secreted proteins; Human disease related genes:Skin diseases:Skin and soft tissue diseases; Human disease related genes:Congenital malformations:Congenital malformations of skin; Disease related genes; Predicted intracellular proteins					0	0	0	0	0	0	0	0	0	0	0	0	0	0	0	0	0	0
H2AC14	8331	symbol	H. sapiens	8331	H. sapiens	H2AC14	H2A clustered histone 14			Predicted intracellular proteins	Nucleoplasm (Approved)				1	0	1	0	0	0	0	0	0	0	0	0	0	1	0	0	0	0
CXCL12	6387	symbol	H. sapiens	6387	H. sapiens	CXCL12	C-X-C motif chemokine ligand 12	GO:1990478 response to ultrasound;GO:1903237 negative regulation of leukocyte tethering or rolling;GO:0033603 positive regulation of dopamine secretion		Predicted secreted proteins		CTCE-0214; Tinzaparin	(M165)PID SYNDECAN 4 PATHWAY; (M255)PID HIF1 TFPATHWAY; (M124)PID CXCR4 PATHWAY	(M5906)HALLMARK ESTROGEN RESPONSE EARLY; (M5907)HALLMARK ESTROGEN RESPONSE LATE; (M5930)HALLMARK EPITHELIAL MESENCHYMAL TRANSITION	1	0	0	0	1	0	1	0	1	0	0	0	0	0	0	1	0	0
LRRC75A	388341	symbol	H. sapiens	388341	H. sapiens	LRRC75A	leucine rich repeat containing 75A			Predicted intracellular proteins	Nucleoplasm (Approved); Additional: Cytosol;Nucleoli				0	0	0	0	0	0	0	0	0	0	0	0	0	0	0	0	0	0
GSTT1	2952	symbol	H. sapiens	2952	H. sapiens	GSTT1	glutathione S-transferase theta 1	GO:0006749 glutathione metabolic process;GO:0098869 cellular oxidant detoxification;GO:1990748 cellular detoxification				Glutathione			0	0	0	0	0	0	1	0	1	0	0	0	0	0	0	0	0	0
MACROD1	28992	symbol	H. sapiens	28992	H. sapiens	MACROD1	mono-ADP ribosylhydrolase 1	GO:0140291 peptidyl-glutamate ADP-deribosylation;GO:0051725 protein de-ADP-ribosylation;GO:0042278 purine nucleoside metabolic process		ENZYME proteins:Hydrolases; Disease related genes; Potential drug targets; Enzymes; Predicted intracellular proteins	Nucleoplasm (Supported)				0	0	0	0	0	1	0	0	0	0	0	0	0	1	0	0	0	0
ACTA1	58	symbol	H. sapiens	58	H. sapiens	ACTA1	actin alpha 1, skeletal muscle	GO:0043503 skeletal muscle fiber adaptation;GO:0090131 mesenchyme migration;GO:0030240 skeletal muscle thin filament assembly		Predicted intracellular proteins; Human disease related genes:Musculoskeletal diseases:Muscular diseases; Disease related genes		Latrunculin A; Sucrose; Ulapualide A; Kabiramide C; Jaspisamide A; Tmr; 1-Methylhistidine; Phosphoaminophosphonic Acid-Adenylate Ester; Aplyronine A; Reidispongiolide A; Reidispongiolide C; Sphinxolide B; Latrunculin B	(M12)PID RHOA PATHWAY; (M220)PID CASPASE PATHWAY; (M281)PID FAK PATHWAY	(M5909)HALLMARK MYOGENESIS; (M5915)HALLMARK APICAL JUNCTION	0	0	0	0	1	0	0	0	1	0	0	0	1	0	0	0	0	0
ALDOB	229	symbol	H. sapiens	229	H. sapiens	ALDOB	aldolase, fructose-bisphosphate B	GO:0006116 NADH oxidation;GO:0070072 vacuolar proton-transporting V-type ATPase complex assembly;GO:0070070 proton-transporting V-type ATPase complex assembly		Cancer-related genes:Candidate cancer biomarkers; Human disease related genes:Congenital disorders of metabolism:Congenital disorders of carbohydrate metabolism; ENZYME proteins:Lyases; Disease related genes; Potential drug targets; Enzymes; Predicted intracellular proteins		1,6-Fructose Diphosphate (Linear Form); sn-glycerol 3-phosphate; Dihydroxyacetone phosphate	(M106)PID HNF3B PATHWAY	(M5891)HALLMARK HYPOXIA; (M5937)HALLMARK GLYCOLYSIS	0	0	0	0	0	1	0	0	0	0	0	0	0	0	0	0	0	0
POLR2M	81488	symbol	H. sapiens	81488	H. sapiens	POLR2M	RNA polymerase II subunit M	GO:0051685 maintenance of ER location;GO:0051643 endoplasmic reticulum localization;GO:0051657 maintenance of organelle location		Predicted intracellular proteins	Nucleoplasm (Approved)				0	0	0	0	0	0	0	0	0	0	0	0	0	0	1	0	0	0
TUT1	64852	symbol	H. sapiens	64852	H. sapiens	TUT1	terminal uridylyl transferase 1, U6 snRNA-specific	GO:0034477 U6 snRNA 3'-end processing;GO:0098789 pre-mRNA cleavage required for polyadenylation;GO:0098787 mRNA cleavage involved in mRNA processing		Enzymes; Predicted intracellular proteins; ENZYME proteins:Transferases	Nucleoplasm (Supported); Additional: Cytosol				0	0	0	0	0	0	0	0	0	0	0	0	0	0	0	0	0	0
IFNL1	282618	symbol	H. sapiens	282618	H. sapiens	IFNL1	interferon lambda 1	GO:0043381 negative regulation of memory T cell differentiation;GO:0045345 positive regulation of MHC class I biosynthetic process;GO:0032696 negative regulation of interleukin-13 production		Predicted secreted proteins					1	0	0	0	0	0	0	0	0	0	0	0	0	0	0	1	0	0
CDK5RAP2	55755	symbol	H. sapiens	55755	H. sapiens	CDK5RAP2	CDK5 regulatory subunit associated protein 2	GO:0046600 negative regulation of centriole replication;GO:0010826 negative regulation of centrosome duplication;GO:0046606 negative regulation of centrosome cycle		Human disease related genes:Congenital malformations:Congenital malformations of the nervous system; Predicted intracellular proteins; Disease related genes	Centrosome (Enhanced); Additional: Cell Junctions			(M5893)HALLMARK MITOTIC SPINDLE	1	1	0	0	0	0	0	0	0	0	0	1	0	0	0	0	1	0
RRP1	8568	symbol	H. sapiens	8568	H. sapiens	RRP1	ribosomal RNA processing 1	GO:0006364 rRNA processing;GO:0016072 rRNA metabolic process;GO:0042254 ribosome biogenesis		Predicted intracellular proteins	Mitotic chromosome;Nucleoli (Enhanced)				0	0	0	0	0	0	0	0	0	0	0	0	0	0	0	0	0	0
PCDHGB4	8641	symbol	H. sapiens	8641	H. sapiens	PCDHGB4	protocadherin gamma subfamily B, 4	GO:0016339 calcium-dependent cell-cell adhesion via plasma membrane cell adhesion molecules;GO:0007156 homophilic cell adhesion via plasma membrane adhesion molecules;GO:0098742 cell-cell adhesion via plasma-membrane adhesion molecules			Plasma membrane;Vesicles (Uncertain); Additional: Cytosol;Nucleoplasm				0	0	0	0	0	0	0	0	0	0	0	0	0	0	0	0	0	0
POLE3	54107	symbol	H. sapiens	54107	H. sapiens	POLE3	DNA polymerase epsilon 3, accessory subunit	GO:0006272 leading strand elongation;GO:0006271 DNA strand elongation involved in DNA replication;GO:0022616 DNA strand elongation		FDA approved drug targets:Small molecule drugs; Predicted intracellular proteins	Nucleoli;Nucleoplasm (Approved)	Cladribine		(M5941)HALLMARK UV RESPONSE UP; (M5926)HALLMARK MYC TARGETS V1	0	0	0	0	0	0	0	0	0	0	0	0	0	1	0	0	0	0
DPY30	84661	symbol	H. sapiens	84661	H. sapiens	DPY30	dpy-30 histone methyltransferase complex regulatory subunit	GO:0051568 histone H3-K4 methylation;GO:0034968 histone lysine methylation;GO:0018022 peptidyl-lysine methylation		Predicted intracellular proteins	Nucleoplasm (Supported); Additional: Golgi apparatus				0	0	0	0	0	0	0	0	0	0	0	0	0	0	0	0	0	0
ZRANB3	84083	symbol	H. sapiens	84083	H. sapiens	ZRANB3	zinc finger RANBP2-type containing 3	GO:0036292 DNA rewinding;GO:0048478 replication fork protection;GO:2000104 negative regulation of DNA-dependent DNA replication		Predicted intracellular proteins; Cancer-related genes:Mutated cancer genes	Nucleoplasm (Supported)				0	0	0	0	0	0	0	0	0	0	0	0	0	1	0	0	0	0
FER1L6	654463	symbol	H. sapiens	654463	H. sapiens	FER1L6	fer-1 like family member 6	GO:0007009 plasma membrane organization;GO:0010256 endomembrane system organization;GO:0009617 response to bacterium							0	0	0	0	0	0	0	1	0	0	0	0	0	0	0	0	0	0
CD5L	922	symbol	H. sapiens	922	H. sapiens	CD5L	CD5 molecule like	GO:1903661 positive regulation of complement-dependent cytotoxicity;GO:1903659 regulation of complement-dependent cytotoxicity;GO:0030449 regulation of complement activation		Predicted secreted proteins					1	0	0	0	0	0	0	0	0	1	0	0	0	0	0	0	0	0
IGKV1-8	28942	symbol	H. sapiens	28942	H. sapiens	IGKV1-8	immunoglobulin kappa variable 1-8	GO:0002377 immunoglobulin production;GO:0002440 production of molecular mediator of immune response;GO:0002250 adaptive immune response		Predicted secreted proteins					0	0	0	0	0	0	0	0	0	0	0	0	0	0	0	0	0	0
JCHAIN	3512	symbol	H. sapiens	3512	H. sapiens	JCHAIN	joining chain of multimeric IgA and IgM	GO:0060267 positive regulation of respiratory burst;GO:0003094 glomerular filtration;GO:0097205 renal filtration		Predicted secreted proteins		Zinc; Zinc acetate; Zinc chloride; Zinc sulfate, unspecified form			1	0	0	1	0	0	0	1	0	0	0	0	0	0	0	0	0	0
IGKV1-16	28938	symbol	H. sapiens	28938	H. sapiens	IGKV1-16	immunoglobulin kappa variable 1-16	GO:0002377 immunoglobulin production;GO:0002440 production of molecular mediator of immune response;GO:0002250 adaptive immune response		Predicted secreted proteins					0	0	0	0	0	0	0	0	0	0	0	0	0	0	0	0	0	0
BMP1	649	symbol	H. sapiens	649	H. sapiens	BMP1	bone morphogenetic protein 1	GO:0001502 cartilage condensation;GO:0098743 cell aggregation;GO:0061036 positive regulation of cartilage development		ENZYME proteins:Hydrolases; Predicted secreted proteins; Human disease related genes:Congenital malformations:Congenital malformations of the musculoskeletal system; Disease related genes; Potential drug targets; Enzymes			(M3468)NABA ECM REGULATORS; (M5885)NABA MATRISOME ASSOCIATED; (M5889)NABA MATRISOME	(M5946)HALLMARK COAGULATION; (M5915)HALLMARK APICAL JUNCTION; (M5930)HALLMARK EPITHELIAL MESENCHYMAL TRANSITION	0	1	0	0	1	0	0	0	0	0	0	0	1	0	0	0	0	0
ALB	213	symbol	H. sapiens	213	H. sapiens	ALB	albumin	GO:0051659 maintenance of mitochondrion location;GO:0051657 maintenance of organelle location;GO:0051646 mitochondrion localization		FDA approved drug targets:Small molecule drugs; Candidate cardiovascular disease genes; Cancer-related genes:Candidate cancer biomarkers; Predicted secreted proteins; Disease related genes; Predicted intracellular proteins	Golgi apparatus (Enhanced); Additional: Endoplasmic reticulum	Amsacrine; Cefotaxime; Pyridostigmine; Phenol; Norelgestromin; Aniline; Guaiacol; Artenimol; Silver; Patent Blue	(M106)PID HNF3B PATHWAY	(M5949)HALLMARK PEROXISOME	0	0	0	1	0	1	1	1	0	0	0	0	0	0	1	0	0	0
CAP1	10487	symbol	H. sapiens	10487	H. sapiens	CAP1	cyclase associated actin cytoskeleton regulatory protein 1	GO:0019933 cAMP-mediated signaling;GO:0007190 activation of adenylate cyclase activity;GO:0045761 regulation of adenylate cyclase activity		Predicted intracellular proteins	Cytosol (Approved)		(M7955)SIG INSULIN RECEPTOR PATHWAY IN CARDIAC MYOCYTES	(M5915)HALLMARK APICAL JUNCTION	1	0	1	1	0	0	0	0	0	0	0	1	1	0	0	1	0	0
TTR	7276	symbol	H. sapiens	7276	H. sapiens	TTR	transthyretin	GO:0070327 thyroid hormone transport;GO:0006144 purine nucleobase metabolic process;GO:0009112 nucleobase metabolic process		FDA approved drug targets:Small molecule drugs; Human disease related genes:Nervous system diseases:Other nervous and sensory system diseases; Cancer-related genes:Candidate cancer biomarkers; Predicted secreted proteins; Predicted intracellular proteins; Disease related genes; Human disease related genes:Nervous system diseases:Neurodegenerative diseases	Golgi apparatus (Approved)	Zinc; Copper; Tafamidis; Zinc acetate; Zinc chloride; Zinc sulfate, unspecified form	(M106)PID HNF3B PATHWAY	(M5949)HALLMARK PEROXISOME; (M5948)HALLMARK BILE ACID METABOLISM	0	0	1	0	0	1	0	0	0	0	0	0	0	0	0	0	0	0
CHRDL2	25884	symbol	H. sapiens	25884	H. sapiens	CHRDL2	chordin like 2	GO:0051216 cartilage development;GO:0061448 connective tissue development;GO:0001503 ossification		Predicted secreted proteins; Predicted intracellular proteins	Vesicles (Approved)		(M5883)NABA SECRETED FACTORS; (M5885)NABA MATRISOME ASSOCIATED; (M5889)NABA MATRISOME		0	1	0	0	1	0	0	0	0	0	0	0	0	0	0	0	0	0
GDI2	2665	symbol	H. sapiens	2665	H. sapiens	GDI2	GDP dissociation inhibitor 2	GO:1903565 negative regulation of protein localization to cilium;GO:1903564 regulation of protein localization to cilium;GO:1902018 negative regulation of cilium assembly		Predicted intracellular proteins	Cytosol (Approved)		(M16801)SIG REGULATION OF THE ACTIN CYTOSKELETON BY RHO GTPASES; (M5193)SIG CHEMOTAXIS		0	0	1	0	0	0	0	0	0	0	0	0	0	0	0	0	1	0
MSN	4478	symbol	H. sapiens	4478	H. sapiens	MSN	moesin	GO:0070489 T cell aggregation;GO:0022614 membrane to membrane docking;GO:0071593 lymphocyte aggregation		Predicted intracellular proteins; Cancer-related genes:Mutational cancer driver genes; Disease related genes	Plasma membrane (Enhanced)		(M41)PID ER NONGENOMIC PATHWAY; (M12)PID RHOA PATHWAY	(M5915)HALLMARK APICAL JUNCTION	1	0	0	0	0	0	0	0	0	0	0	1	0	0	0	1	0	0
IGHV3-15	28448	symbol	H. sapiens	28448	H. sapiens	IGHV3-15	immunoglobulin heavy variable 3-15	GO:0006910 phagocytosis, recognition;GO:0006958 complement activation, classical pathway;GO:0002455 humoral immune response mediated by circulating immunoglobulin		Predicted secreted proteins					1	0	0	0	0	0	0	1	0	0	0	0	0	0	0	0	0	0
UNC45A	55898	symbol	H. sapiens	55898	H. sapiens	UNC45A	unc-45 myosin chaperone A	GO:0061077 chaperone-mediated protein folding;GO:0006457 protein folding;GO:0007517 muscle organ development		Predicted intracellular proteins	Nuclear speckles (Supported); Additional: Cytosol				0	0	0	0	0	0	0	0	0	0	0	0	0	0	0	0	0	0
FADD	8772	symbol	H. sapiens	8772	H. sapiens	FADD	Fas associated via death domain	GO:2000454 positive regulation of CD8-positive, alpha-beta cytotoxic T cell extravasation;GO:0071550 death-inducing signaling complex assembly;GO:2000451 positive regulation of CD8-positive, alpha-beta T cell extravasation		Predicted intracellular proteins; Disease related genes; Cancer-related genes:Candidate cancer biomarkers	Cytosol;Nucleoplasm (Supported)		(M79)PID TRAIL PATHWAY; (M197)PID HIV NEF PATHWAY; (M94)PID FAS PATHWAY		1	1	0	0	0	0	0	0	1	0	1	0	0	0	0	0	0	0
DCPS	28960	symbol	H. sapiens	28960	H. sapiens	DCPS	decapping enzyme, scavenger	GO:0036245 cellular response to menadione;GO:0071307 cellular response to vitamin K;GO:0032571 response to vitamin K		ENZYME proteins:Hydrolases; Human disease related genes:Congenital malformations:Other congenital malformations; Disease related genes; Potential drug targets; Enzymes; Predicted intracellular proteins	Nucleoplasm (Supported); Additional: Cytosol	7-methyl-GpppA; 7-methyl-7,8-dihydroguanosine-5'-diphosphate; 7-methyl-5'-guanylic acid; 7-methyl-guanosine-5'-triphosphate-5'-guanosine; 5-{[1-(2-fluorobenzyl)piperidin-4-yl]methoxy}quinazoline-2,4-diamine; 5-{[1-(2,3-dichlorobenzyl)piperidin-4-yl]methoxy}quinazoline-2,4-diamine; 5-[(1S)-1-(3-chlorophenyl)ethoxy]quinazoline-2,4-diamine		(M5947)HALLMARK IL2 STAT5 SIGNALING	0	0	0	0	0	0	0	0	0	0	0	0	0	0	0	0	0	0
IGHM	3507	symbol	H. sapiens	3507	H. sapiens	IGHM	immunoglobulin heavy constant mu	GO:0019731 antibacterial humoral response;GO:0050829 defense response to Gram-negative bacterium;GO:0006910 phagocytosis, recognition		Predicted secreted proteins; Predicted intracellular proteins; Disease related genes					1	0	0	0	0	0	0	1	0	0	0	0	0	0	0	0	0	0
NCK2	8440	symbol	H. sapiens	8440	H. sapiens	NCK2	NCK adaptor protein 2	GO:1990441 negative regulation of transcription from RNA polymerase II promoter in response to endoplasmic reticulum stress;GO:0036493 positive regulation of translation in response to endoplasmic reticulum stress;GO:1903912 negative regulation of endoplasmic reticulum stress-induced eIF2 alpha phosphorylation		Predicted intracellular proteins			(M69)PID REELIN PATHWAY; (M125)PID IGF1 PATHWAY; (M257)PID EPHRINB REV PATHWAY	(M5893)HALLMARK MITOTIC SPINDLE	1	0	0	0	0	0	0	0	1	0	0	0	1	0	0	1	0	0
APLP2	334	symbol	H. sapiens	334	H. sapiens	APLP2	amyloid beta precursor like protein 2	GO:0010951 negative regulation of endopeptidase activity;GO:0010466 negative regulation of peptidase activity;GO:0007409 axonogenesis		Predicted intracellular proteins	Vesicles (Approved)	Zinc; Zinc acetate; Zinc chloride; Zinc sulfate, unspecified form		(M5905)HALLMARK ADIPOGENESIS	0	1	0	1	1	0	0	0	0	0	0	0	0	0	0	0	0	0
SOD3	6649	symbol	H. sapiens	6649	H. sapiens	SOD3	superoxide dismutase 3	GO:0019430 removal of superoxide radicals;GO:0071450 cellular response to oxygen radical;GO:0071451 cellular response to superoxide		Enzymes; Predicted secreted proteins; ENZYME proteins:Oxidoreductases				(M5909)HALLMARK MYOGENESIS	1	1	0	0	0	0	1	0	1	0	0	0	0	0	0	0	0	0
SERPINA10	51156	symbol	H. sapiens	51156	H. sapiens	SERPINA10	serpin family A member 10	GO:0097421 liver regeneration;GO:0031100 animal organ regeneration;GO:0001889 liver development		Predicted secreted proteins	Nucleoplasm (Approved); Additional: Cytosol		(M3468)NABA ECM REGULATORS; (M5885)NABA MATRISOME ASSOCIATED; (M5889)NABA MATRISOME	(M5956)HALLMARK KRAS SIGNALING DN	0	1	0	1	1	0	1	0	0	0	0	0	0	0	0	0	0	0
NAGLU	4669	symbol	H. sapiens	4669	H. sapiens	NAGLU	N-acetyl-alpha-glucosaminidase	GO:0046548 retinal rod cell development;GO:0060221 retinal rod cell differentiation;GO:0045475 locomotor rhythm		Human disease related genes:Congenital disorders of metabolism:Lysosomal storage diseases; ENZYME proteins:Hydrolases; Disease related genes; Potential drug targets; Enzymes; Predicted intracellular proteins; Human disease related genes:Congenital disorders of metabolism:Congenital disorders of glycan/glycoprotein metabolism		N-Acetylglucosamine			0	0	0	0	0	0	0	0	0	0	0	0	0	0	0	0	0	0
LTA4H	4048	symbol	H. sapiens	4048	H. sapiens	LTA4H	leukotriene A4 hydrolase	GO:0060509 type I pneumocyte differentiation;GO:0060487 lung epithelial cell differentiation;GO:0019370 leukotriene biosynthetic process		Cancer-related genes:Candidate cancer biomarkers; ENZYME proteins:Hydrolases; Peptidases:Metallopeptidases; Enzymes; Predicted intracellular proteins	Cytosol;Nucleoplasm (Approved)	Captopril; N-[3-[(1-Aminoethyl)(Hydroxy)Phosphoryl]-2-(1,1'-Biphenyl-4-Ylmethyl)Propanoyl]Alanine; 3-(Benzyloxy)Pyridin-2-Amine; Imidazole; Ubenimex; DG051; 5-[2-(1H-pyrrol-1-yl)ethoxy]-1H-indole; N-(pyridin-3-ylmethyl)aniline; (4-fluorophenyl)(pyridin-4-yl)methanone; 1-(2,2'-bithiophen-5-yl)methanamine; N-[4-(benzyloxy)phenyl]glycinamide; (2S)-2-amino-5-oxo-5-[(4-phenylmethoxyphenyl)amino]pentan…		(M5946)HALLMARK COAGULATION; (M5921)HALLMARK COMPLEMENT; (M5924)HALLMARK MTORC1 SIGNALING	0	0	1	0	0	0	0	0	1	0	0	0	0	0	0	0	0	0
SPP2	6694	symbol	H. sapiens	6694	H. sapiens	SPP2	secreted phosphoprotein 2	GO:0046849 bone remodeling;GO:0048771 tissue remodeling;GO:0010951 negative regulation of endopeptidase activity		Predicted secreted proteins; Predicted intracellular proteins					0	1	0	1	0	0	0	0	0	0	0	0	0	0	0	0	0	0
PPCDC	60490	symbol	H. sapiens	60490	H. sapiens	PPCDC	phosphopantothenoylcysteine decarboxylase	GO:0015937 coenzyme A biosynthetic process;GO:0015936 coenzyme A metabolic process;GO:0033866 nucleoside bisphosphate biosynthetic process		Enzymes; ENZYME proteins:Lyases; Predicted intracellular proteins	Cytosol (Approved)	Flavin mononucleotide; Pantothenoylaminoethenethiol			0	0	0	0	0	1	0	0	0	0	0	0	0	0	0	0	0	0
BRAF	673	symbol	H. sapiens	673	H. sapiens	BRAF	B-Raf proto-oncogene, serine/threonine kinase	GO:0070413 trehalose metabolism in response to stress;GO:0005991 trehalose metabolic process;GO:0005984 disaccharide metabolic process	TKL Ser/Thr protein kinase family	FDA approved drug targets:Small molecule drugs; Cancer-related genes:Mutated cancer genes; Kinases:TKL Ser/Thr protein kinases; Human disease related genes:Cancers:Cancers of endocrine organs; Human disease related genes:Cancers:Cancers of haematopoietic and lymphoid tissues; Cancer-related genes:Mutational cancer driver genes; Human disease related genes:Congenital malformations:Other congenital…	Vesicles (Approved); Additional: Cytosol	Sorafenib; XL281; RAF-265; PLX-4720; N-{2,4-difluoro-3-[(5-pyridin-3-yl-1H-pyrrolo[2,3-b]pyridin-3-yl)carbonyl]phenyl}ethanesulfonamide; (1E)-5-(1-piperidin-4-yl-3-pyridin-4-yl-1H-pyrazol-4-yl)-2,3-dihydro-1H-inden-1-one oxime; Vemurafenib; Regorafenib; Dabrafenib; Encorafenib; Fostamatinib; Ripretinib	(M134)PID TCR RAS PATHWAY; (M270)PID MAPK TRK PATHWAY; (M281)PID FAK PATHWAY	(M5951)HALLMARK SPERMATOGENESIS	0	0	0	0	0	0	0	0	1	0	0	0	0	0	0	0	0	1
PYCARD	29108	symbol	H. sapiens	29108	H. sapiens	PYCARD	PYD and CARD domain containing	GO:0002582 positive regulation of antigen processing and presentation of peptide or polysaccharide antigen via MHC class II;GO:0002585 positive regulation of antigen processing and presentation of peptide antigen;GO:0002588 positive regulation of antigen processing and presentation of peptide antigen via MHC class II		Predicted intracellular proteins	Nucleoplasm (Supported); Additional: Cytosol;Nucleoli		(M145)PID P53 DOWNSTREAM PATHWAY		1	1	1	0	0	0	0	1	0	1	0	0	0	1	0	0	0	0
MTMR2	8898	symbol	H. sapiens	8898	H. sapiens	MTMR2	myotubularin related protein 2	GO:2000645 negative regulation of receptor catabolic process;GO:0060304 regulation of phosphatidylinositol dephosphorylation;GO:2000643 positive regulation of early endosome to late endosome transport		ENZYME proteins:Hydrolases; Predicted intracellular proteins; Disease related genes; Potential drug targets; Enzymes; Human disease related genes:Nervous system diseases:Neurodegenerative diseases	Vesicles (Supported)				0	0	0	0	1	0	0	0	0	0	0	0	0	0	0	0	0	1
ITLN2	142683	symbol	H. sapiens	142683	H. sapiens	ITLN2	intelectin 2			Predicted secreted proteins			(M5880)NABA ECM AFFILIATED; (M5885)NABA MATRISOME ASSOCIATED; (M5889)NABA MATRISOME		0	0	0	0	1	0	0	0	0	0	0	0	0	0	0	0	0	0
