# Supplementary material for: Longitudinal proteomic investigation of COVID-19 vaccination
Source: Protein Cell. 2023 Feb 6;14(9):668–82. doi: 10.1093/procel/pwad004 (PMC10501184; doi:10.1093/procel/pwad004)
Supplement: pwad004_suppl_Supplementary_Table_S6 [file pwad004_suppl_supplementary_table_s6.xlsx]

## Sheet: PBMC D0 1 vs 0
Proteins	Gene Symbol	log2(foldchange)	P-value	B-H adjusted P-value
P46783	RPS10	0.52948	2.62116e-05	0.0326019
P0DJI9	SAA2	0.974314	5.1676e-05	0.0401717
Q96NY7	CLIC6	0.924956	0.000102011	0.0488003
P06703	S100A6	0.673291	2.05889e-05	0.0320106
Q9UPU7	TBC1D2B	0.909582	8.15812e-05	0.042548
Q8NAA5	FAM211A; LRRC75A	-0.666706	1.44053e-06	0.00895863
P24723	PRKCH	0.518042	3.58557e-05	0.0335307
P63313	TMSB10	2.60406	1.72157e-05	0.0320106
P52848	NDST1	1.29282	6.80319e-05	0.042548
P60604	UBE2G2	0.445614	6.21814e-06	0.0193353
Q8IYS2	KIAA2013	0.382757	3.77416e-05	0.0335307
Q9UQR1	ZNF148	0.964858	7.40727e-05	0.042548
Q8N841	TTLL6	1.04656	8.20994e-05	0.042548

## Sheet: PBMC D28 1 vs 0
Proteins	Gene Symbol	log2(foldchange)	P-value	B-H adjusted P-value
P68133	ACTA1	-0.62903	2.36231e-06	0.00245011
P14780	MMP9	0.983496	2.06176e-06	0.00245011
P05062	ALDOB	-0.834462	2.08041e-09	6.47319e-06
O15061	SYNM	1.39448	1.04103e-05	0.00809794
O43299	AP5Z1	1.18439	2.53901e-10	1.58003e-06
O00479	HMGN4	1.98087	8.34478e-05	0.0432747
P0CAP2	POLR2M	-0.650078	4.14722e-08	8.60272e-05
Q5JS54	PSMG4	1.00635	9.9232e-07	0.0015438
Q9BPZ7	MAPKAP1	0.78797	5.56893e-05	0.0315049
Q8IU54	IFNL1; IL29	-0.312541	2.88499e-05	0.0179533
Q96SN8	CDK5RAP2	-0.584317	6.2584e-06	0.00556372
Q9UN71	PCDHGB4	-0.581103	1.62308e-05	0.0112227

## Sheet: PBMC D57 1 vs 0
Proteins	Gene Symbol	log2(foldchange)	P-value	B-H adjusted P-value
Q99878	HIST1H2AJ; HIST1H2AK	1.1549	1.17536e-05	0.0121513
P48061	CXCL12	1.06788	8.69324e-07	0.0013481
Q9NRF9	POLE3	-0.535032	2.99451e-07	0.000619164
Q9C005	DPY30	-0.486763	6.12889e-08	0.000380175
Q96GX2	ATXN7L3B	-0.56308	5.59755e-05	0.0496023
Q6UX07	DHRS13	0.586461	8.68688e-06	0.0107769
Q5FWF4	ZRANB3	-0.937852	1.63345e-07	0.000506616

## Sheet: Serum D0 1 vs 0
Proteins	Gene Symbol	log2(foldchange)	P-value	B-H adjusted P-value
P13497	BMP1	1.13652	2.76147e-05	0.0246047

## Sheet: Serum D28 1 vs 0
Proteins	Gene Symbol	log2(foldchange)	P-value	B-H adjusted P-value
P02766	TTR	-0.774688	5.7212e-05	0.024778
A0A0B4J1V0	IGHV3-15	2.05041	6.83061e-05	0.024778
Q6WN34	CHRDL2	0.689303	8.01014e-05	0.024778
P15090	FABP4	0.856409	0.000146477	0.0339827

## Sheet: Serum D57 1 vs 0
Proteins	Gene Symbol	log2(foldchange)	P-value	B-H adjusted P-value
O43866	CD5L	1.01357	3.0831e-05	0.028457
